# Supplementary material for: Identifying Liver Cancer and Its Relations with Diseases, Drugs, and Genes: A Literature-Based Approach
Source: PLoS One. 2016 May 19;11(5):e0156091. doi: 10.1371/journal.pone.0156091 (PMC4873143; doi:10.1371/journal.pone.0156091)
Supplement: S1 File — (ZIP) [file pone.0156091.s001.zip › Entities.txt]

0 procalcitonin|DRUG
1 adenocarcinomas|DISEASE
2 bacterial infections|DISEASE
3 lung cancers|DISEASE
4 absence of liver metastasis|DISEASE
5 carcinoma|DISEASE
6 neuroendocrine component in the tumor|DISEASE
7 small-cell lung cancers|DISEASE
8 pulmonary neoplasia|DISEASE
9 neuroendocrine component|DISEASE
10 NSE|GENE
11 PCT|GENE
12 HCC|DISEASE
13 liver tumor|DISEASE
14 malignant HCC tumors|DISEASE
15 FAT10|GENE
17 OCT3/4|GENE
16 CD49f|GENE
19 SOX2|GENE
18 UBA6|GENE
21 CD133|GENE
20 Nanog|GENE
23 Alzheimer's disease|DISEASE
22 rapamycin|DRUG
25 diabetes|DISEASE
24 cardiovascular disease|DISEASE
27 Parkinson's disease|DISEASE
26 cancer|DISEASE
29 mTOR|GENE
28 degenerative conditions|DISEASE
31 ribavirin|DRUG
30 miravirsen|DRUG
34 chronic hepatitis|DISEASE
35 hepatocellular carcinoma|DISEASE
32 peginterferon|DRUG
33 hepatitis|DISEASE
38 HCC|GENE
39 HBeAg|DRUG
36 HCV infection|DISEASE
37 miR-122|GENE
42 PD1|GENE
43 aryl hydrocarbon|DRUG
40 HBV|DISEASE
41 HBV infection|DISEASE
46 CYP1A1|GENE
47 CYP1A2|GENE
44 laryngeal tumor|DISEASE
45 laryngeal squamous cell carcinoma|DISEASE
51 ALDH3A1 and UGT1A genes|GENE
50 AhR|GENE
49 NQO1|GENE
48 CYP1B1|GENE
55 Sorafenib|DRUG
54 2-Methoxyestradiol|DRUG
53 AhRR|GENE
52 GSTA1|GENE
59 HIF-1a|GENE
58 HIF-2a|GENE
57 inhibited tumoral|DISEASE
56 2ME2|DRUG
63 VEGF|GENE
62 cyclin D1|GENE
61 ME2|GENE
60 LDHA|GENE
68 PARP|GENE
69 BCL6B|GENE
70 OB-cadherin, HIV-1 Tat interactive protein 2|GENE
71 Methyl-Thiazol-Tetrazolium bromide|DRUG
64 anti-cancer|DISEASE
65 lethality|DISEASE
66 BCL6B in hepatocellular carcinoma|DISEASE
67 tumor|DISEASE
76 HSC|GENE
77 roof plate-specific spondin-1|GENE
78 systemic inflammation|DISEASE
79 OS|DISEASE
72 cirrhosis|DISEASE
73 liver samples, hepatocellular carcinoma|DISEASE
74 hepatic fibrosis|DISEASE
75 liver diseases|DISEASE
85 TTP|DISEASE
84 advanced-stage hepatocellular carcinoma|DISEASE
87 TACE|GENE
86 TTP|GENE
81 tyrosine|DRUG
80 MicroRNA-130a|GENE
83 TACE|DRUG
82 sunitinib|DRUG
93 guanine|DRUG
92 cytosine|DRUG
95 formalin|DRUG
94 androgen receptor|GENE
89 androgen|DRUG
88 tyrosine kinase|GENE
91 androgens|DRUG
90 adenine|DRUG
102 EGFR|GENE
103 Gab1|GENE
100 gallstone|DISEASE
101 EGF|GENE
98 GS|DISEASE
99 Cholangiocarcinoma|DISEASE
96 biliary tract cancer|DISEASE
97 endothelial growth factor|DISEASE
110 HCC tumor|DISEASE
111 Huh7|GENE
108 cholangiocarcinoma|DISEASE
109 Sodium bisulfite|DRUG
106 chronic infection|DISEASE
107 liver fluke infection|DISEASE
104 receptor tyrosine kinase|GENE
105 BTC|GENE
119 AIDS|DISEASE
118 grapevines|DRUG
117 Resveratrol|DRUG
116 SNORD113-1|GENE
115 SNORD113|GENE
114 ERK1/2|GENE
113 ERK|GENE
112 SMAD2/3|GENE
127 Alcoholic and non-alcoholic steatohepatitis|DISEASE
126 ALD|DISEASE
125 (4) examine|DRUG
124 ethanol|DRUG
123 alcohol|DRUG
122 P-glycoprotein|GENE
121 P-gp|GENE
120 HIV|DISEASE
137 miR-34a|GENE
136 cancers|DISEASE
139 Bcl-2|GENE
138 Cyclin D1|GENE
141 Indocyanine green|DRUG
140 p53|GENE
143 Pancreatic Cancer|DISEASE
142 pancreatic tumor lesions|DISEASE
129 viral hepatitis|DISEASE
128 alcoholic steatohepatitis|DISEASE
131 metabolic syndrome|DISEASE
130 alcoholic liver disease|DISEASE
133 ASH|DISEASE
132 absence of human deficiency virus|DISEASE
135 Rubone|DRUG
134 sorafenib|DRUG
152 ALR|GENE
153 Gclc|GENE
154 Gclm|GENE
155 Ho-1|GENE
156 NRF2|GENE
157 PCNA|GENE
158 JNK|GENE
159 CYP|GENE
144 NIR|GENE
145 Acetaminophen|DRUG
146 NAPQI-GSH|DRUG
147 APAP toxicity|DISEASE
148 CDK4|GENE
149 p21|GENE
150 CYP2E1|GENE
151 Nqo1|GENE
171 leucovorin|DRUG
170 oxaliplatin|DRUG
169 aspartate|DRUG
168 alanine|DRUG
175 liver metastases|DISEASE
174 hepatic arterial infusion|DISEASE
173 5-fluorouracil|DRUG
172 floxuridine|DRUG
163 GAB1|GENE
162 CBP|GENE
161 cAMP|DRUG
160 KEAP1|GENE
167 SIRT1|GENE
166 miR-212|GENE
165 miR-212/132 cluster|GENE
164 miR-132|GENE
186 gliomas|DISEASE
187 KD|DISEASE
184 autoimmune pancreatitis|DISEASE
185 abscess from malignant necrotic tumors|DISEASE
190 hepatocellular carcinomas|DISEASE
191 solid tumors|DISEASE
188 SND1|GENE
189 miR-184|GENE
178 BIL|DRUG
179 esophageal varices|DISEASE
176 neutropenia|DISEASE
177 colorectal cancer|DISEASE
182 eosinophilic liver disease|DISEASE
183 hepatic inflammatory myofibroblastic tumor|DISEASE
180 xanthogranulomatous cholecystitis|DISEASE
181 cholecystitis|DISEASE
205 hypoxia|DISEASE
204 epithelial-mesenchymal transition|DISEASE
207 liver cancers|DISEASE
206 hypoxic conditions|DISEASE
201 CBS|GENE
200 Central bisegmentectomy|DISEASE
203 curcumin|DRUG
202 CoCl2|DRUG
197 CBS for hepatocellular carcinoma|DISEASE
196 p38a|GENE
199 colorectal cancer liver metastasis|DISEASE
198 liver tumors|DISEASE
193 Mapk14|GENE
192 Atf2|GENE
195 Erk|GENE
194 Mek|GENE
220 Atg5|GENE
221 Comparison of Hepatocellular Carcinoma|DISEASE
222 hepatocellular carcinoma tumors|DISEASE
223 Curcumin|DRUG
216 LC3|GENE
217 Beclin 1|GENE
218 p62|GENE
219 Atg12|GENE
212 Physiol|DRUG
213 Colorectal Cancer|DISEASE
214 autophagic vesicle formation|DISEASE
215 NOD-SCID|DISEASE
208 3-methyladenine|DRUG
209 bafilomycin A1|DRUG
210 justicidin A|DRUG
211 chloroquine|DRUG
239 fibrosis|DISEASE
238 steatohepatitis|DISEASE
237 CNI|GENE
236 hepatitis C|DISEASE
235 O-(2-hydroxyethyl)|DRUG
234 tacrolimus|DRUG
233 steroids|DRUG
232 mycophenolic acid|DRUG
231 inosine monophosphate|DRUG
230 everolimus|DRUG
229 NF-kB|GENE
228 MPO|GENE
227 ICAM-1|GENE
226 TNF-a|GENE
225 acute liver lesion|DISEASE
224 intestinal ischemia|DISEASE
254 atheroma|DISEASE
255 estrogen receptor a|GENE
252 17b-estradiol|DRUG
253 breast cancer|DISEASE
250 Estetrol|DRUG
251 estrogen|DRUG
248 ((188)Re-ELH)|DRUG
249 N1-S1 hepatoma-bearing rats|DISEASE
246 IL-33|GENE
247 Lipiodol|DRUG
244 IL-6|GENE
245 IL-22|GENE
242 IL-13|GENE
243 IL-17|GENE
240 chronic liver disease|DISEASE
241 IL-10|GENE
275 acute kidney injury|DISEASE
274 pulmonary embolism|DISEASE
273 pericardial effusion|DISEASE
272 haemorrhagic cardiac tamponade|DISEASE
279 Anatomic Versus Nonanatomic Hepatectomy|DISEASE
278 macroscopic vessel thrombosis|DISEASE
277 PEs|GENE
276 She|GENE
283 MMP-9|GENE
282 MMP-2|GENE
281 CERS2|GENE
280 hydrogen|DRUG
287 OMIM: 123890|DRUG
286 CP-7|GENE
285 intermediate-stage hepatocellular carcinomas|DISEASE
284 CP-5|DISEASE
258 UDCA|DRUG
259 Smac|GENE
256 AF-1|GENE
257 MTT|DRUG
262 Livin|GENE
263 caspase-3|GENE
260 Bax|GENE
261 bcl-2|GENE
266 gastroduodenal artery|DISEASE
267 GDA|GENE
264 multinodular tumor|DISEASE
265 advanced hepatocellular carcinoma|DISEASE
270 metastatic carcinoma|DISEASE
271 non-small cell lung cancer|DISEASE
268 erlotinib|DRUG
269 bilateral segmental PEs|DISEASE
305 BAY 73-4506|DRUG
304 imatinib|DRUG
307 GIST|DISEASE
306 GI cancers|DISEASE
309 liver cancer|DISEASE
308 mCRC|GENE
311 hepatitis B|DISEASE
310 Hepatitis|DISEASE
313 CSPH|DRUG
312 breakthrough infections|DISEASE
315 AKT|GENE
314 portal hypertension|DISEASE
317 bilirubin|DRUG
316 Raf|GENE
319 coagulopathy|DISEASE
318 chronic liver disease include alcohol, non-alcoholic fatty liver disease|DISEASE
288 CTLA4|GENE
289 FDG|DRUG
290 adenocarcinoma|DISEASE
291 metastatic disease|DISEASE
292 metabolic tumor|DISEASE
293 total lesion|DISEASE
294 CRC|DISEASE
295 CEA|GENE
296 oestrone|DRUG
297 oestriol|DRUG
298 oestrogen|DRUG
299 oestradiol|DRUG
300 15-alpha-hydroxyoestriol|DRUG
301 Breast cancer|DISEASE
302 ERb|GENE
303 ERa|GENE
343 renal disease|DISEASE
342 heart failure|DISEASE
341 cerebrovascular disease|DISEASE
340 malignancy|DISEASE
339 liver injuries|DISEASE
338 AD-MSCs|DISEASE
337 iron oxide|DRUG
336 oxygen|DRUG
351 FOXA2|GENE
350 FOXA1|GENE
349 type 2|DISEASE
348 MIN6 insulinoma|DISEASE
347 HepG2 hepatocellular carcinoma|DISEASE
346 Diabetes GWAS|DISEASE
345 ischemic heart disease|DISEASE
344 liver disease|DISEASE
326 Journal of Cancer advance online publication|DISEASE
327 toxicity|DISEASE
324 obesity|DISEASE
325 5-FU|DRUG
322 chronic viral hepatitis|DISEASE
323 liver fibrosis|DISEASE
320 Cirrhosis|DISEASE
321 hepatic encephalopathy|DISEASE
334 virus infection|DISEASE
335 nitrogen|DRUG
332 Herpes Simplex Virus Type 1|DISEASE
333 Hepatitis B Virus|DISEASE
330 Carcinoid heart disease|DISEASE
331 carcinoid syndrome|DISEASE
328 MRI|GENE
329 5-hydroxyindoleacetic acid|DRUG
373 bufalin|DRUG
372 resibufogenin|DRUG
375 bufadienolides|DRUG
374 bufadienolide|DRUG
369 multiclass cancer|DISEASE
368 AST|GENE
371 bufotalin|DRUG
370 cinobufagin|DRUG
381 (11)C-Methionine|DRUG
380 (18)F-FDG|DRUG
383 (131)I|DRUG
382 hepatic mass|DISEASE
377 lung cancer|DISEASE
376 5-hydroxytryptamine|DRUG
379 alkaloid content|DISEASE
378 anti-liver and lung tumor|DISEASE
356 NVP-AUY922|DRUG
357 ganetespib|DRUG
358 UDP|DRUG
359 Moreover, CRC tumor|DISEASE
352 CAMK1D|GENE
353 CDC123|GENE
354 DEN|DRUG
355 17-AAG|DRUG
364 virus|DISEASE
365 RPR|GENE
366 liver metastasis|DISEASE
367 chemotherapy and primary tumor|DISEASE
360 Hsp90|GENE
361 UDP glucuronosyltransferase 1A|GENE
362 UGT1A|GENE
363 aspartate aminotransferase, alanine aminotransferase, total bilirubin, albumin|DISEASE
410 various soft tissue sarcoma|DISEASE
411 PLD|GENE
408 hepatic impairment|DISEASE
409 ovarian cancer|DISEASE
414 neutropenic sepsis|DISEASE
415 CDFI|DISEASE
412 Cytochrome P450|GENE
413 Leucovorin|DRUG
402 trabectedin|DRUG
403 PLD|DRUG
400 HRD1|GENE
401 gemcitabine|DRUG
406 carboplatin|DRUG
407 paclitaxel|DRUG
404 doxorubicin|DRUG
405 platinum|DRUG
395 CD226|GENE
394 inositol|DRUG
393 peretinoin|DRUG
392 retinoid|DRUG
399 CD112|GENE
398 CD155|GENE
397 activating transcription factor 6|GENE
396 IRE1a|GENE
387 TFIID|GENE
386 TAF|GENE
385 CD147|GENE
384 RFA|GENE
391 mammalian TFIID|GENE
390 TAF12|GENE
389 TAF4|GENE
388 HNF4A|GENE
440 HPN|GENE
441 glucose|DRUG
442 prediabetes|DISEASE
443 liver, endometrial and stomach/colorectal cancer|DISEASE
444 impaired fasting glucose|DISEASE
445 CIs|GENE
446 lung adenocarcinoma|DISEASE
447 BCG immunotherapy of cancers|DISEASE
432 KRAS|GENE
433 patients with portal vein tumor|DISEASE
434 DD|DISEASE
435 hepatitis B virus (HBV) infection|DISEASE
436 Liver disease|DISEASE
437 short bowel syndrome|DISEASE
438 thrombosis|DISEASE
439 SD|DISEASE
425 Hepatitis C|DISEASE
424 PEG-IFN|DRUG
427 5-chloro-2,4-dihydroxypyridine|DRUG
426 liver failure and hepatocellular carcinoma|DISEASE
429 folinic acid|DRUG
428 capecitabine|DRUG
431 uracil|DRUG
430 oxonic acid|DRUG
417 benign or malignant liver diseases|DISEASE
416 liver cirrhosis|DISEASE
419 AFP|GENE
418 chronic hepatitis B|DISEASE
421 docetaxel|DRUG
420 GP73|GENE
423 prostate cancer|DISEASE
422 leukemia|DISEASE
478 hypophosphatemia|DISEASE
479 mitochondrial disease|DISEASE
476 MELAS|DISEASE
477 MERRF|DISEASE
474 abnormalities in kidney function|DISEASE
475 glomerular dysfunction|DISEASE
472 hypomagnesemia|DISEASE
473 hyponatremia|DISEASE
470 creatinine|DRUG
471 retinol|DRUG
468 unresectable hepatocellular carcinoma|DISEASE
469 calcium|DRUG
466 TBRII|GENE
467 CTX|GENE
464 H22|GENE
465 SRF|GENE
463 CTX|DISEASE
462 primary liver cancer|DISEASE
461 sodium cantharidinate|DRUG
460 vitamin B6|DRUG
459 Src|GENE
458 FAK|GENE
457 irinotecan|DRUG
456 detection of liver metastatic cancer|DISEASE
455 (18) FDG|DRUG
454 Gadolinium|DRUG
453 TNF-alpha|GENE
452 SHH|GENE
451 COP1|GENE
450 Annexin V|GENE
449 BCG|GENE
448 pulmonary tuberculosis|DISEASE
508 CD|DISEASE
509 Inflammatory myofibroblastic tumor|DISEASE
510 C-reactive protein|GENE
511 hepatic insufficiency after hepatectomy|DISEASE
504 Cdx2|GENE
505 Apa1|GENE
506 VDR|GENE
507 microcytic anaemia|DISEASE
500 sarcoma|DISEASE
501 cancer of the skin|DISEASE
502 thyroid carcinoma|DISEASE
503 squamous cell carcinoma|DISEASE
496 renal cell carcinoma|DISEASE
497 esophageal adenocarcinoma|DISEASE
498 non-Hodgkin lymphoma|DISEASE
499 melanoma|DISEASE
493 25(OH)D|DRUG
492 Vitamin D|DRUG
495 individual malignancies|DISEASE
494 bladder cancer|DISEASE
489 Cancer|DISEASE
488 HPB disease|DISEASE
491 Hepatopancreaticobiliary Surgical Program|DISEASE
490 colorectal liver metastases|DISEASE
485 dihydroxy|DRUG
484 sialic acid|DRUG
487 human transferrin|GENE
486 neuraminidase|GENE
481 RBP|GENE
480 albumin|GENE
483 periodate|DRUG
482 aldehyde|DRUG
550 TNPO3|GENE
551 IRF5|GENE
548 SLE|DISEASE
549 systemic sclerosis|DISEASE
546 liver malignancy|DISEASE
547 autoimmune diseases|DISEASE
544 biliary cirrhosis|DISEASE
545 Hepatocellular carcinoma|DISEASE
558 cisplatin|DRUG
559 macrolide|DRUG
556 different experimental settings of liver cancer|DISEASE
557 tropisetron|DRUG
554 Anderson Cancer|DISEASE
555 Residual tumor|DISEASE
552 eosin|DRUG
553 hematoxylin|DRUG
567 N-2-fluorenylacetamide|DRUG
566 miR-200a|GENE
565 advanced liver cancer|DISEASE
564 Comparison of normal rats and the liver cancer|DISEASE
563 Diethylnirtosamine|DRUG
562 Hepatitis C-Related Hepatocellular Carcinoma|DISEASE
561 Novonestmycins A (1) and B|DRUG
560 macrolides|DRUG
575 3-deazaneplanocin A|DRUG
574 S-Adenosyl-L-methionine|DRUG
573 fibrosis, inflammation|DISEASE
572 TNFa|GENE
571 NF-kappaB|GENE
570 Annexin-V|GENE
569 hepatoma|DISEASE
568 2-N-FAA|DRUG
516 absence of HBV infection|DISEASE
517 absence of metastasis|DISEASE
518 IBM|DISEASE
519 GLUT1|GENE
512 monocarboxylate|DRUG
513 absence of abdominal dissemination|DISEASE
514 absence of cirrhosis|DISEASE
515 metastatic hepatocellular carcinoma|DISEASE
524 serious disorders|DISEASE
525 infectious diseases|DISEASE
526 Hepatitis B|DISEASE
527 viral infection|DISEASE
520 MCT1|GENE
521 MCT4|GENE
522 MCT2|GENE
523 Hepatitis B virus (HBV) infection|DISEASE
533 pancreatic lesions|DISEASE
532 tumour|DISEASE
535 pancreatitis|DISEASE
534 pancreatic cancer|DISEASE
529 Chronic hepatitis|DISEASE
528 immunodeficiency virus co-infection|DISEASE
531 diagnostic deficit|DISEASE
530 hepatocellular cancer|DISEASE
541 DSSN|DRUG
540 PTXL|DRUG
543 autoimmune disease|DISEASE
542 tumorous|DISEASE
537 reveal abnormalities|DISEASE
536 LN metastasis|DISEASE
539 CT in defining the liver tumor|DISEASE
538 Computer Aided Hepatocellular Carcinoma|DISEASE
610 erythropoietin-producing hepatocellular carcinoma|DISEASE
611 CCM|DISEASE
608 malignant primary brain tumors|DISEASE
609 Glioblastomas|DISEASE
614 Prednisolone|DRUG
615 Persistent hypoglycemia|DISEASE
612 erythropoietin|GENE
613 matrix metalloproteinase-2|GENE
618 metastasis|DISEASE
619 pneumonia|DISEASE
616 hypoglycemia|DISEASE
617 insulinoma|DISEASE
622 insulin|GENE
623 Hyperthermia|DISEASE
620 sepsis|DISEASE
621 advanced disease|DISEASE
627 Arg194Trp|DRUG
626 tryptophan|DRUG
625 Arg|DRUG
624 hypothermia|DISEASE
631 KIT(+)|DRUG
630 XRCC1|GENE
629 Trp|GENE
628 Arg|GENE
635 Polymerase|GENE
634 small-blue-round-cell tumor|DISEASE
633 Vater (AoV) cancer|DISEASE
632 certain liver cancers|DISEASE
639 flavonoid|DRUG
638 E-cadherin|GENE
637 EpCAM|GENE
636 human C-KIT|GENE
576 GSK343|DRUG
577 autophagic cell death|DISEASE
578 EZH2|GENE
579 Crossroads of Inflammation|DISEASE
580 thoracic metastases|DISEASE
581 gastrointestinal stromal tumor|DISEASE
582 PLGA|DRUG
583 MTS|DISEASE
584 Tip30|GENE
585 epidermal growth factor receptor|GENE
586 fibronectin|GENE
587 MMP- 2|GENE
588 ICC|DRUG
589 HCC lesions|DISEASE
590 Carcinoma and  Cholangiocellular Carcinoma|DISEASE
591 ICC|DISEASE
593 mTTl|GENE
592 arterial contrast enhancement|DISEASE
595 c-kit|GENE
594 CD 109|GENE
597 Thy-1|GENE
596 CD45|GENE
599 resectable hepatocellular carcinoma|DISEASE
598 CD34|GENE
601 HCV|DISEASE
600 tumors|DISEASE
603 FGF3|GENE
602 TIE2|GENE
605 cancer-related deaths|DISEASE
604 FGF4|GENE
607 CCM|DRUG
606 phosphoinositide|DRUG
687 Gadoxetic Acid|DRUG
686 Roquin|GENE
685 TNF- a|GENE
684 CD4|GENE
683 Bcl2|GENE
682 Concanavalin A|DISEASE
681 WT|DISEASE
680 Concanavalin A|DRUG
679 UGT1A1*28|GENE
678 residual disease|DISEASE
677 colon cancer|DISEASE
676 primary tumor|DISEASE
675 SN38|DRUG
674 AIM|GENE
673 b-catenin|GENE
672 Hepatoma|DISEASE
702 Fgl2|GENE
703 C5a|GENE
700 FH|DISEASE
701 C5aR|GENE
698 murine hepatitis|DISEASE
699 fulminant hepatitis|DISEASE
696 Bid|GENE
697 caspase 3|GENE
694 CBD|DISEASE
695 AnnexinV|GENE
692 systemic inflammatory response syndrome|DISEASE
693 gallbladder cancer|DISEASE
690 stage IV rectal cancer|DISEASE
691 adenocarcinoma of the rectum|DISEASE
688 Clinic Liver Cancer|DISEASE
689 staging hepatocellular carcinoma|DISEASE
653 Erlotinib|DRUG
652 V13|GENE
655 Non-small Cell Lung Cancer|DISEASE
654 Gefitinib|DRUG
649 PLC|GENE
648 GSTM3|GENE
651 volumetric arc radiation therapy for gastric cancer|DISEASE
650 5F-IMRT|DRUG
645 Glutathione S|DRUG
644 HLF|GENE
647 p27 and p53|GENE
646 lymphocytic leukemia|DISEASE
641 life-threatening disease|DISEASE
640 Dihydromyricetin|DRUG
643 Frizzled-2|GENE
642 3-(4,5-dimethylthiazol-2-yl)-5-(3-carboxymethoxyphenyl)-2-(4-sulfophenyl)-2H-tetrazolium|DRUG
668 BECN1|GENE
669 C12(EO)25|DRUG
670 DMPC|DRUG
671 HL|DISEASE
664 colon and hepatic cancer|DISEASE
665 IGF-IR|GENE
666 Insulin|GENE
667 BCAA|GENE
660 Hepatocellular Carcinoma|DISEASE
661 BCAA|DRUG
662 Amino Acid|DRUG
663 hyperinsulinemic conditions|DISEASE
656 epidermal growth factor|DISEASE
657 adrenal carcinoma|DISEASE
658 adrenal tumor|DISEASE
659 adrenal cortical carcinoma|DISEASE
747 PSF1|GENE
746 BCRP|GENE
745 Cox|GENE
744 CES2|GENE
751 FXR deficiency|DISEASE
750 DMSO|DRUG
749 GW4064|DRUG
748 bile acid|DRUG
739 P53|GENE
738 P21|GENE
737 Cyclin D1 and CDK4 protein|GENE
736 HE|DISEASE
743 thymidylate synthase|GENE
742 CES|GENE
741 CES|DISEASE
740 leucovirin|DRUG
762 hemochromatosis|DISEASE
763 A hepatocellular carcinoma|DISEASE
760 ferroportin|DRUG
761 hyperferritinemia|DISEASE
766 Lenvatinib|DRUG
767 kidney cancer|DISEASE
764 autosomal dominant disease|DISEASE
765 transferrin|GENE
754 STR|GENE
755 FOXA2 and estrogen receptor 1|GENE
752 human FXR|GENE
753 PTPN11|GENE
758 Deferasirox|DRUG
759 Iron|DRUG
756 SERPINA6|GENE
757 Deferoxamin|DRUG
713 DCP|GENE
712 deficiency of vitamin K|DISEASE
715 JAK1|GENE
714 DCPs|GENE
717 STAT3|GENE
716 ERK1/2 MAPK|GENE
719 breast and HCC tumors|DISEASE
718 PEG10|DRUG
705 CD31|GENE
704 CD11b|GENE
707 Gla|DRUG
706 estrogen receptor 1|GENE
709 Prothrombin|DRUG
708 carboxylate|DRUG
711 y-glutamyl|DRUG
710 vitamin K|DRUG
728 breast and prostatic cancer|DISEASE
729 retinoblastoma|DISEASE
730 Heat shock factor  1|GENE
731 HSF1|GENE
732 plc|GENE
733 fluorouracil|DRUG
734 H22 hepatoma|DISEASE
735 groups tumor|DISEASE
720 targets for lung carcinoma|DISEASE
721 PEG10|GENE
722 TS|DISEASE
723 Metastatic disease|DISEASE
724 benign neoplasms|DISEASE
725 malignancy of the liver|DISEASE
726 serine|DRUG
727 phospho|DRUG
821 Crohn's disease|DISEASE
820 colon polyp (OR 2|DISEASE
823 edema|DISEASE
822 Inflammatory Bowel Disease|DISEASE
817 BIRC6|GENE
816 HCC vascular invasion|DISEASE
819 ulcerative colitis|DISEASE
818 IBD|DISEASE
829 urine hyperosmolarity|DISEASE
828 CDDP and the hypotonic infusions|DISEASE
831 zinc|DRUG
830 antidiuretic hormone|GENE
825 sodium|DRUG
824 individual fiducial displacements|DISEASE
827 antidiuretic hormone following transarterial embolization|DISEASE
826 CDDP|DRUG
804 neurodegeneration, tumorigenesis|DISEASE
805 ISH|DISEASE
806 carbohydrate|DRUG
807 hydrazide|DRUG
800 Chronic Hepatitis B virus (HBV) infection|DISEASE
801 adenoma|DISEASE
802 mucosa|DISEASE
803 colorectal non-neoplastic mucosa|DISEASE
812 (-)-gossypol|DRUG
813 BH3-memitic (-)-gossypol|DRUG
814 Mcl-1|GENE
815 Beclin1|GENE
808 DOTA|DRUG
809 (68) Ga-DOTA|DRUG
810 Recombinant human erythropoietin|GENE
811 erythropoietin receptor|GENE
791 advanced HCC|DISEASE
790 5-flourouracil|DRUG
789 macrovascular invasion|DISEASE
788 aneuploidy|DISEASE
787 CBG|GENE
786 GGT|GENE
785 ALP|GENE
784 Teucrium polium|DRUG
799 sinusoidal remodeling|DISEASE
798 chronicliver diseases|DISEASE
797 TGF-b|GENE
796 STAT-3|GENE
795 miR-491|GENE
794 SMAD3|GENE
793 arsenic trioxide|DRUG
792 As2O3|DRUG
774 Proliferative ductular reactions|DISEASE
775 proliferating cell nuclear antigen|GENE
772 HPC|DISEASE
773 degree of inflammation|DISEASE
770 KIT|GENE
771 RET|GENE
768 FGFR1|GENE
769 VEGFR|GENE
782 Hodgkin lymphoma|DISEASE
783 nodular sclerosis|DISEASE
780 HSP27|GENE
781 IPS|DISEASE
778 superoxide|DRUG
779 NO|DISEASE
776 DRs|GENE
777 nitric oxide|DRUG
881 PCs|DRUG
880 LPAs|DRUG
883 acylcarnitines|DRUG
882 arachidonic acid|DRUG
885 Hint1|GENE
884 lipid homeostasis|DISEASE
887 GSK3b|GENE
886 GNA13|GENE
889 EMT|GENE
888 miR-29c|GENE
891 lung metastasis|DISEASE
890 PTP4A|GENE
893 Akt|GENE
892 DEN|GENE
895 formate|DRUG
894 LYRIC|GENE
864 cancer of the lung|DISEASE
865 chemotherapy-sensitive tumors|DISEASE
866 Tumor lysis syndrome|DISEASE
867 hematologic malignancies|DISEASE
868 TLS|GENE
869 mesenchymal neoplasm|DISEASE
870 adrenal mass|DISEASE
871 adrenal leiomyosarcoma|DISEASE
872 Pediatric Research Consortium|DISEASE
873 intrahepatic cholangiocarcinoma|DISEASE
874 ceramide|DRUG
875 MUFAs|DRUG
876 PUFAs|DRUG
877 ceramides|DRUG
878 cholesterol|DRUG
879 lysophosphatidylcholine|DRUG
851 Slc12a3|GENE
850 MEK|GENE
849 GSK1120212|DRUG
848 PD0325901|DRUG
855 ETV|DRUG
854 tenofovir|DRUG
853 TDF|DRUG
852 Barttin|GENE
859 HCA|GENE
858 Hepatocellular adenomas|DISEASE
857 adenomas|DISEASE
856 advanced liver disease|DISEASE
863 electrolyte abnormalities|DISEASE
862 etoposide|DRUG
861 TCF1|GENE
860 STAT|GENE
834 ZHX2|GENE
835 SB203580|DRUG
832 ChIP|GENE
833 GPC3|GENE
838 carbon|DRUG
839 triglycerides|DRUG
836 MMP)-2|GENE
837 p38|GENE
842 hypertension|DISEASE
843 NASH|GENE
840 NAFLD|DISEASE
841 hyperlipidemia|DISEASE
846 phosphotyrosine|DRUG
847 titanium dioxide|DRUG
844 NAFLD|GENE
845 TiO2|DRUG
956 timp3|GENE
957 DNMT3a|GENE
958 DNMT3b|GENE
959 dnmt1|GENE
952 GLP-1|GENE
953 Lkb1|GENE
954 bisulphate|DRUG
955 p16|GENE
948 tyrosine tyrosine|DRUG
949 glucose homeostasis|DISEASE
950 PJS|DISEASE
951 large polyps|DISEASE
944 gallbladder|DISEASE
945 gall-bladder and liver cancer|DISEASE
946 malignant round cell tumors|DISEASE
947 threonine|DRUG
941 PCC|GENE
940 malignancy of head|DISEASE
943 metastatic adenocarcinoma|DISEASE
942 Hematoxylin|DRUG
937 vertebral metastasis|DISEASE
936 retroperitoneal lymphadenopathy|DISEASE
939 solid malignancies|DISEASE
938 Localised tumours|DISEASE
933 ALT|GENE
932 CAT|GENE
935 adenocarcinoma of duodenum|DISEASE
934 cyclophosphamide|DRUG
929 GSH|DISEASE
928 AT|DISEASE
931 GPx|GENE
930 AChE|GENE
926 acetylcholine|DRUG
927 glutathione|DRUG
924 Radioembolization of hepatic lesions|DISEASE
925 GSH|DRUG
922 choledocholithiasis|DISEASE
923 Radioembolization (RE) of liver cancer|DISEASE
920 bile duct tumor|DISEASE
921 abnormal recurrent cholangitis|DISEASE
918 thrombectomy and T-tube drainage|DISEASE
919 intrahepatic metastasis|DISEASE
916 nodular hyperplasias|DISEASE
917 Cholangitis|DISEASE
914 hepatocellular adenomas|DISEASE
915 cholangiocarcinomas|DISEASE
912 gadoxetic acid|DRUG
913 hemangiomas|DISEASE
911 MX2|GENE
910 LPS|GENE
909 TNC|GENE
908 LPS|DISEASE
907 hyperthermic intraperitoneal chemotherapy|DISEASE
906 stage IV colorectal cancer|DISEASE
905 rectal cancer|DISEASE
904 DM|DISEASE
903 pneumoperitoneum|DISEASE
902 appendicitis|DISEASE
901 SCT|GENE
900 gCr|GENE
899 SCT|DISEASE
898 fatty acid|DRUG
897 malondialdehyde|DRUG
896 formaldehyde|DRUG
1016 immunodeficiency|DISEASE
1017 fungal infections|DISEASE
1018 invasive fungal infection|DISEASE
1019 solid cancer|DISEASE
1020 trauma|DISEASE
1021 polyene|DRUG
1022 Amphotericin B|DRUG
1023 magnesium|DRUG
1008 sofosbuvir|DRUG
1009 DAAs|DRUG
1010 Hepatitis C virus (HCV) infection|DISEASE
1011 liver failure, and hepatocellular carcinoma|DISEASE
1012 amphotericin B|DRUG
1013 Nystatin|DRUG
1014 fluconazole|DRUG
1015 Candida infections|DISEASE
1001 triosephosphate isomerase|GENE
1000 phosphoglycerate mutase  1, a-enolase|GENE
1003 Gly|DRUG
1002 Val|DRUG
1005 Ras|GENE
1004 H-Ras|GENE
1007 telaprevir|DRUG
1006 boceprevir|DRUG
993 TGFb|GENE
992 Sonic hedgehog|GENE
995 triosephosphate|DRUG
994 phosphoglycerate|DRUG
997 14-3-3|GENE
996 CCA|DISEASE
999 L-plastin|GENE
998 CCA|GENE
986 PDSS2|GENE
987 tetracycline|DRUG
984 CoQ10|DRUG
985 hepatocyte nuclear factor 4a|GENE
990 OCT4|GENE
991 HLE|GENE
988 hepatic cancer|DISEASE
989 MYC|GENE
978 Aim|GENE
979 ischemic stroke|DISEASE
976 carcinomas|DISEASE
977 SAS|GENE
982 Intra-tumoral|DISEASE
983 prenyl diphosphate|DRUG
980 aneurysm|DISEASE
981 arterial embolization|DISEASE
971 gastric cancer|DISEASE
970 GPS|GENE
969 Albumin|GENE
968 CRP|GENE
975 3-(4,5-dimethylthiazol-2-yl)-2,5-diphenyltetrazolium bromide|DRUG
974 uveal melanoma|DISEASE
973 miR|GENE
972 esophageal squamous cell cancer|DISEASE
963 nucleotides|DRUG
962 miR  -149|GENE
961 hepatitis  B|DISEASE
960 tumorigenesis|DISEASE
967 extrahepatic disease|DISEASE
966 malignancy of pulmonary nodules|DISEASE
965 malignancy of IPN|DISEASE
964 neoplastic diseases|DISEASE
1100 large deformations|DISEASE
1101 TOF|DISEASE
1102 TOF|GENE
1103 FB PET|DRUG
1096 HIF-1|GENE
1097 MET|GENE
1098 AXL|GENE
1099 SRC|GENE
1092 cell renal cell carcinoma|DISEASE
1093 von Hippel-Lindau/hypoxia|DISEASE
1094 renal metastasis|DISEASE
1095 growth arrest-specific 6|GENE
1088 oleanolic acid|DRUG
1089 rutin|DRUG
1090 luteoline|DRUG
1091 rutin01|DRUG
1117 loperamide|DRUG
1116 metabolic disorders|DISEASE
1119 cirrhosis and/or hepatocellular carcinoma|DISEASE
1118 dietitians|DRUG
1113 cardiometabolic disorders, non-alcoholic fatty liver disease|DISEASE
1112 NETs|GENE
1115 steatosis biomarkers in type-2 diabetes and dyslipidaemia|DISEASE
1114 diabetes and/or dyslipidaemia|DISEASE
1109 liver-only disease|DISEASE
1108 tumours|DISEASE
1111 Neuroendocrine Tumor|DISEASE
1110 NET-Liver-Metastases|DISEASE
1105 liver lesions|DISEASE
1104 TBS|DISEASE
1107 SBRT|DRUG
1106 activity and volume determination of liver tumor|DISEASE
1134 skin and/or mucosal toxicities|DISEASE
1135 Advanced Soft Tissue Sarcoma|DISEASE
1132 stable and/or responding disease|DISEASE
1133 cardiac toxicity|DISEASE
1130 bromo-isophosphoramide|DRUG
1131 anemia|DISEASE
1128 TH-302|DRUG
1129 Doxorubicin|DRUG
1126 malignant intestinal obstruction|DISEASE
1127 Pancreatic cancer|DISEASE
1124 AL|DISEASE
1125 Biliary obstruction|DISEASE
1122 CYP2E1 Pst I/Rsa I genotype|GENE
1123 intestinal anastomosis|DISEASE
1120 interleukin-10|GENE
1121 CD56|GENE
1151 Formalin|DRUG
1150 hypoxia-inducible factor-1a|GENE
1149 Liver Cancer|DISEASE
1148 PEG|DRUG
1147 amines|DRUG
1146 poly(amidoamine)|DRUG
1145 acetamide|DRUG
1144 Lactobionic Acid|DRUG
1143 fluorescein isothiocyanate|DRUG
1142 potential lung cancer|DISEASE
1141 flavokawains A|DRUG
1140 chalcone|DRUG
1139 APAP|DRUG
1138 dihydromethysticin|DRUG
1137 DHM|DRUG
1136 thrombocytopenia|DISEASE
1032 Prx I|GENE
1033 Prx|GENE
1034 ROS|GENE
1035 Prx I and Prx II|GENE
1036 glutamine|DRUG
1037 WDHN|DRUG
1038 hepatocellular malignancy|DISEASE
1039 dysplastic nodule|DISEASE
1024 nystatin|DRUG
1025 potassium|DRUG
1026 hepatic|DISEASE
1027 controlling fungal infections|DISEASE
1028 Systemic fungal infection|DISEASE
1029 diterpenoid|DRUG
1030 Adenanthin|DRUG
1031 leukemic|DISEASE
1049 colorectal metastases.Intrahepatic cholangiocarcinoma|DISEASE
1048 solid lesions|DISEASE
1051 epithelioid hemangioendothelioma|DISEASE
1050 intraepithelial neoplasia|DISEASE
1053 LCC|DISEASE
1052 neuroendocrine tumors|DISEASE
1055 p27|GENE
1054 dysplastic lesions|DISEASE
1041 Focal nodular hyperplasia|DISEASE
1040 hepatocellular adenoma|DISEASE
1043 glutamine synthetase and heat shock protein 70|GENE
1042 glypican-3|GENE
1045 Adenocarcinomas|DISEASE
1044 BilIN|DRUG
1047 hepatobiliary carcinoma|DISEASE
1046 biliary intraductal papillary neoplasm|DISEASE
1066 inflammatory disorders|DISEASE
1067 HMGB1|GENE
1064 malignant ascites|DISEASE
1065 Liver cancer|DISEASE
1070 leukocytopenia|DISEASE
1071 post-hepatitis cirrhosis|DISEASE
1068 tumor necrosis factor|GENE
1069 versus host disease|DISEASE
1058 leiomyosarcoma|DISEASE
1059 non-neoplastic lesions|DISEASE
1056 Primary mesenchymal tumors|DISEASE
1057 inflammatory pseudotumor|DISEASE
1062 malignant fibrous histiocytoma|DISEASE
1063 follicular dendritic cell sarcoma|DISEASE
1060 hepatic lesions|DISEASE
1061 angiomyolipoma|DISEASE
1083 NPs|GENE
1082 MR|DISEASE
1081 Gd2O3|DRUG
1080 DTPA|DRUG
1087 ellagic acid|DRUG
1086 bilobetin|DRUG
1085 resveratrol|DRUG
1084 betulinic acid|DRUG
1075 steroids|DISEASE
1074 immunodeficiency virus|DISEASE
1073 acute respiratory distress syndrome|DISEASE
1072 pancytopenia|DISEASE
1079 SiO2|DRUG
1078 gastric, colorectal, hepatocellular carcinoma|DISEASE
1077 esophageal cancer|DISEASE
1076 Epstein-Barr virus, coxsackievirus, herpes simplex virus|DISEASE
1221 demographic data, and type of operation|DISEASE
1220 gallstones|DISEASE
1223 colon and lung adenocarcinoma|DISEASE
1222 AD-O53.2|DRUG
1217 Gallbladder cancer|DISEASE
1216 gallbladder abscess|DISEASE
1219 chronic cholecystolithiasis|DISEASE
1218 polyps|DISEASE
1229 heterogeneous tumor|DISEASE
1228 alcohol consumption|DISEASE
1231 Cabozantinib|DRUG
1230 Tyrosine|DRUG
1225 protease|GENE
1224 X-linked IAP (XIAP) proteins|DISEASE
1227 Apo2L|GENE
1226 X-linked IAP|GENE
1236 small cell lung cancer|DISEASE
1237 VEGFR2|GENE
1238 c-Met|GENE
1239 TAMs|DRUG
1232 peritoneal or fallopian tube carcinoma|DISEASE
1233 solid tumor|DISEASE
1234 gastric or gastroesophageal junction cancer|DISEASE
1235 SCLC|DISEASE
1244 CD14|GENE
1245 CD44|GENE
1246 TIP60|GENE
1247 TIP5|GENE
1240 rheumatoid arthritis|DISEASE
1241 xenograft tumors|DISEASE
1242 Il2Rg|GENE
1243 Interleukin 6|GENE
1255 CCl4|GENE
1254 advanced liver fibrosis|DISEASE
1253 N-nitrosodiethylamine|DRUG
1252 carbon tetrachloride|DRUG
1251 CCl4|DRUG
1250 hMOF|GENE
1249 MOZ|GENE
1248 SIRT6|GENE
1263 MPL|GENE
1262 beta1-4 Gal|GENE
1261 PSA|GENE
1260 LCA|GENE
1259 carcinogenic process of primary liver cancer|DISEASE
1258 mannose|DRUG
1257 GlcNAc|DRUG
1256 GalNAc|DRUG
1270 Notch2|GENE
1271 Notch3|GENE
1268 Hes1|GENE
1269 Notch1|GENE
1266 STL|GENE
1267 gastric cancer) and SW620 (colon cancer|DISEASE
1264 ACL|GENE
1265 SNA|GENE
1278 AlDox|DRUG
1279 CAV1|DRUG
1276 thiol|DRUG
1277 maleimide|DRUG
1274 RhoGDI2|GENE
1275 PI3K|GENE
1272 Notch4|GENE
1273 GDP|DRUG
1153 cholesterol homeostasis, lipid metabolism|DISEASE
1152 prostate cancers|DISEASE
1155 alcohol abuse|DISEASE
1154 Pancreatic ductal adenocarcinoma|DISEASE
1157 cryptogenic cirrhosis|DISEASE
1156 cryptic HBV infection|DISEASE
1159 fluid hyperthermia|DISEASE
1158 Fe2O3|DRUG
1161 Hsp70|GENE
1160 cellular necrosis|DISEASE
1163 Synchronous hepatocellular carcinoma|DISEASE
1162 deaths|DISEASE
1165 spatial targeting of lesions|DISEASE
1164 cerebral infarction|DISEASE
1167 benign liver lesions|DISEASE
1166 hemangioma|DISEASE
1168 malignant liver lesions|DISEASE
1169 hypervascular metastases|DISEASE
1170 benign lesions|DISEASE
1171 nodular hyperplasia|DISEASE
1172 multiple myeloma|DISEASE
1173 female thyroid cancer|DISEASE
1174 LS|DISEASE
1175 bile acids|DRUG
1176 sulphate sodium|DRUG
1177 DSS|DISEASE
1178 colitis|DISEASE
1179 inflammatory bowel disease|DISEASE
1180 farnesoid X|DISEASE
1181 UDP-glucuronosyltransferases|GENE
1182 DSS|GENE
1183 PPARa|GENE
1187 NRs|GENE
1186 cirrhosis, and hepatocellular cancer|DISEASE
1185 fatty acids|DRUG
1184 FXR|GENE
1191 epidermal growth factor|GENE
1190 p27 and p15|GENE
1189 CCND1|GENE
1188 epidermal growth factor or hypoxia|DISEASE
1195 phosphate|DRUG
1194 gastroenteropancreatic neuroendocrine neoplasms|DISEASE
1193 extracellular signal-regulated kinase 5|GENE
1192 proto-oncogene c-Rel|GENE
1199 ALDH1high/TWISTnuc|GENE
1198 metastatic breast cancer|DISEASE
1197 NSC-743380|DRUG
1196 cyclohexylacetic acid|DRUG
1202 AA|DISEASE
1203 kinase insert domain receptor|GENE
1200 TWIST|GENE
1201 bladder and lymphoid cancers|DISEASE
1206 PAK1|GENE
1207 EtOH|DRUG
1204 vascular endothelial growth factor|GENE
1205 metastatic pancreatic cancer|DISEASE
1210 Superoxide|DRUG
1211 Superoxide deficiency|DISEASE
1208 NADPH|DRUG
1209 phenobarbital|DRUG
1214 gallbladder adenoma|DISEASE
1215 cancer of the biliary tract|DISEASE
1212 p47|GENE
1213 gallstones|DRUG
1375 cerebrovascular risk|DISEASE
1374 TBI|DISEASE
1373 asthma|DISEASE
1372 FIM|DISEASE
1371 sugar|DRUG
1370 TNF|GENE
1369 hepatic toxicity|DISEASE
1368 Wistar rats|DISEASE
1367 Boswellic acid|DRUG
1366 MicroRNA-646|GENE
1365 DNase I|GENE
1364 malignant melanoma|DISEASE
1363 FA|DISEASE
1362 FA/PPD|DISEASE
1361 PTX|DRUG
1360 PPD|DRUG
1358 MDR1|GENE
1359 folate|DRUG
1356 chronic hepatitis B virus (HBV) infection|DISEASE
1357 Chronic Hepatitis|DISEASE
1354 Portal Vein Thrombosis|DISEASE
1355 acute hepatitis|DISEASE
1352 acquired abnormalities|DISEASE
1353 decompensated chronic liver disease|DISEASE
1350 Hereditary angio-oedema|DISEASE
1351 laryngeal, intra-abdominal, facial or peripheral oedema|DISEASE
1348 fibroblast growth factor 21|GENE
1349 danazol|DRUG
1346 liver injury|DISEASE
1347 hormone-sensitive lipase|GENE
1344 CD-induced hepatic steatosis|DISEASE
1345 deficiency and WAT lipolysis|DISEASE
1405 Tumor growth ability|DISEASE
1404 PHP|DISEASE
1407 46  peri-tumors|DISEASE
1406 ADAM10|GENE
1401 Metastatic melanoma|DISEASE
1400 Cdc25A|GENE
1403 intraarterial isolated limb infusion|DISEASE
1402 Percutaneous vascular isolation|DISEASE
1397 STC|GENE
1396 Aspergillus species|DISEASE
1399 Cdc2|GENE
1398 MAPKAPK-2|GENE
1393 8-hydroxydeoxyguanosine|DRUG
1392 Acridine|DRUG
1395 dichlorofluorescein diacetate|DRUG
1394 Sterigmatocystin|DRUG
1388 Lgl|GENE
1389 Myc|GENE
1390 Std|GENE
1391 NH4Cl|DRUG
1384 Yes|GENE
1385 FIM|GENE
1386 DRS|GENE
1387 Scrib|GENE
1380 hypertension or heart condition|DISEASE
1381 premorbid hypertension|DISEASE
1382 BS NS NS Worse Better Worse Emphysema|DISEASE
1383 Max|GENE
1376 Diabetes|DISEASE
1377 DRS|DISEASE
1378 Emphysema|DISEASE
1379 cardiac condition|DISEASE
1307 HEYL|GENE
1306 p19|GENE
1305 EAD|GENE
1304 EAD|DISEASE
1311 Cyclin B1|GENE
1310 Tumor Suppressor|GENE
1309 Bad|GENE
1308 c-Myc|GENE
1299 toll-like receptor 4|GENE
1298 polymerase|GENE
1297 NTPDase3|GENE
1296 human NTPDase2|GENE
1303 ischemic cholangiopathy|DISEASE
1302 allograft dysfunction|DISEASE
1301 cold ischemia|DISEASE
1300 cardiac death donors|DISEASE
1290 mouse NTPDase1 and of potato apyrase|GENE
1291 ATPase|GENE
1288 nucleotide|DRUG
1289 Ticlopidine|DRUG
1294 NPP3|GENE
1295 Human NTPDase1|GENE
1292 NTPDase8|GENE
1293 NPP1|GENE
1282 Alcohol|DRUG
1283 CONCLUSIONS: The lung cancer|DISEASE
1280 MMP-7|GENE
1281 CAV1|GENE
1286 pulmonary infections|DISEASE
1287 Nucleoside triphosphate|DRUG
1284 Potentially malignant oral disorders|DISEASE
1285 PMOD and oral cancer|DISEASE
1337 choline|DRUG
1336 clopidogrel|DRUG
1339 Methionine|DRUG
1338 linoleic acids|DRUG
1341 MD|DISEASE
1340 oleic|DRUG
1343 dietary methionine/choline deficiency|DISEASE
1342 MCD|DISEASE
1329 IP3R|GENE
1328 Vps15|GENE
1331 Ambra1|GENE
1330 Vps34|GENE
1333 Beclin-1|GENE
1332 UVRAG|GENE
1335 Bif-1|GENE
1334 Rubicon|GENE
1320 Growth hormone receptor|GENE
1321 Hnf6|GENE
1322 Igf-1|GENE
1323 Mdr2|GENE
1324 immune disorders|DISEASE
1325 Beclin-1 dysfunction|DISEASE
1326 neurodegenerative diseases|DISEASE
1327 Atg14L|GENE
1312 Vitronectin|DRUG
1313 VTN|GENE
1314 cholic acid|DRUG
1315 bile duct proliferation|DISEASE
1316 cholestasis|DISEASE
1317 fibrosis/cirrhosis|DISEASE
1318 Egfr|GENE
1319 Growth hormone|GENE
1494 splanchnic vein thrombosis|DISEASE
1495 CALR|GENE
1492 neuroendocrine tumor|DISEASE
1493 Myeloproliferative neoplasms|DISEASE
1490 arterial hyperenhancement|DISEASE
1491 contrast hyperenhancement|DISEASE
1488 ACE|GENE
1489 interleukin-6|GENE
1502 Jnk|GENE
1503 ICG|DRUG
1500 NEMO|GENE
1501 Jnk2|GENE
1498 chronic inflammatory liver disease|DISEASE
1499 chronic inflammatory liver injury|DISEASE
1496 MPN|GENE
1497 chronic inflammation|DISEASE
1479 normal lung epithelial cell lines|DISEASE
1478 adenocarcinomas and 32% of squamous carcinomas|DISEASE
1477 subcutaneous tumors|DISEASE
1476 adenocarcinoma metastasis|DISEASE
1475 CIP4 in lung adenocarcinoma|DISEASE
1474 Plk4|GENE
1473 polarity|DISEASE
1472 GTP|DRUG
1487 family dysfunction|DISEASE
1486 spleen-deficiency|DISEASE
1485 Thymopentin|DRUG
1484 decompensated cirrhosis or hepatocellular carcinoma|DISEASE
1483 Chronic hepatitis C virus (HCV) infection|DISEASE
1482 Asunaprevir|DRUG
1481 CIP4|GENE
1480 Zeb1|GENE
1524 polyvinyl alcohol|DRUG
1525 PVA|GENE
1526 DPYSL3|GENE
1527 ezrin|GENE
1520 SPAK|GENE
1521 Ste20|GENE
1522 NAG-1|GENE
1523 lipiodol|DRUG
1532 Nonalcoholic steatohepatitis|DISEASE
1533 nonalcoholic liver diseases|DISEASE
1534 advanced gastric cancer|DISEASE
1535 HER2|GENE
1528 chronic hepatitis C|DISEASE
1529 estrogens|DRUG
1530 Paracrine|DRUG
1531 Liver fibrosis|DISEASE
1509 cardiovascular effects|DISEASE
1508 arrhythmias|DISEASE
1511 epilepsy|DISEASE
1510 coronary artery disease|DISEASE
1505 malignant tumors|DISEASE
1504 phosphatidylcholine|DRUG
1507 MDR3|GENE
1506 OATP1B3|GENE
1517 SP600125|DRUG
1516 Taiwanin A|DRUG
1519 Taiwanin A inhibits lung carcinoma|DISEASE
1518 a,b-bis(piperonylidene)-y-butyrolactone|DRUG
1513 serosal peritoneal malignancies|DISEASE
1512 congestive heart failure|DISEASE
1515 proline|DRUG
1514 BTG1|GENE
1426 2F11|GENE
1427 gamma-glutamyltranspeptidase|GENE
1424 Anxa4|GENE
1425 caspase 8 and /\113p53|GENE
1430 cancer metastasis|DISEASE
1431 ICAT|GENE
1428 Epithelial-mesenchymal transition|DISEASE
1429 anchorage deprival, hepatocellular carcinoma|DISEASE
1434 puerarin|DRUG
1435 fluorescein|DRUG
1432 isoflavonoid|DRUG
1433 rhodamine  123|DRUG
1438 ERK1|GENE
1439 caspase  -3|GENE
1436 dichloro  -dihydro  -fluorescein diacetate|DRUG
1437 P38|GENE
1411 3-(4, 5-dimethylthiazole-2yl)-2, 5-biphenyl tetrazolium bromide|DRUG
1410 Ethyl acetate|DRUG
1409 osteopontin|GENE
1408 JAG1|GENE
1415 amino acid|DRUG
1414 prostatic cancer|DISEASE
1413 epidermoid carcinoma|DISEASE
1412 breast carcinoma|DISEASE
1419 ischemia|DISEASE
1418 Hepatic I/R|DISEASE
1417 3b-hydroxy-olean-12-en-28-oic acid|DRUG
1416 Oleanolic acid|DRUG
1423 diabetic   -cell apoptosis|DISEASE
1422 Annexin A4|DRUG
1421 CD8|GENE
1420 vascular cell adhesion molecule-1|GENE
1456 TRIM28|GENE
1457 RBCK1|GENE
1458 Huh-7|GENE
1459 MicroRNA-145|GENE
1460 ADAM17|GENE
1461 clonal hyperplasia|DISEASE
1462 uPAR|GENE
1463 miR  -195|GENE
1464 Wnt3a|GENE
1465 MART-1|GENE
1466 dithiothreitol|DRUG
1467 Materials and methodsHepatocellular carcinoma|DISEASE
1468 selenoprotein M|GENE
1469 DIO1|GENE
1470 IL-1|GENE
1471 AP-1|GENE
1441 AIF|GENE
1440 caspase-9|GENE
1443 LKB1|GENE
1442 Gd-EOB-DTPA|DRUG
1445 interleukin-4|GENE
1444 IFN-y/IL-4|GENE
1447 CD4+|GENE
1446 signal transducer and activator of transcription  3|GENE
1449 cytokine|GENE
1448 CD8+|GENE
1451 APC|DISEASE
1450 nasopharyngeal carcinoma|DISEASE
1453 uveitis|DISEASE
1452 lymphoproliferative disorder|DISEASE
1455 Cancer Genome Atlas|DISEASE
1454 involved in liver cancer|DISEASE
1642 eIF2a|GENE
1643 Fgf21|GENE
1640 ATF4|GENE
1641 CHOP|GENE
1646 gastric endoscopic submucosal dissection|DISEASE
1647 gastric neoplasms|DISEASE
1644 FGF21|GENE
1645 endoscopic submucosal dissection|DISEASE
1634 carbohydrates|DRUG
1635 tunicamycin|DRUG
1632 Golgi protein|GENE
1633 FGF21|DRUG
1638 metabolic dysfunctions|DISEASE
1639 obese|DISEASE
1636 nonalcoholic fatty liver disease|DISEASE
1637 Hepatic Steatosis|DISEASE
1659 gastroduodenal endoscopy|DISEASE
1658 grade dysplasia|DISEASE
1657 Duodenal adenoma|DISEASE
1656 FAP|DISEASE
1663 FAP|GENE
1662 dysplasia|DISEASE
1661 fundic gland polyps|DISEASE
1660 Familial adenomatous polyposis|DISEASE
1651 epithelial mesenchymal transition of tumor|DISEASE
1650 advanced polyp|DISEASE
1649 Esophageal Squamous Cell Carcinoma|DISEASE
1648 Gastric Adenocarcinoma|DISEASE
1655 F/T|DISEASE
1654 PDGFRa|GENE
1653 SMAD2|GENE
1652 liver metastatic tumor|DISEASE
1608 Spine|DRUG
1609 Malignant Bone Disease|DISEASE
1610 5-HT|DRUG
1611 PaCa|DRUG
1612 5-HT1B|GENE
1613 Fak|GENE
1614 Snail|GENE
1615 claudin-1|GENE
1600 oleic acid|DRUG
1601 palmitic acid|DRUG
1602 miR-466e|GENE
1603 Mgmt|GENE
1604 MSP|GENE
1605 Ep300 and Socs1|GENE
1606 TIMP-3|GENE
1607 zoledronic acid|DRUG
1625 decompensated liver cirrhosis|DISEASE
1624 hepatorenal syndrome|DISEASE
1627 heparanase|GENE
1626 PI-88|DRUG
1629 alpha-fetoprotein|GENE
1628 Epithelioid hemangioendothelioma of the liver|DISEASE
1631 cytochrome c|GENE
1630 cytokeratin 19, cytokeratin 7|GENE
1617 PPV|DRUG
1616 E-Cadherin|GENE
1619 intravenous drug abuse|DISEASE
1618 implantation metastasis|DISEASE
1621 GSA|GENE
1620 Child B liver cirrhosis|DISEASE
1623 spironolactone|DRUG
1622 furosemide|DRUG
1582 Laparoscopic Partial Hepatectomy|DISEASE
1583 Lymphoepithelioma-like) Hepatocellular Carcinoma|DISEASE
1580 antral tumor|DISEASE
1581 polyglycolic acid|DRUG
1578 Combinatorial molecular taxonomic|DISEASE
1579 HG-2|GENE
1576 SOCS6|GENE
1577 Mycobacterium avium complex strains|DISEASE
1574 early-stage liver cancer|DISEASE
1575 SOCS|GENE
1572 neurological symptoms|DISEASE
1573 MDCA|DRUG
1570 chronic acquired (non-Wilsonian) hepatocerebral degeneration|DISEASE
1571 altered mental status|DISEASE
1568 cerebellar truncal and limb ataxia|DISEASE
1569 dysarthria|DISEASE
1599 hepatic lipid accumulation|DISEASE
1598 alcohol intake and diabetes|DISEASE
1597 microvascular invasion|DISEASE
1596 NBNC-HCC|DISEASE
1595 hepatitis B virus HCC|DISEASE
1594 DAX1|GENE
1593 b-Catenin|GENE
1592 adrenocortical, pituitary, endometrial, and ovarian tumors|DISEASE
1591 steroid-dependent neoplasms|DISEASE
1590 adrenal hypoplasia|DISEASE
1589 Catenin|DRUG
1588 BrdU|DRUG
1587 steroid|DRUG
1586 Epstein-Barr virus|DISEASE
1585 papilloma|DISEASE
1584 lymphoepithelioma-like carcinoma|DISEASE
1548 Snail1|GENE
1549 biquinoline-pyridine|DRUG
1550 alveolar basal epithelial) and Hep G2 (liver cancer|DISEASE
1551 mono-N-desethylamiodarone|DRUG
1544 PCNA|DRUG
1545 Protocadherin 9|DRUG
1546 GSK-3b|GENE
1547 Protocadherin 9|GENE
1540 Dasatinib|DRUG
1541 hematoma|DISEASE
1542 guggulsterone|DRUG
1543 DOX|DRUG
1536 bisulfite|DRUG
1537 X protein|GENE
1538 chronic HCV infection|DISEASE
1539 weakness,anorexia|DISEASE
1565 MT1/2|GENE
1564 MT1/2 plasma|GENE
1567 MRI abnormalities|DISEASE
1566 MT-2|GENE
1561 Menkes disease|DISEASE
1560 Wilson's disease|DISEASE
1563 MT-3|GENE
1562 inborn error of copper metabolism|DISEASE
1557 NH2|DRUG
1556 Williams' E|DISEASE
1559 methionine|DRUG
1558 copper|DRUG
1553 dimethyl sulfoxide|DRUG
1552 amiodarone|DRUG
1555 rifampicin|DRUG
1554 phenytoin|DRUG
1763 bladder tumor|DISEASE
1762 toddalenone|DRUG
1761 bowel dysfunction|DISEASE
1760 secondary malignancies|DISEASE
1767 B-lineage acute lymphoblastic leukemia|DISEASE
1766 potential lead compounds for the treatment of cancer|DISEASE
1765 MS|DISEASE
1764 cervical carcinoma|DISEASE
1771 fluorodeoxyglucose|DRUG
1770 Prothrombin for Hepatocellular Carcinoma|DISEASE
1769 Des-y-carboxy Prothrombin|DRUG
1768 infection|DISEASE
1775 PTEN loss|DISEASE
1774 hepatic adenoma|DISEASE
1773 homogenous hyperdense lesion|DISEASE
1772 neoplasm|DISEASE
1778 PTEN|GENE
1779 extrahepatic malignancies|DISEASE
1776 brain metastasis|DISEASE
1777 melanoma brain metastasis|DISEASE
1782 quinone|DRUG
1783 anthracene|DRUG
1780 nonalcoholic steatohepatitis|DISEASE
1781 extrahepatic cancer|DISEASE
1786 Breast Cancer|DISEASE
1787 NAD|DISEASE
1784 NAD(P)H|DRUG
1785 dimethylbenz(a)anthracene|DRUG
1790 divides|DRUG
1791 hepatogastrosplenoic left liver trunk type, hepatogastro-splenopancreatoduodenal trunk type, hepatogastric trunk plus hepatosplenic trunk type|DISEASE
1788 GSTP1|GENE
1789 Nrf2|GENE
1729 esophageal squamous cell neoplasia|DISEASE
1728 Fifteen synchronous lesions|DISEASE
1731 ESD|GENE
1730 Gastric Cancer|DISEASE
1733 microsatellite instability|DISEASE
1732 CIMP-low/negative cancers|DISEASE
1735 NEUROG1|GENE
1734 IGF2|GENE
1737 RUNX3|GENE
1736 MSI|GENE
1739 CACNA1G|GENE
1738 SOCS1|GENE
1741 Helicobacter pylori Infection|DISEASE
1740 paraffin|DRUG
1743 MCS|DISEASE
1742 cancers and 14 latent cancers|DISEASE
1744 lactate|DRUG
1745 prolyl|DRUG
1746 Hsp|DRUG
1747 Romidepsin|DRUG
1748 Vorinostat|DRUG
1749 Hydroxamic Acid|DRUG
1750 SAHA|DRUG
1751 cutaneous T cell lymphoma|DISEASE
1752 proteasome degradation|DISEASE
1753 eIF3H|GENE
1754 HDAC9|GENE
1755 malignant lesions|DISEASE
1756 vitamins|DRUG
1757 ileal bladder, heterotopic continent bladder replacement|DISEASE
1758 Bladder cancer|DISEASE
1759 abnormalities in bone metabolism|DISEASE
1703 WWOX-deficient|DISEASE
1702 AZA|DRUG
1701 lymphatic and blood vascular dissemination|DISEASE
1700 CTLA-4|GENE
1699 Foxp3|GENE
1698 diethylnitrosamine|DRUG
1697 gp73|GENE
1696 Hepatic cirrhosis|DISEASE
1711 gastric antral vascular ectasia|DISEASE
1710 angiodysplasias|DISEASE
1709 bacterial peritonitis|DISEASE
1708 abdominal infection|DISEASE
1707 gastrointestinal vascular ectasias|DISEASE
1706 argon|DRUG
1705 WW domain containing oxidoreductase|GENE
1704 neoplasms|DISEASE
1718 Zoledronic acid|DRUG
1719 bisphosphonate zoledronic acid|DRUG
1716 CD90|GENE
1717 complaints were abdominal distension, abdominal pain, and jaundice|DISEASE
1714 SBP|GENE
1715 Hepatoblastoma|DISEASE
1712 argon plasma coagulation|DISEASE
1713 APC|GENE
1726 Esophageal Cancer|DISEASE
1727 Head and Neck Cancer|DISEASE
1724 ESCN|DRUG
1725 HNSCC|DISEASE
1722 metastatic lesions|DISEASE
1723 RhoA|GENE
1720 bone metastases|DISEASE
1721 osteolysis|DISEASE
1669 Clinic Liver Cancer) 0-A hepatocellular carcinoma|DISEASE
1668 absence of vascular invasion|DISEASE
1671 prothrombin|GENE
1670 absence of satellite lesions|DISEASE
1665 advanced non- small cell lung cancer|DISEASE
1664 p65|GENE
1667 Hepatocellular Carcinomas|DISEASE
1666 advanced NSCLC|DISEASE
1677 Irinotecan|DRUG
1676 P14|GENE
1679 hepatic dysfunction|DISEASE
1678 bone|DISEASE
1673 O6-methylguanine|DRUG
1672 3-(4,5-dimethylthiazol-2yl)-2,5-biphenyl tetrazolium bromide|DRUG
1675 O6-methylguanine-DNA methyltransferase|GENE
1674 HCC tumour|DISEASE
1684 GPR37|GENE
1685 glioma|DISEASE
1686 PTPRT|GENE
1687 protein tyrosine phosphatase receptor type T, M|GENE
1680 Advanced Gastric Cancer|DISEASE
1681 stage IV disease|DISEASE
1682 phosphatidylinositol|DRUG
1683 GPCR|GENE
1692 PTPs|GENE
1693 BRAF|GENE
1694 tumor suppressor|GENE
1695 chronic HBV infection|DISEASE
1688 PTPRQ|GENE
1689 protein tyrosine phosphatase|GENE
1690 PTPRM|GENE
1691 PTPRZ1|GENE
1913 DXR|DRUG
1912 colorectal, esophageal, gastric, and liver cancers|DISEASE
1915 beta-galactosidase|GENE
1914 fetuin-A|GENE
1917 isolated adnexal involvement|DISEASE
1916 SSA|GENE
1919 reticular stress|DISEASE
1918 stage IIIA endometrial carcinoma|DISEASE
1905 biliary duct neoplasms|DISEASE
1904 CA19-9|DRUG
1907 Biliary cystadenoma|DISEASE
1906 cystadenocarcinoma of the liver|DISEASE
1909 intrahepatic cystic lesions|DISEASE
1908 hepatic cyst|DISEASE
1911 digestive cancer|DISEASE
1910 BCA|GENE
1896 interleukin 6|GENE
1897 tumor necrosis factor a|GENE
1898 2-cyano-2-ene-ester|DRUG
1899 PRL-3|GENE
1900 PRL|GENE
1901 PRL-1|GENE
1902 PRL-2|GENE
1903 Management of hepatocellular carcinoma|DISEASE
1888 hydrogen sulfide|DRUG
1889 MDA|DRUG
1890 blast injury|DISEASE
1891 regional hypothermia|DISEASE
1892 such injuries|DISEASE
1893 renal injury|DISEASE
1894 renal MPO, malondialdehyde|DISEASE
1895 RH|DISEASE
1883 ventral hernia|DISEASE
1882 Metachronous cancer|DISEASE
1881 BAP1|GENE
1880 AXIN1|GENE
1887 H2S|DRUG
1886 CADM1|GENE
1885 MicroRNA-1246|GENE
1884 gastric and esophageal cancer|DISEASE
1875 ARID2|GENE
1874 CTNNB1|GENE
1873 heterogeneous disease|DISEASE
1872 Lenalidomide can improve the anti-tumor|DISEASE
1879 ARID1A|GENE
1878 TP53|GENE
1877 LAMA2|GENE
1876 IDH1|GENE
1866 TCF|GENE
1867 transcription factor 4|GENE
1864 larger tumors|DISEASE
1865 TNIK|GENE
1870 Lenalidomide|DRUG
1871 tumor growth delay|DISEASE
1868 TRAF2|GENE
1869 NCK-interacting kinase|GENE
1858 hypothalamic-pituitary-adrenal axis|DISEASE
1859 ApoE|GENE
1856 simvastatin|DRUG
1857 methyl-b-cyclodextrin|DRUG
1862 Gastric acid|DRUG
1863 Wilson disease|DISEASE
1860 vitamin D3|DRUG
1861 vitamin D|DRUG
1853 3DCRT|DRUG
1852 pulmonary disorders|DISEASE
1855 Cholesterol|DRUG
1854 gastric diffuse large B-cell lymphoma|DISEASE
1849 MTX|DRUG
1848 obstructive jaundice|DISEASE
1851 rheumatic diseases|DISEASE
1850 HDMTX|DRUG
1845 ALP|DISEASE
1844 DPPH|DRUG
1847 left hepaticojejunostomy|DISEASE
1846 weeks of gestation|DISEASE
1841 Isoniazid|DRUG
1840 flavonoids|DRUG
1843 terpenoids|DRUG
1842 saponins|DRUG
1836 neurofibromatosis type 1|DISEASE
1837 CYP3A|GENE
1838 NF1|GENE
1839 sugars|DRUG
1832 demethylchelerythrine|DRUG
1833 18F-fluorodeoxyglucose|DRUG
1834 sirolimus|DRUG
1835 16-O-demethylsirolimus|DRUG
1828 Vimentin|GENE
1829 TGFb1|GENE
1830 Mannose Receptor C Type 2|GENE
1831 6-acetonyldihydrochelerythrine|DRUG
1824 PC-3|GENE
1825 PET|GENE
1826 HT1080 fibrosarcoma|DISEASE
1827 Vinculin|GENE
1823 Prostate Cancer|DISEASE
1822 prostate tumor|DISEASE
1821 ((11)C]CHO)|DRUG
1820 [(11)C]Choline|DRUG
1819 (11)C|DRUG
1818 mass lesion|DISEASE
1817 Gastric hepatoid adenocarcinoma|DISEASE
1816 c-MET|GENE
1815 cyclopropylmethyl|DRUG
1814 thebaine|DRUG
1813 morphine|DRUG
1812 BUP|DRUG
1811 myelomonocytic leukemia|DISEASE
1810 chronic myelomonocytic leukemia|DISEASE
1809 pediatric leukemia|DISEASE
1808 lung metastases|DISEASE
1806 BYSH|DRUG
1807 advanced hormone refractory prostate cancer|DISEASE
1804 control of disease|DISEASE
1805 alcoholic and nonalcoholic fatty liver diseases|DISEASE
1802 triglyceride|DRUG
1803 Non-alcoholic fatty liver disease|DISEASE
1800 arginine-auxotrophic tumors|DISEASE
1801 ASS1|GENE
1798 arginine|DRUG
1799 argininosuccinate|DRUG
1796 bladder, brain, multiple myeloma|DISEASE
1797 breast, colon-rectum|DISEASE
1794 original liver disease|DISEASE
1795 Endoglin|GENE
1792 splenic arteries|DISEASE
1793 renal dysfunction|DISEASE
2032 fluorine-18 fluorodeoxyglucose (18F-FDG)|DRUG
2033 staging of hepatocellular carcinoma|DISEASE
2034 virus-related hepatocellular carcinoma|DISEASE
2035 Villin|DRUG
2036 Intrahepatic Cholangiocarcinoma|DISEASE
2037 extrahepatic bile duct adenocarcinoma|DISEASE
2038 breast ductal carcinoma|DISEASE
2039 Liver metastasis|DISEASE
2040 estrogen receptor|GENE
2041 lysine|DRUG
2042 embryonic liver|DISEASE
2043 Ezh2|GENE
2044 histone H3|GENE
2045 adenosine|DRUG
2046 LM2-4175|DRUG
2047 helicase|GENE
2017 KRAS WT and KRAS MUT|GENE
2016 RFS|DISEASE
2019 ferritin|DRUG
2018 RFS|GENE
2021 TRIO|GENE
2020 pediatric cancer|DISEASE
2023 liver mass component|DISEASE
2022 Cancer of the Biliary Tract|DISEASE
2025 Hilar cholangiocarcinoma|DISEASE
2024 extrahepatic perihilar tumors|DISEASE
2027 peripancreatic nodal disease|DISEASE
2026 gallbladder bed|DISEASE
2029 advanced gallbladder cancer|DISEASE
2028 Partial hepatectomy|DISEASE
2031 18F-FDG|DRUG
2030 indocyanine|DRUG
2002 viremia|DISEASE
2003 human CD81 and occludin genes|GENE
2000 hepatitis C virus (HCV) infection|DISEASE
2001 hepatopathological manifestations|DISEASE
2006 Sclerosing Cholangitis|DISEASE
2007 AIP|DISEASE
2004 cholangitis|DISEASE
2005 organ dysfunction|DISEASE
2010 rarity of disease|DISEASE
2011 deficient neoadjuvant/|DISEASE
2008 AIP|GENE
2009 biliary tract cancers|DISEASE
2014 dysplastic or regenerative nodules|DISEASE
2015 arterial enhancement|DISEASE
2012 surgical controversies|DISEASE
2013 Radical cholecystectomy|DISEASE
1987 DOTAP|DRUG
1986 Galactose|DRUG
1985 N-acetylgalactosamine|DRUG
1984 Gal|DRUG
1991 virus infections|DISEASE
1990 Galactose or N-acetylgalactosamine|DISEASE
1989 hepatic cirrhosis|DISEASE
1988 alveolar adenocarcinoma|DISEASE
1995 BD-IPMNs|DISEASE
1994 SRs|GENE
1993 Gal|GENE
1992 ASGPR|GENE
1999 steatosis|DISEASE
1998 Background: Intraductal papillary mucinous neoplasms|DISEASE
1997 invasive adenocarcinoma|DISEASE
1996 extra-hepatic malignancy|DISEASE
1972 HT|DISEASE
1973 VIP|GENE
1974 enoxaparin|DRUG
1975 portal vein thrombosis|DISEASE
1968 Akr1b10|GENE
1969 Foxp1|GENE
1970 ING3|GENE
1971 nasopharynx cancer|DISEASE
1980 miR-27a|GENE
1981 TRb1|GENE
1982 cytokeratin-19|GENE
1983 TRa1|GENE
1976 3,5,3'-L-triiodothyronine|DRUG
1977 Hyperthyroidism|DISEASE
1978 Local hypothyroidism|DISEASE
1979 hypothyroid status of preneoplastic lesions|DISEASE
1957 EAA|DRUG
1956 (13) C|DRUG
1959 hepatitis C and non-alcoholic fatty liver|DISEASE
1958 1,3-(13) C2|DRUG
1953 Clinical toxicity|DISEASE
1952 Solid Tumors|DISEASE
1955 iron|DRUG
1954 amino acids|DRUG
1965 NDEA|DRUG
1964 8-Hydroxy-2-deoxyguanosine|DRUG
1967 Nano-Se|DRUG
1966 selenium|DRUG
1961 parenchymal doses after hepatic radioembolization|DISEASE
1960 literature liver cancer|DISEASE
1963 2-Deoxyguanosine|DRUG
1962 cross-sectional imaging|DISEASE
1942 carcinoid tumours|DISEASE
1943 neuroendocrine carcinomas|DISEASE
1940 pulmonary adenocarcinoma|DISEASE
1941 glioblastoma|DISEASE
1938 Nonadvanced Liver Fibrosis|DISEASE
1939 aHR|GENE
1936 nAChR|GENE
1937 acetylcholinesterase|GENE
1950 solitary versus multifocal disease|DISEASE
1951 hyperbilirubinemia|DISEASE
1948 PSMD1|GENE
1949 SCLC|GENE
1946 PSMB4|GENE
1947 PSMB5|GENE
1944 PSMA1|GENE
1945 PSMA5|GENE
1927 type 2 diabetes mellitus|DISEASE
1926 Lewis Lung Carcinoma|DISEASE
1925 CP|DISEASE
1924 carbonyls|DRUG
1923 GSSG|DRUG
1922 Cisplatin|DRUG
1921 Vit C|DRUG
1920 mitochondrial dysfunction|DISEASE
1935 MG|DISEASE
1934 rhabdomyosarcoma|DISEASE
1933 myasthenia gravis|DISEASE
1932 medulloblastoma|DISEASE
1931 HEPG2 (hepatocellular carcinoma|DISEASE
1930 renal cell adenocarcinoma|DISEASE
1929 AChEIs|DRUG
1928 glycogen synthase kinase-3b|GENE
2200 hepatic steatosis|DISEASE
2201 Glycogen storage disease type 1a|DISEASE
2202 hepatic degeneration|DISEASE
2203 GSD-1a|DISEASE
2204 Under hypoxia|DISEASE
2205 embryonic development|DISEASE
2206 endothelial growth factor A|DISEASE
2207 defects and human hepatocellular cancer|DISEASE
2192 macrophage inflammatory protein-1a|GENE
2193 tumor necrosis factor-a|GENE
2194 toll-like receptor 2|GENE
2195 p38 MAPK|GENE
2196 dectin-1|GENE
2197 COL1A1|GENE
2198 HCAs|DRUG
2199 amyloidosis|DISEASE
2185 esophageal squamous cell carcinoma|DISEASE
2184 gastric carcinoma|DISEASE
2187 ISO|DRUG
2186 AGS|GENE
2189 high-mobility group box-1|GENE
2188 prostaglandin E2|DRUG
2191 cyclooxygenase 2|GENE
2190 interleukin-1b|GENE
2177 acridine orange|DRUG
2176 caveolin-1 and -2|GENE
2179 ethidium bromide|DRUG
2178 Diethyldithiocarbamate|DRUG
2181 Palladium(II)|DRUG
2180 Pd|DRUG
2183 Gastrointestinal Cancer|DISEASE
2182 AGS|DISEASE
2234 liver necrosis|DISEASE
2235 liver disease; non-alcoholic steatohepatitis|DISEASE
2232 NASH|DRUG
2233 biliary hyperplasia|DISEASE
2238 y-aminobutyric acid|DRUG
2239 GABA Aminotransferase|GENE
2236 Ornithine|DRUG
2237 GABA|DRUG
2226 urethane|DRUG
2227 urocanate|DRUG
2224 normal organs and tumors|DISEASE
2225 Neuroblastoma|DISEASE
2230 acetate|DRUG
2231 formiminoglutamic acid|DRUG
2228 phenylalanine|DRUG
2229 nucleoside|DRUG
2219 possibly heart disease|DISEASE
2218 interstitial fibrosis|DISEASE
2217 CIS|GENE
2216 colorectal liver metastasis|DISEASE
2223 Pretherapy|DRUG
2222 numerous disorders|DISEASE
2221 neurologic disorders|DISEASE
2220 retinal diseases|DISEASE
2211 HCC and other cancers|DISEASE
2210 Eif3i|GENE
2209 vascular endothelial growth factor A|GENE
2208 Hif1a|GENE
2215 extrahepatic metastasis|DISEASE
2214 PSM|GENE
2213 benign hepatic lesions|DISEASE
2212 Bcl-xL|GENE
2268 neurologic impairment|DISEASE
2269 Aim 1|GENE
2270 PMF|GENE
2271 Aim 2|GENE
2264 styrene|DRUG
2265 respiratory diseases, liver and kidney dysfunction|DISEASE
2266 Cumulative cancer|DISEASE
2267 hematopoietic|DISEASE
2260 chloroform|DRUG
2261 Gasoline|DRUG
2262 perchloroethylene|DRUG
2263 trichloroethylene|DRUG
2256 d-limonene|DRUG
2257 1,4-DCB|DRUG
2258 methyl tert-butyl ether|DRUG
2259 benzene|DRUG
2253 metastatic renal cell carcinoma|DISEASE
2252 T4N0 colon carcinomas|DISEASE
2255 PERC|DRUG
2254 oncolytic measles virus|DISEASE
2249 ENTPD5|GENE
2248 p70S6K|GENE
2251 Cancer staging system|DISEASE
2250 5-OS|DRUG
2245 AK1|GENE
2244 RPS6|GENE
2247 CMPK1|GENE
2246 mTORC1|GENE
2241 Rapamycin|DRUG
2240 Ornithine aminotransferase|GENE
2243 4EBP1|GENE
2242 eIF4E|GENE
2302 SBS|DISEASE
2303 acute renal failure|DISEASE
2300 loperamide hydrochloride|DRUG
2301 uric acid|DRUG
2298 aSML3b|GENE
2299 aSMase|GENE
2296 genetic diseases|DISEASE
2297 aSML3a|GENE
2294 ASMase deficiency|DISEASE
2295 kidney disease|DISEASE
2292 phosphocholine|DRUG
2293 RSp1609|DRUG
2290 AMP|DRUG
2291 ATP|DRUG
2288 Ni2+|DRUG
2289 ADP|DRUG
2287 Zn2+|DRUG
2286 Mn2+|DRUG
2285 Ceramide|DRUG
2284 sphingomyelin|DRUG
2283 Viral hepatitis|DISEASE
2282 OV0556|DRUG
2281 calcitonin|GENE
2280 osteoporosis|DISEASE
2279 CNS|DISEASE
2278 Calcitonin|DRUG
2277 Mdm2|GENE
2276 miR-509-5p|GENE
2275 Ovarian cancer|DISEASE
2274 breast cancer, lung cancer|DISEASE
2273 OvCa|DRUG
2272 larger tumours|DISEASE
2065 simvastatin acid|DRUG
2064 Erk1/2|GENE
2067 Simvastatin|DRUG
2066 streptozotocin|DRUG
2069 hypercholesterolemia|DISEASE
2068 type 2 diabetes|DISEASE
2071 Oatp2|GENE
2070 Cyp3a|GENE
2073 Cyp3a1|GENE
2072 multidrug resistance-associated protein 2|GENE
2075 Tmx|DRUG
2074 PLA|DRUG
2077 DMBA|DRUG
2076 urea|DRUG
2079 renal toxicity|DISEASE
2078 urea nitrogen|DRUG
2048 CHD1L|GENE
2049 Elemene|DRUG
2050 apatinib|DRUG
2051 hydroxychloroquine|DRUG
2052 L-arginine|DRUG
2053 Argatroban|DRUG
2054 anasarca|DISEASE
2055 liver dysfunction|DISEASE
2056 arterial thrombosis|DISEASE
2057 thrombin|GENE
2058 CPT-11|DRUG
2059 GEM|DRUG
2060 GEM|GENE
2061 blood loss and retransplantation|DISEASE
2062 autophagy|DISEASE
2063 MMP9|GENE
2099 single liver metastasis|DISEASE
2098 micrometastatic disease|DISEASE
2097 SCCA1|GENE
2096 miR-21|GENE
2103 lymphoma|DISEASE
2102 breast, leukemia|DISEASE
2101 rectal adenocarcinoma|DISEASE
2100 Rectal cancer|DISEASE
2107 leptin|GENE
2106 visfatin|GENE
2105 visfatin|DRUG
2104 resistin|DRUG
2111 myeloma|DISEASE
2110 liver and larynx cancers|DISEASE
2109 adiponectin|GENE
2108 resistin|GENE
2082 galactosyl|DRUG
2083 Phosphatidylinositol-3, 4, 5-trisphosphate|DRUG
2080 mammary tumor|DISEASE
2081 silica|DRUG
2086 colorectal neoplasia|DISEASE
2087 neoplasias|DISEASE
2084 human CXCL9|GENE
2085 alcoholic or viral cirrhosis|DISEASE
2090 Colorectal cancer|DISEASE
2091 Ets-1|GENE
2088 colorectal adenomas|DISEASE
2089 chronic liver injury|DISEASE
2094 CXCR2|GENE
2095 SLT|GENE
2092 Interleukin-8|GENE
2093 CXCR1|GENE
2133 large cell lung carcinoma|DISEASE
2132 2,4 dimethoxy-5,6-dihydroxy-9,10-dihydrophenanthrene|DRUG
2135 PC3|GENE
2134 COR-L23; liver cancer|DISEASE
2129 USF2|GENE
2128 USF1|GENE
2131 dihydrophenanthrene|DRUG
2130 COOH|DRUG
2141 potential of angiopoietin-like 4|DISEASE
2140 gastrointestinal stromal tumors|DISEASE
2143 advanced tumor|DISEASE
2142 invasiveness and metastasis|DISEASE
2137 TARAP|DRUG
2136 propidium iodide|DRUG
2139 VEGF-A|GENE
2138 various cancers|DISEASE
2116 laparoscopic major hepatectomy|DISEASE
2117 metastatic rectal cancer|DISEASE
2118 dermatopontin|DRUG
2119 c-Src tyrosine kinase|GENE
2112 Italian cancer|DISEASE
2113 pancreatic cancers|DISEASE
2114 cancers of the stomach, colon-rectum|DISEASE
2115 CRS|DISEASE
2124 genital warts|DISEASE
2125 public health concern|DISEASE
2126 hepatic rupture|DISEASE
2127 corresponding non-neoplastic tumor|DISEASE
2120 DPT|GENE
2121 glioblastomas|DISEASE
2122 breast, pancreatic, ovarian, liver, endometrial adenocarcinoma|DISEASE
2123 TBX2|GENE
2167 IL-2|GENE
2166 TEL|GENE
2165 myelofibrosis|DISEASE
2164 MDS|DISEASE
2163 T-cell lymphomas|DISEASE
2162 AML|DISEASE
2161 myelodysplasia|DISEASE
2160 APMF-type leukemia|DISEASE
2175 cancer-related death|DISEASE
2174 focal lesion|DISEASE
2173 equal detection of hyperenhancing liver lesions|DISEASE
2172 iodine|DRUG
2171 Edmondson-Steiner grade, and nonsmooth tumor|DISEASE
2170 SYK|GENE
2169 Stat5|GENE
2168 ITK|GENE
2150 metabolic diseases|DISEASE
2151 hypertyrosinemia|DISEASE
2148 TAT deficiency|DISEASE
2149 corneal alterations|DISEASE
2146 biotin-F127-PLA|DRUG
2147 CPT|GENE
2144 ANGPTL4|GENE
2145 CPT|DRUG
2158 erythroid dysplasia|DISEASE
2159 acute panmyelosis|DISEASE
2156 HGF|DISEASE
2157 Hepatocyte Growth Factor|GENE
2154 Co-infection|DISEASE
2155 Caveolin|DRUG
2152 SRC-1|GENE
2153 tyrosine aminotransferase|GENE
2443 carcinoid crisis|DISEASE
2442 valvular diseases|DISEASE
2441 carcinoid crisis during hepatic tumor|DISEASE
2440 bronchospasm|DISEASE
2447 Peyer's|DISEASE
2446 isolated lymphoid follicles|DISEASE
2445 VP16|DRUG
2444 hemodynamic instability|DISEASE
2435 hepatic steatosis, inflammation|DISEASE
2434 dabigatran|DRUG
2433 dabigatran etexilate|DRUG
2432 Colorectal liver metastases|DISEASE
2439 Thrombin|GENE
2438 antithrombin|GENE
2437 fatty liver disease|DISEASE
2436 fibrin deposition, hepatic inflammation|DISEASE
2458 2-acetylaminofluorene|DRUG
2459 gastrointestinal malignancies|DISEASE
2456 rheumatic disease|DISEASE
2457 gp130|GENE
2462 NKG2D|GENE
2463 bronchobiliary fistula|DISEASE
2460 GBM|DISEASE
2461 hepatitis C virus-induced hepatocellular carcinomas|DISEASE
2450 gal4|GENE
2451 Ly6C|GENE
2448 CSF1|GENE
2449 csf1r-gal4VP16|GENE
2454 gp130|DRUG
2455 vasculitis and several types of cancer|DISEASE
2452 Cycloartane|DRUG
2453 cycloartane triterpenoids|DRUG
2473 glutamate|DRUG
2472 TERT|GENE
2475 arthritis|DISEASE
2474 citric acid|DRUG
2477 HD|DISEASE
2476 substantial for heart disease|DISEASE
2479 lung disease|DISEASE
2478 ESRD|DISEASE
2465 KIR2DL1-C2|GENE
2464 KIR|GENE
2467 childhood liver cancer|DISEASE
2466 KIR2DL2-C1|GENE
2469 chromosomal instability|DISEASE
2468 hepatoblastoma|DISEASE
2471 RAD17|GENE
2470 NFE2L2|GENE
2488 transforming growth factor beta1|GENE
2489 AIC|DISEASE
2490 gastrointestinal (GI) endoscopy|DISEASE
2491 special lecture|DISEASE
2492 enterochromaffin|DRUG
2493 Neuroendocrine tumors|DISEASE
2494 NET|GENE
2495 inflammatory diseases|DISEASE
2480 adrenal glands, liver, pancreas and lumbar bone|DISEASE
2481 Emergency operation|DISEASE
2482 pleomorphic carcinoma|DISEASE
2483 emergency staff|DISEASE
2484 diaphragmatic hernia following radiofrequency ablation|DISEASE
2485 hepatic cysts|DISEASE
2486 cystic liver lesions|DISEASE
2487 intraperitoneal cancer metastasis|DISEASE
2511 Scf|GENE
2510 EpCam|GENE
2509 c-Kit|GENE
2508 TE2|GENE
2507 C-TACE|DRUG
2506 miriplatin|DRUG
2505 residual neoplasm|DISEASE
2504 malignancy, just behind lung cancer|DISEASE
2503 erosive gastritis|DISEASE
2502 recurrent disease|DISEASE
2501 Clinic Liver Cancer staging system|DISEASE
2500 carboxy|DRUG
2499 Virological factors|DISEASE
2498 hepatitis B virus|DISEASE
2497 other nomenclature|DISEASE
2496 cancer recurrence|DISEASE
2526 carcinomatosis|DISEASE
2527 Disseminated Intravascular Coagulation|DISEASE
2524 HCG|DISEASE
2525 HCG|GENE
2522 Fluorodeoxyglucose|DRUG
2523 Percutaneous gallbladder biopsy|DISEASE
2520 PSA|DISEASE
2521 prostate-specific antigen|GENE
2518 mineralocorticoid|DISEASE
2519 Advanced prostate cancer|DISEASE
2516 prednisolone|DRUG
2517 prednisone|DRUG
2514 Abiraterone|DRUG
2515 Potassium|DRUG
2512 Tgfbr2|GENE
2513 glycogen synthase kinase 3 beta|GENE
2541 Blockade of vascular endothelial growth factor|DISEASE
2540 SDS|DISEASE
2543 typically cancer|DISEASE
2542 angiogenic factors|DISEASE
2537 widespread metastasis|DISEASE
2536 liposarcoma|DISEASE
2539 osteosarcoma|DISEASE
2538 neoplastic|DISEASE
2533 bone marrow metastasis|DISEASE
2532 erythroid hypoplasia|DISEASE
2535 lipoma|DISEASE
2534 myeloid hyperplasia|DISEASE
2529 primary lesion|DISEASE
2528 Colon Cancer|DISEASE
2531 Malignant mesenchymoma|DISEASE
2530 metronomic cyclophosphamide|DRUG
2556 chlorpheniramine|DRUG
2557 dexamethasone|DRUG
2558 Paclitaxel|DRUG
2559 diarrhea|DISEASE
2552 severe general fatigue, tarry stools|DISEASE
2553 liver|DISEASE
2554 advanced sigmoid colon cancer|DISEASE
2555 IRIS|GENE
2548 beneficial effects|DISEASE
2549 carcinomatous pleurisy|DISEASE
2550 adenocarcinoma component|DISEASE
2551 subtotal esophagectomy|DISEASE
2544 VEGFR-2|GENE
2545 nedaplatin|DRUG
2546 5-fluorouracil(5-FU)|DRUG
2547 tubular adenocarcinoma|DISEASE
2306 Obesity|DISEASE
2307 atherosclerosis|DISEASE
2304 coronary heart diseases|DISEASE
2305 various diseases|DISEASE
2310 Bex2|GENE
2311 bilateral or unilateral truncal vagotomy|DISEASE
2308 CD20|GENE
2309 phenotypic abnormalities|DISEASE
2314 Italian HCV cirrhosis|DISEASE
2315 arterial hypertension|DISEASE
2312 Vagotomy or botulinum toxin type A|DISEASE
2313 gastric tumorigenesis|DISEASE
2318 cardiac disease|DISEASE
2319 chronic liver|DISEASE
2316 diabetes mellitus|DISEASE
2317 embolism|DISEASE
2323 hepatic tumor lesions|DISEASE
2322 absence of hepatic tumors|DISEASE
2321 hepatic hemangioma|DISEASE
2320 (89)Zr|DRUG
2327 metabolic homeostasis|DISEASE
2326 macrocytosis|DISEASE
2325 epirubicin|DRUG
2324 Capecitabine|DRUG
2331 decreased tumor metastasis|DISEASE
2330 Ganoderic acid A|DRUG
2329 Triterpenoid|DRUG
2328 lower in portal vein tumor thrombus|DISEASE
2335 GA-A|GENE
2334 BIM|GENE
2333 BAX|GENE
2332 EL4|GENE
2336 diaphragm-abutting liver tumors|DISEASE
2337 pneumothorax|DISEASE
2338 uterine leiomyosarcoma|DISEASE
2339 peritoneal spread and lung metastases|DISEASE
2340 serosal involvement|DISEASE
2341 5-(N-Ethyl-N-isopropyl) amiloride|DRUG
2342 defined as hepatic decompensation, hepatocellular carcinoma|DISEASE
2343 Enhanced Liver Fibrosis|DISEASE
2344 ELF|GENE
2345 liver focal lesions|DISEASE
2346 IB|DISEASE
2347 HCC epidemic|DISEASE
2348 E2F transcription factor 3|GENE
2349 miR-141|GENE
2350 Cu(II)|DRUG
2351 coumarin|DRUG
2353 promyelocytic leukemia|DISEASE
2352 Ni(II)|DRUG
2355 malignant tumor of the liver|DISEASE
2354 EBSCO|DRUG
2357 guanosine|DRUG
2356 glycine|DRUG
2359 SMD|DISEASE
2358 S protein|GENE
2361 SMD|GENE
2360 Hazardous drinking|DISEASE
2363 Erk 1/2|GENE
2362 PAMAM|DRUG
2365 poly(ADP-ribose)|DRUG
2364 ABT-888|DRUG
2367 PARP-2|GENE
2366 ribose|DRUG
2374 Hepatitis-associated hepatocellular carcinoma|DISEASE
2375 Hodgkin's disease|DISEASE
2372 EB-1627|DRUG
2373 IMD-1041|DRUG
2370 PARG|GENE
2371 CHS-828|DRUG
2368 PARP-1|GENE
2369 PARP-1, -2, -3|GENE
2382 axitinib|DRUG
2383 pazopanib|DRUG
2380 abiraterone|DRUG
2381 temsirolimus|DRUG
2378 IKKa|GENE
2379 IKKb|GENE
2376 Anti-inflammation|DISEASE
2377 Anti-cancer|DISEASE
2391 soft tissue sarcoma|DISEASE
2390 pancreatic and hepatocellular cancer|DISEASE
2389 targeted and immunological tumor|DISEASE
2388 cabazitaxel|DRUG
2387 crizotinib|DRUG
2386 vemurafenib|DRUG
2385 enzalutamide|DRUG
2384 afatinib|DRUG
2399 catechin|DRUG
2398 (-)-epigallocatechin-3-gallate|DRUG
2397 Signal transducer and activator of transcription 3|GENE
2396 BAs|GENE
2395 PS-1|GENE
2394 PS|DISEASE
2393 Bland portal thrombosis|DISEASE
2392 Bland PVT|DRUG
2404 prostate carcinoma|DISEASE
2405 Undifferentiated spindle cell sarcoma|DISEASE
2406 GPS2|GENE
2407 p13|GENE
2400 polyphenols|DRUG
2401 Type II diabetes|DISEASE
2402 metabolic syndromes|DISEASE
2403 cancer, heart disease|DISEASE
2412 undifferentiated carcinoma|DISEASE
2413 CUP syndrome|DISEASE
2414 20(OH)D3|DRUG
2415 1,25-dihydroxyvitamin D3|DRUG
2408 MLL4 and GPS2 genes|GENE
2409 Treatment of Cancer|DISEASE
2410 neuropathy|DISEASE
2411 pneumococcal disease|DISEASE
2421 Ang-II|DRUG
2420 cytochrome P450|GENE
2423 Ang-II|GENE
2422 Colorectal Carcinoma|DISEASE
2417 autoimmune disorders|DISEASE
2416 1,25(OH)2D3|DRUG
2419 CYP11A1|GENE
2418 toxic hypercalcemia|DISEASE
2429 1,2-distearoyl-sn-glycero-3-phosphoethanolamine|DRUG
2428 serum albumin|GENE
2431 caveolae-dependent endocytosis|DISEASE
2430 adenovirus|DISEASE
2425 pN1|GENE
2424 AT1R|GENE
2427 C-P B|GENE
2426 B liver cirrhosis|DISEASE
2750 various malignancies|DISEASE
2751 RAR|GENE
2748 all-trans retinoic acid|DRUG
2749 MTDH|DRUG
2746 gastric and ovarian cancers|DISEASE
2747 Retinoid|DRUG
2744 chronic diseases|DISEASE
2745 Anticancer effect of flavonoids toward blood cancer|DISEASE
2742 luteolin|DRUG
2743 breast and prostate cancer|DISEASE
2740 chrysin|DRUG
2741 apigenin|DRUG
2738 testicular cancer|DISEASE
2739 kaempferol|DRUG
2736 liver malignancies|DISEASE
2737 chronic renal failure|DISEASE
2735 metastatic liver disease|DISEASE
2734 oncologic disease|DISEASE
2733 TLR 7|GENE
2732 Acute Myeloid Leukemia|DISEASE
2731 56Fe|DRUG
2730 high mobility group box 1|GENE
2729 endotoxemia|DISEASE
2728 bacterial infection|DISEASE
2727 polyglutamine|DRUG
2726 CAFs|GENE
2725 EMA|GENE
2724 K19|GENE
2723 CCN2|GENE
2722 MR-HIFU ablation|DISEASE
2721 PIK3CA|GENE
2720 Smad4|GENE
2716 Vater carcinoma cell line and one hepatic carcinosarcoma|DISEASE
2717 Vater carcinomas|DISEASE
2718 pancreatic intraductal papillary mucinous neoplasms|DISEASE
2719 pancreatic ductal adenocarcinomas|DISEASE
2712 vitamin E|DRUG
2713 PTPDX|DRUG
2714 attenuate chemotherapy toxicity|DISEASE
2715 Ehrlich tumor|DISEASE
2708 screening of anti-cancer|DISEASE
2709 gamma glutamyl|DRUG
2710 vitamin C|DRUG
2711 DX|DRUG
2704 aspirin|DRUG
2705 calcium chloride|DRUG
2706 pyocyanine|DRUG
2707 toxic effect|DISEASE
2701 Trp53+/LSLR172H|GENE
2700 GATA6|GENE
2703 alumina|DRUG
2702 poly(dimethylsiloxane)|DRUG
2697 metformin|DRUG
2696 Ela|DRUG
2699 pancreatic ductal adenocarcinoma|DISEASE
2698 nicotine|DRUG
2693 Me2SO|DRUG
2692 Trehalose|DRUG
2695 dysregulated hepatic metabolism|DISEASE
2694 non-alcoholic fatty liver disease and type 2 diabetes mellitus|DISEASE
2689 CDKN2B|GENE
2688 CDKN2A|GENE
2691 acute pancreatitis|DISEASE
2690 FOS|GENE
2810 primary|DISEASE
2811 autoimmune hepatitis|DISEASE
2808 existence of portal vein tumor thrombus|DISEASE
2809 KDR|GENE
2814 perihilar cholangiocarcinoma|DISEASE
2815 LHA|GENE
2812 unilateral portal vein invasion|DISEASE
2813 Cancer (AJCC) has recommended that cancers|DISEASE
2802 TRAIL|GENE
2803 LAP|DISEASE
2800 Rabbit VX2 Liver Cancer|DISEASE
2801 demographic and clinical variables|DISEASE
2806 microRNA-130b|GENE
2807 prognosis of several malignancies|DISEASE
2804 LAP|GENE
2805 tolerability of liver radioembolization|DISEASE
2795 galactose|DRUG
2794 solitary lesions|DISEASE
2793 pannexin 1|GENE
2792 LXR|GENE
2799 5-fluoroorotate|DRUG
2798 uridine diphosphate|DRUG
2797 orotic acid|DRUG
2796 NAD|DRUG
2787 PTH|GENE
2786 ADCs of normal liver parenchyma and focal liver lesions|DISEASE
2785 AMC|GENE
2784 AMC|DISEASE
2791 NLRP3|GENE
2790 Caspase-1|GENE
2789 pyroptosis of human and murine colon cancer|DISEASE
2788 calcium sensing receptor|GENE
2776 sinusoidal obstruction syndrome|DISEASE
2777 MTD|GENE
2778 ursodeoxycholic acid|DRUG
2779 host disease|DISEASE
2780 Hodgkin's lymphoma involvement|DISEASE
2781 paraneoplastic syndrome|DISEASE
2782 infectious disease|DISEASE
2783 caffeine|DRUG
2768 glycochenodeoxycholic acid|DRUG
2769 poly (ADP-ribose)|DRUG
2770 ursodeoxycholyl lysophosphatidylethanolamide|DRUG
2771 myeloid cell leukemia|DISEASE
2772 biliary epithelial cancer|DISEASE
2773 ADP-ribose) polymerase-1|DISEASE
2774 caspase 8|GENE
2775 myeloid cell leukemia sequence-1|GENE
2761 zone lymphoma|DISEASE
2760 Burkitt lymphoma|DISEASE
2763 genetic abnormalities|DISEASE
2762 B-cell lymphoma|DISEASE
2765 BCL6|GENE
2764 BCL2|GENE
2767 cobalt chloride|DRUG
2766 bile-acid|DRUG
2753 AEG-1|GENE
2752 Retinoid X receptor|GENE
2755 GLUT1 in hepatocellular carcinoma|DISEASE
2754 fluorine|DRUG
2757 GLUT2|GENE
2756 hypoxia-inducible factor 1a|GENE
2759 GLUT4|GENE
2758 GLUT3|GENE
2615 osteoarthritis|DISEASE
2614 migraine|DISEASE
2613 systemic lupus erythematosus|DISEASE
2612 keratoconjunctivitis|DISEASE
2611 addictive alcohol, tobacco, and heroin cravings and withdrawal phenomena|DISEASE
2610 biliary colic, hepatic variceal hemorrhage|DISEASE
2609 palmar hyperhidrosis; gastrointestinal: esophageal reflux|DISEASE
2608 fibromyalgia|DISEASE
2623 hereditary progressive dystonia|DISEASE
2622 anterior ischemic optic neuropathy|DISEASE
2621 neuropathic and foot ulcer|DISEASE
2620 vomiting syndrome|DISEASE
2619 urticaria|DISEASE
2618 corneal erosion syndrome|DISEASE
2617 psoriasis|DISEASE
2616 peptic ulcer|DISEASE
2598 entecavir|DRUG
2599 deceased lung cancer|DISEASE
2596 Alpha-fetoprotein|GENE
2597 Lapatinib|DRUG
2594 progressive disease|DISEASE
2595 important primary liver tumor|DISEASE
2592 myalgia|DISEASE
2593 Renal Disease|DISEASE
2606 psychiatric/behavioral: major and seasonal affective depressive disorders|DISEASE
2607 atopic dermatitis|DISEASE
2604 caries, burning mouth and temporomandibular syndromes|DISEASE
2605 dementia|DISEASE
2602 paroxysmal hemicranial headache|DISEASE
2603 bipolar disorder|DISEASE
2600 painful bone metastases|DISEASE
2601 heroin|DRUG
2581 C-peptide|GENE
2580 pancreatic head carcinoma|DISEASE
2583 Doppler echocardiography showed hepatic artery patency|DISEASE
2582 acetylsalicylic acid|DRUG
2577 brittle diabetes|DISEASE
2576 distal bile duct carcinoma|DISEASE
2579 pancreatic fistula|DISEASE
2578 solitary liver metastasis|DISEASE
2589 Cyclosporine|DRUG
2588 creatine|DRUG
2591 incidental hepatocellular carcinoma|DISEASE
2590 Sirolimus|DRUG
2585 hepatic parenchyma|DISEASE
2584 Hepatic artery thrombosis|DISEASE
2587 ciprofibrate|DRUG
2586 artery thrombosis|DISEASE
2564 tumor metastasis|DISEASE
2565 CXCR4|GENE
2566 SDF-1|GENE
2567 TIMP)-1|GENE
2560 fentanyl|DRUG
2561 ZYTIGA|DRUG
2562 Abiraterone acetate|DRUG
2563 CYP17A1|GENE
2572 Lung cancer|DISEASE
2573 cavity|DISEASE
2574 metastatic cancer|DISEASE
2575 detecting lung cancer|DISEASE
2568 Metformin|DRUG
2569 AMPK|GENE
2570 Non-small cell lung cancer|DISEASE
2571 terminal disease|DISEASE
2675 b-diketone|DRUG
2674 hydroxyl|DRUG
2673 cyclobutane-1,1-dicarboxylic acid|DRUG
2672 Zn(II)|DRUG
2679 EAC tumor|DISEASE
2678 laryngeal epithelial carcinoma|DISEASE
2677 liver carcinoma|DISEASE
2676 breast adenocarcinoma|DISEASE
2683 GM-CSF|GENE
2682 embelin|DRUG
2681 EAC|DISEASE
2680 Zn(II) metalloinsertors|DISEASE
2687 RB1|GENE
2686 cyclin-dependent kinase 9|GENE
2685 MYC-overexpressing liver tumors|DISEASE
2684 IL-17A|GENE
2658 chromogranin A|DRUG
2659 adenocarcinoma ofthe gallbladder|DISEASE
2656 rare disease|DISEASE
2657 synaptophysin|DRUG
2662 chromogranin A|GENE
2663 synaptophysin|GENE
2660 Gallbladder Cancer|DISEASE
2661 neuroendocrine carcinoma of the gallbladder|DISEASE
2666 aminosilane|DRUG
2667 induced hyperthermia|DISEASE
2664 Fe3O4|DRUG
2665 3-aminopropyltriethoxysilane|DRUG
2670 Human hepatocellular carcinoma|DISEASE
2671 Mre11|GENE
2668 U87MG glioblastoma|DISEASE
2669 hyperthermia|DISEASE
2641 IGM|GENE
2640 SCCA|DRUG
2643 CDK2/4/6|GENE
2642 HDAC5|GENE
2645 HDAC|GENE
2644 bax|GENE
2647 post-alcoholic decompensated liver cirrhosis|DISEASE
2646 Metastatic hepatocellular carcinoma|DISEASE
2649 postmenopausal breast cancers|DISEASE
2648 preoperative portal vein embolization|DISEASE
2651 gallbladder, kidney, liver, and colon cancers|DISEASE
2650 menopausal status|DISEASE
2653 intestinal adenocarcinoma|DISEASE
2652 adenocarcinoma of the small intestine|DISEASE
2655 malignant tumor|DISEASE
2654 ovarian tumor|DISEASE
2624 axial spondylarthritis|DISEASE
2625 DJ-1|DRUG
2626 Comparison of DJ-1|DISEASE
2627 DJ-1|GENE
2628 chloride|DRUG
2629 benzoyl|DRUG
2630 cyanate|DRUG
2631 enol|DRUG
2632 phenyl isothiocyanate|DRUG
2633 phenyl isocyanate|DRUG
2634 azomethine|DRUG
2635 Fluorouracil|DRUG
2636 [Ni2(PAPS)(H2O)2](H2O)2|DRUG
2637 breast (MCF-7) cancer|DISEASE
2638 CS|DISEASE
2639 TM2000|DRUG
2989 neoplasia|DISEASE
2988 sclerosing mesenteritis|DISEASE
2991 hematopoietic tumors|DISEASE
2990 myeloid and erythroid elements|DISEASE
2985 mucosal trauma|DISEASE
2984 fistula|DISEASE
2987 intestinal injury/disease|DISEASE
2986 larger lesions|DISEASE
2981 gastric tube reconstruction|DISEASE
2980 Pten and p53|GENE
2983 diverticulitis|DISEASE
2982 adenocarcinoma, perforation, ulcerative colitis|DISEASE
2977 IL  -2|GENE
2976 B  -cell lymphoma|DISEASE
2979 Pten|GENE
2978 Cas|GENE
3004 acute myeloid leukemia|DISEASE
3005 multilineage dysplasia|DISEASE
3006 alcoholic liver injury|DISEASE
3007 FASLG|GENE
3000 myelodysplastic syndrome|DISEASE
3001 sternal metastasis|DISEASE
3002 Pancytopenia|DISEASE
3003 recurrent lesions|DISEASE
2996 diarrheal infectious diseases|DISEASE
2997 CAP|DISEASE
2998 blast crisis|DISEASE
2999 cerebral infarctions|DISEASE
2992 mass lesions|DISEASE
2993 omental nodules|DISEASE
2994 Janus kinase-2|GENE
2995 streptomycin|DRUG
2959 MUC1|GENE
2958 MMP2|GENE
2957 MKI67|GENE
2956 SMAD4|GENE
2955 KRT19|GENE
2954 MTOR|GENE
2953 FN1|GENE
2952 ERBB2|GENE
2951 MAPK14|GENE
2950 CLDN7|GENE
2949 CLDN4|GENE
2948 NES|GENE
2947 CDKN1A|GENE
2946 Ductal adenocarcinoma of the pancreas|DISEASE
2945 secondary lesions|DISEASE
2944 localized disease|DISEASE
2974 KLT|DRUG
2975 Kanglaite stimulates anticancer|DISEASE
2972 graft function, hepatocellular carcinoma|DISEASE
2973 SLK|GENE
2970 CLDN1|GENE
2971 CDH1|GENE
2968 TGFBR1|GENE
2969 VIM|GENE
2966 RPS6KB1|GENE
2967 TGFB1|GENE
2964 PTGS2|GENE
2965 ACTA2|GENE
2962 MAPK1|GENE
2963 MAPK3|GENE
2960 MUC5AC|GENE
2961 MUC6|GENE
3049 androxane|DRUG
3048 GW501516|DRUG
3051 PPAR|GENE
3050 glucocorticoid receptor|GENE
3053 Car|GENE
3052 Tra|GENE
3055 Quinolone|DRUG
3054 RevErbb|GENE
3041 pneumonitis|DISEASE
3040 Everolimus|DRUG
3043 renal failure|DISEASE
3042 Advanced Progressive Neuroendocrine Tumors|DISEASE
3045 Cryptogenic CLD|DISEASE
3044 Kaplan-Meyer|DISEASE
3047 oxysterol|DRUG
3046 burden of hepatitis|DISEASE
3064 determinants of hepatocellular carcinoma|DISEASE
3065 less signal attenuation than the bipolar ones|DISEASE
3066 Piacentine|DRUG
3067 2-hydroxyestrone|DRUG
3068 estradiol|DRUG
3069 estrone|DRUG
3070 testosterone|DRUG
3071 2-OHE1|DRUG
3056 Pyridone|DRUG
3057 1,2,3,4-tetrahydroacridone|DRUG
3058 amount of deaths|DISEASE
3059 malaria|DISEASE
3060 antimalarial drug discovery|DISEASE
3061 chronic irritation|DISEASE
3062 Role pf Inflammation|DISEASE
3063 Gastrointestinal Cancers|DISEASE
3019 Diastolic dysfunction|DISEASE
3018 AIDS-related cancer|DISEASE
3017 Non-Hodgkin lymphoma|DISEASE
3016 nevirapine|DRUG
3023 bone disorders|DISEASE
3022 papillomavirus-associated anal dysplasia|DISEASE
3021 myocardial ischemia|DISEASE
3020 Kaposi sarcoma|DISEASE
3011 single gene defects|DISEASE
3010 death receptor 5|GENE
3009 Stat3|GENE
3008 Fas Ligand|GENE
3015 SCID|GENE
3014 Il2rg|GENE
3013 EF1a|GENE
3012 NOD|DISEASE
3034 biomarker of liver cancer|DISEASE
3035 injury|DISEASE
3032 somatostatin|DRUG
3033 somatostatin|GENE
3038 Simeprevir|DRUG
3039 HSPA2|GENE
3036 SPP1|GENE
3037 interferon|DRUG
3026 hepatoblastomas|DISEASE
3027 Igf2bp3|GENE
3024 pulmonary diseases|DISEASE
3025 substance use disorders|DISEASE
3030 macrovesicular steatosis|DISEASE
3031 virus-independent hepatocellular carcinoma|DISEASE
3028 Lin28b|GENE
3029 Lin28a|GENE
2852 PDE4D|GENE
2853 embryonic kidney cell line HEK293|DISEASE
2854 FHL2|GENE
2855 open-angle glaucoma|DISEASE
2848 IS|DISEASE
2849 Serine|DRUG
2850 adenine monophosphate|DRUG
2851 PDE4|GENE
2860 Gallbladder carcinoma|DISEASE
2861 solitary metastasis|DISEASE
2862 yttrium-90|DRUG
2863 hepatic malignancies|DISEASE
2856 FLT1|GENE
2857 hub|GENE
2858 NID2|GENE
2859 STAT6|GENE
2869 abdominal diseases|DISEASE
2868 lymphadenopathy|DISEASE
2871 anterior abdominal wall muscles|DISEASE
2870 tendency for vascular invasion|DISEASE
2865 Hepatobiliary Tumors|DISEASE
2864 Cutaneous metastasis|DISEASE
2867 hepatomegaly|DISEASE
2866 mixed hepatocellular/cholangiocarcinoma|DISEASE
2877 leucine aminopeptidase 3|GENE
2876 Leucine|DRUG
2879 SFRP5|GENE
2878 liver infection|DISEASE
2873 GAS5|GENE
2872 renal cancer|DISEASE
2875 cyclinD1|GENE
2874 HoxA10|GENE
2822 glutamine synthase|GENE
2823 HSP70|GENE
2820 premalignant lesions|DISEASE
2821 dysplastic nodules|DISEASE
2818 liver carcinogenesis|DISEASE
2819 Lcn13|GENE
2816 Tamoxifen|DRUG
2817 (E)-a-(deoxyguanosin-N2-yl)-N-desmethyltamoxifen|DRUG
2830 fibrolamellar hepatocellular carcinoma|DISEASE
2831 pediatric disease|DISEASE
2828 LARC|GENE
2829 arm|GENE
2826 fistulas|DISEASE
2827 T3 rectal cancer|DISEASE
2824 IGFBP1|GENE
2825 5-FU-RT|DRUG
2839 Renal tubular neoplasms|DISEASE
2838 chronic progressive nephropathy|DISEASE
2837 hepatocellular hypertrophy|DISEASE
2836 bladder hyperplasia and transitional cell carcinoma|DISEASE
2835 Nonnucleoside|DRUG
2834 lersivirine|DRUG
2833 GLIS3|GENE
2832 pediatric liver cancer|DISEASE
2847 autoimmune liver disease|DISEASE
2846 malignant disorders|DISEASE
2845 oncological diseases|DISEASE
2844 CPN|GENE
2843 neoplasms of transitional epithelium attributed to crystalluria|DISEASE
2842 renal tubular hyperplasia|DISEASE
2841 Thyroid follicular adenoma|DISEASE
2840 hepatocellular neoplasms|DISEASE
2912 CRS|GENE
2913 hypoalbuminemia|DISEASE
2914 FoxP3|GENE
2915 TIL|GENE
2916 Isocorydine|DRUG
2917 8-Amino-isocorydine|DRUG
2918 murine hepatoma|DISEASE
2919 murine sarcoma|DISEASE
2920 gastric (SGC7901) and liver (HepG2) cancer|DISEASE
2921 3-hydroxy-3-methylglutaryl CoA|DRUG
2922 MiR-449|DRUG
2923 fatty acid synthase|GENE
2924 HMGCR|GENE
2925 SREBP-1c|GENE
2926 D-aspartate|DRUG
2927 CITED2|GENE
2929 GHR|GENE
2928 FGF7|GENE
2931 NOVA1|GENE
2930 miR-195|GENE
2933 PEX13|GENE
2932 PCMT1|GENE
2935 TSPYL2|GENE
2934 PEX5|GENE
2937 AXIN2|GENE
2936 TGF-beta|GENE
2939 Thyroid cancer|DISEASE
2938 MDM2|GENE
2941 methyl|DRUG
2940 NCC|GENE
2943 5  -aza|DRUG
2942 CdR|DRUG
2882 HRAS|GENE
2883 NRAS|GENE
2880 Gln|DRUG
2881 RAF|GENE
2886 Kin17|GENE
2887 Nek6 in hepatocellular carcinoma|DISEASE
2884 PIK3R1|GENE
2885 His|GENE
2890 Neuroendocrine carcinoma|DISEASE
2891 Aurora-B|GENE
2888 Nek6|GENE
2889 cdc2|GENE
2894 ganciclovir|DRUG
2895 number of liver metastatic tumors|DISEASE
2892 5-fluorocytosine|DRUG
2893 thymidine|DRUG
2899 HEK|GENE
2898 V1/V2|DISEASE
2897 SF162|DRUG
2896 treatment of hepatic carcinoma|DISEASE
2903 inflammatory bowel diseases|DISEASE
2902 colitis-associated colon cancer|DISEASE
2901 b12|GENE
2900 gp120|GENE
2907 stomach, hepatic, colon, and lung cancers|DISEASE
2906 influenza|DISEASE
2905 CuAAC|DRUG
2904 berberine|DRUG
2911 Hyperthermic Intraperitoneal Chemotherapy|DISEASE
2910 appendiceal cancer|DISEASE
2909 hepatic parenchymal involvement|DISEASE
2908 PSD|DISEASE
3284 DsRed|DRUG
3285 hepatoblasts and major hepatic carcinoma|DISEASE
3286 CYP3A7|GENE
3287 CYP3A4|GENE
3280 rosiglitazone|DRUG
3281 Homeostatic temperature|DISEASE
3282 PPARy|GENE
3283 Sdc1|GENE
3292 Lupeol|DRUG
3293 Pervanadate|DRUG
3294 Journal of Cancer|DISEASE
3295 SHP-2|GENE
3288 pro-oncogenes|DRUG
3289 Adenovirus dodecahedron|DISEASE
3290 phosphatidylcholines|DRUG
3291 choline-phosphate|DRUG
3269 Retinoblastoma|GENE
3268 genetic deterioration|DISEASE
3271 gabapentin|DRUG
3270 Sea|GENE
3265 cadmium|DRUG
3264 overdiagnosed: cancers|DISEASE
3267 Retinoblastoma|DISEASE
3266 Fish diseases|DISEASE
3277 Opioid-Refractory Cancer|DISEASE
3276 oxycodone|DRUG
3279 sulfate|DRUG
3278 PCA|DISEASE
3273 hydromorphone|DRUG
3272 duloxetine|DRUG
3275 lidocaine|DRUG
3274 Ketamine|DRUG
3318 atherosclerotic plaques|DISEASE
3319 PHB|GENE
3316 mitochondrial ion transport and energy metabolism|DISEASE
3317 inorganic polyphosphate (polyP) in mammalian health and disease|DISEASE
3314 polyphosphate in mammalian health and disease|DISEASE
3315 ketosis|DISEASE
3312 b-hydroxybutyrate|DRUG
3313 diabetic ketoacidosis in type-1 diabetes mellitus|DISEASE
3326 benign disease, tumour|DISEASE
3327 endoscopic retrograde cholangiopancreatography|DISEASE
3324 primary sclerosing cholangitis|DISEASE
3325 hepatobiliary diseases|DISEASE
3322 interleukin 8|GENE
3323 Bilirubin|DRUG
3320 hnRNPQ|GENE
3321 APOBEC1|GENE
3303 AS-Group|DISEASE
3302 adenoma detection|DISEASE
3301 Hypoxia|DISEASE
3300 Epstein-Barr virus infection|DISEASE
3299 HIV-infected|DISEASE
3298 Hodgkin lymphoma and head and neck and liver cancers|DISEASE
3297 Breast and lung cancers|DISEASE
3296 signal transducer and activator of transcription-3|GENE
3311 acetyl-CoA|DRUG
3310 Ca(2+)|DRUG
3309 ketone|DRUG
3308 polyphosphate|DRUG
3307 IL-15|GENE
3306 IFNy|GENE
3305 endogenous anti-tumor|DISEASE
3304 zoledronate|DRUG
3216 Alpha-lipoic acid|DRUG
3217 brain diseases|DISEASE
3218 burning mouth syndrome|DISEASE
3219 cognitive dysfunctions like Alzheimer disease|DISEASE
3220 well type 2 diabetes|DISEASE
3221 diabetic cardiovascular autonomic neuropathy|DISEASE
3222 glaucoma|DISEASE
3223 nephropathy|DISEASE
3224 hypertension, some types of cancer|DISEASE
3225 peripheral neuropathy|DISEASE
3226 retinopathy|DISEASE
3227 Diabetes mellitus|DISEASE
3228 malignant neoplasms|DISEASE
3229 PSA|DRUG
3230 testicular nuclear receptor 4|GENE
3231 Cancer Therapy-Hepatobiliary|DISEASE
3201 acute leukemia|DISEASE
3200 Bendamustine|DRUG
3203 indolent NHL|DISEASE
3202 indolent non-Hodgkin lymphoma|DISEASE
3205 sodium arsenite|DRUG
3204 cytochrome P450 1A2|GENE
3207 phenolics|DRUG
3206 hydrogen peroxide|DRUG
3209 tamoxifen|DRUG
3208 catalase|GENE
3211 AAT|GENE
3210 TPCK|DRUG
3213 ATBF1|GENE
3212 ophthalmologic toxicity|DISEASE
3215 dihydrolipoic acid|DRUG
3214 TGF- b|GENE
3250 Telaprevir|DRUG
3251 Ribavirin|DRUG
3248 ADC|GENE
3249 Boceprevir|DRUG
3254 cirrhosis, liver cancer|DISEASE
3255 TN|DISEASE
3252 telaprevir-peginterferon-ribavirin|DRUG
3253 MTC|DISEASE
3258 synchronous disease|DISEASE
3259 efficiency and toxicity|DISEASE
3256 TPR|GENE
3257 2,3,7,8-tetrachlorodibenzo-p-dioxin|DRUG
3262 pancreas and liver cancers|DISEASE
3263 leukemias|DISEASE
3260 gastrointestinal stromal tumours|DISEASE
3261 Gastric GIST|DISEASE
3235 GOLPH3|GENE
3234 adjacent non-tumor|DISEASE
3233 typical hypervascular HCC|DISEASE
3232 gadolinium|DRUG
3239 epithelial-mesenchymal transition and induces ovarian tumorigenicity|DISEASE
3238 High-Grade Glioma|DISEASE
3237 hematologic disorders|DISEASE
3236 Sunitinib|DRUG
3243 Interferon alpha-inducible protein 27|GENE
3242 epithelial ovarian cancer|DISEASE
3241 tumorigenicity|DISEASE
3240 cell carcinoma|DISEASE
3247 chronic hepatitis-C|DISEASE
3246 chronic hepatitis-B|DISEASE
3245 vimentin|GENE
3244 miR-502|GENE
3165 Portal hypertension|DISEASE
3164 hepatocyte hypertrophy|DISEASE
3167 Metastatic Carcinomas|DISEASE
3166 hepatic carcinoma|DISEASE
3161 Ref-1|GENE
3160 facilitates metastasis|DISEASE
3163 hepatocellular necrosis|DISEASE
3162 HCC tumors|DISEASE
3157 gastric and liver cancer|DISEASE
3156 human lung cancer|DISEASE
3159 CIP2A|GENE
3158 PP2A|GENE
3153 Bcl  -2|GENE
3152 OPN-positive tumors|DISEASE
3155 NPC|GENE
3154 NPC|DISEASE
3148 cAMP|GENE
3149 b  -catenin|GENE
3150 peptidyl-prolyl cis-trans isomerase NIMA-interacting  1|GENE
3151 NHS|DISEASE
3144 CREB|GENE
3145 c-myc|GENE
3146 EP4R|GENE
3147 cyclooxygenase-2|GENE
3140 breast and liver cancer|DISEASE
3141 KLF17|GENE
3142 PTC|GENE
3143 Snai1|GENE
3136 Benign and malignant liver tumors|DISEASE
3137 Fatty Liver Disease|DISEASE
3138 ALD|GENE
3139 papillary thyroid carcinoma|DISEASE
3199 CTSB|GENE
3198 KIF14|GENE
3197 Sox17|GENE
3196 (18)   F-deoxyglucose|DRUG
3195 kidney tumours|DISEASE
3194 aristolochic acid|DRUG
3193 gastrointestinal cancer|DISEASE
3192 poly(ethylene glycol)|DRUG
3191 Phenformin|DRUG
3190 polycarbonate|DRUG
3189 hand-foot syndrome|DISEASE
3188 Korean breast cancer|DISEASE
3187 Taxane|DRUG
3186 PR 39|DRUG
3185 anthracycline|DRUG
3184 A549 lung cancer|DISEASE
3182 neurodevelopment disorder|DISEASE
3183 MECP2|GENE
3180 gastrointestinal emergencies|DISEASE
3181 Rett syndrome|DISEASE
3178 HBV X protein|GENE
3179 methyl-CpG|DRUG
3176 (12,14)-prostaglandin J2|DRUG
3177 HBV X|DISEASE
3174 15d-PGJ2|DRUG
3175 PGE2|DRUG
3172 miR-499|GENE
3173 TGS|GENE
3170 GPC-3|GENE
3171 miR-146a|GENE
3168 MA|DISEASE
3169 metastatic tumors|DISEASE
3097 Statin|DRUG
3096 Estrogens|DRUG
3099 1-hydroxyl-3-aminoalkoxy xanthone|DRUG
3098 3-hydroxy-3-methylglutaryl|DRUG
3101 IL-1 alpha|GENE
3100 colon adenocarcinoma|DISEASE
3103 advanced biliary tract cancer|DISEASE
3102 4 asthenia, diarrhea, liver toxicity, and hematological toxicity|DISEASE
3089 cynaroside|DRUG
3088 Apigetrin|DRUG
3091 centaureidin|DRUG
3090 oroxylin A|DRUG
3093 3',4',5,8-tetramethoxy-2'',2''-dimethylpyrano|DRUG
3092 Flavonoids|DRUG
3095 Regorafenib|DRUG
3094 HCCA|DRUG
3080 HS|DISEASE
3081 RRH|GENE
3082 FGF-2|GENE
3083 GEP|GENE
3084 malignancies, including lung, ovarian, renal, liver and pediatric cancers|DISEASE
3085 SWI|GENE
3086 BRG1|GENE
3087 5,7-dihydroxy-3',4',5'-trimethoxyflavone|DRUG
3072 skin rashes|DISEASE
3073 BackgroundBreast cancer|DISEASE
3074 postmenopausal women|DISEASE
3075 SHBG|GENE
3076 Arsenic|DRUG
3077 cardiovascular diseases|DISEASE
3078 bladder, lung, liver and kidney cancer|DISEASE
3079 RRH(555-557)|DRUG
3131 Insulinoma|DISEASE
3130 BMI-1|GENE
3129 miR-218|GENE
3128 B lymphoma|DISEASE
3135 Alcoholic liver disease|DISEASE
3134 Pediatric and adolescent NAFLD|DISEASE
3133 insulin-like growth factor-II|GENE
3132 organic hypoglycaemia|DISEASE
3123 RFA+|GENE
3122 retinoblastoma|GENE
3121 skin cancer|DISEASE
3120 chirrhosis and hepatocellular carcinoma|DISEASE
3127 adhesion|DISEASE
3126 procedure details|DISEASE
3125 MMP2/9|GENE
3124 HCC metastasis|DISEASE
3114 hepatic injury|DISEASE
3115 laparoscopic colorectal cancer|DISEASE
3112 Laparoscopic Abdominal Surgery and Hepatic Injury|DISEASE
3113 TB|DISEASE
3118 AS1|GENE
3119 ZNRD1 antisense RNA 1|GENE
3116 CDP|GENE
3117 Zinc ribbon domain containing 1|GENE
3106 colorectal and liver cancer|DISEASE
3107 ChREBP|GENE
3104 Gem|GENE
3105 diabetic|DISEASE
3110 chronic injury|DISEASE
3111 Azithromycin-Induced Liver Injury|DISEASE
3108 IL28|GENE
3109 IFNa|GENE
3527 sterol|DRUG
3526 HP-NPs|DISEASE
3525 hematoporphyrin|DRUG
3524 Shc|GENE
3523 insulin-like growth factor 1 receptor|GENE
3522 protein kinase B|GENE
3521 HER3|GENE
3520 HER1|GENE
3535 sterol regulatory element-binding protein 2|GENE
3534 SREBP-1|GENE
3533 AMP-activated protein kinase|GENE
3532 LDLR|GENE
3531 ACC|GENE
3530 CYP7A1|GENE
3529 hypolipidemic effects|DISEASE
3528 3-hydroxy-3-methylglutaryl-CoA|DRUG
3542 borututu|DRUG
3543 anti-hepatocellular carcinoma|DISEASE
3540 group B|DISEASE
3541 metastatic melanoma|DISEASE
3538 cortisol|DRUG
3539 corticosteroid insufficiency|DISEASE
3536 HCC malignancy|DISEASE
3537 C1GALT1|GENE
3550 Multiple Endocrine Neoplasia|DISEASE
3551 inherited familial cancer syndrome|DISEASE
3548 Ottawa Hospital Cancer|DISEASE
3549 (18)F-Fluorodeoxyglucose|DRUG
3546 Pazopanib|DRUG
3547 advanced desmoplastic small round cell tumours|DISEASE
3544 PLP2|GENE
3545 cancer literature|DISEASE
3557 SIK|GENE
3556 adenosine monophosphate|DRUG
3559 mB3|DRUG
3558 SIK2|GENE
3553 SUV39H1|GENE
3552 Men1|GENE
3555 HG-9-91-01|DRUG
3554 Histone H3|GENE
3565 neuroendocrine neoplasm|DISEASE
3564 Gallbladder neuroendocrine neoplasms|DISEASE
3567 Efficacy of transarterial chemoembolization for hepatocellular carcinoma|DISEASE
3566 neuroendocrine carcinoma|DISEASE
3561 intermediate hepatocellular carcinoma|DISEASE
3560 trans-arterial embolization|DISEASE
3563 TGF-b1|GENE
3562 sub-staging systems|DISEASE
3572 Thymoquinone|DRUG
3573 CP-induced hepatotoxicity|DISEASE
3574 inflammatory tumor necrosis|DISEASE
3575 IL-1beta|GENE
3568 HCC and portal vein tumour thrombosis|DISEASE
3569 cysts|DISEASE
3570 HH|DISEASE
3571 portal vein tumour thrombosis|DISEASE
3580 carcinogenesis of several kinds of cancer|DISEASE
3581 CTGF|GENE
3582 MiR-506|GENE
3583 chronic kidney disease|DISEASE
3576 iNOS|GENE
3577 glutathione -S transferase|GENE
3578 EdU|DRUG
3579 miR-506|DRUG
3459 alpha fetoprotein|GENE
3458 hepatocellular carcinoma cell line H22) tumor|DISEASE
3457 bicinchoninic acid disodium|DRUG
3456 bone morphogenetic protein-6|GENE
3463 Background:Type II diabetes increases liver cancer|DISEASE
3462 type II diabetes|DISEASE
3461 c-Jun N-terminal kinase 1/2|GENE
3460 ALB|GENE
3467 confirmed liver cirrhosis|DISEASE
3466 TAAs|DRUG
3465 TMN|DISEASE
3464 malignancy of liver|DISEASE
3471 esophageal SCC|DISEASE
3470 Nanoformulated Triptolide|DRUG
3469 daunorubicin|DRUG
3468 triptolide|DRUG
3474 cystine|DRUG
3475 3-methylcholanthrene|DRUG
3472 Prognostic factors|DISEASE
3473 cysteine|DRUG
3478 a-Methylacyl-CoA|DRUG
3479 AMACR|GENE
3476 Nrf1(flox/flox)  CYP1A1-Cre control|GENE
3477 xCT|GENE
3482 liver decompensation|DISEASE
3483 Metabolic Syndrome|DISEASE
3480 arteriosclerosis|DISEASE
3481 lipidemia|DISEASE
3486 ACC|DISEASE
3487 Adrenocortical Cancer|DISEASE
3484 Virus Infection|DISEASE
3485 dyslipidemia|DISEASE
3489 Adrenal Tumors|DISEASE
3488 hematogenous metastasis|DISEASE
3491 certain malignancies|DISEASE
3490 Metastatic adrenocortical carcinoma|DISEASE
3493 CCR2|GENE
3492 metachronous peritoneal disease|DISEASE
3495 Carcinosarcomas|DISEASE
3494 pancreas cancer' OR 'pancreatic cancer|DISEASE
3497 ovarian cancers|DISEASE
3496 gynecological tumors|DISEASE
3499 malignant mixed Mullerian tumor|DISEASE
3498 endometrial and cervical carcinosarcoma|DISEASE
3501 liver-function impairment|DISEASE
3500 defined as extensive multifocal disease|DISEASE
3503 intermediate-stage hepatocellular carcinoma|DISEASE
3502 vascular invasion|DISEASE
3504 HuH-7|DRUG
3505 FGF1|GENE
3506 FGFR2|GENE
3507 HuH-7|GENE
3508 MMP) 7|GENE
3509 MMP26|GENE
3510 PD|DISEASE
3511 CH-C|DISEASE
3512 Angiopoietin-like protein 2|GENE
3513 advanced stage disease|DISEASE
3514 HCV disease|DISEASE
3515 lactobionic acid|DRUG
3516 polydopamine|DRUG
3517 gadolinium-1,4,7,10-tetraacetic acid|DRUG
3518 Therapy of Hepatocellular Carcinoma|DISEASE
3519 CRC tumors|DISEASE
3406 lymphovascular and neural invasion|DISEASE
3407 grade of the primary tumor|DISEASE
3404 liver disease, kidney complication|DISEASE
3405 PN|DISEASE
3402 Traumatic brain injury|DISEASE
3403 hyperglycemia|DISEASE
3400 phosphorus|DRUG
3401 was hypo/hyperglycemic episodes|DISEASE
3398 primary and secondary hepatic tumor|DISEASE
3399 Triglyceride|DRUG
3396 pRB|GENE
3397 PPH|GENE
3394 cochaperone|DRUG
3395 CDC37|GENE
3392 trichostatin A|DRUG
3393 IL6|GENE
3423 laboratory abnormalities|DISEASE
3422 dacarbazine|DRUG
3421 Vemurafenib|DRUG
3420 miR  -222|GENE
3419 SOR|DRUG
3418 glutathione reductase|GENE
3417 proliferative lesions|DISEASE
3416 IP|DISEASE
3415 N-diethylnitrosamine|DRUG
3414 acute lung injury|DISEASE
3413 Chronic pyothorax|DISEASE
3412 chronic tuberculosis|DISEASE
3411 pleuropulmonary angiosarcoma|DISEASE
3410 ifosfamide|DRUG
3409 view of cellular component|DISEASE
3408 Colorectal tumor|DISEASE
3436 3-MA|DRUG
3437 T-IVMR-MCT|DRUG
3438 1,4,7,10-tetraazacyclododecane-1,4,7,10-tetraacetic acid|DRUG
3439 64Cu-DOTA|DRUG
3432 ATF3|GENE
3433 SPTBN1|GENE
3434 signal transducer and activator of transcription 3|GENE
3435 H2O2|DRUG
3428 Stevens-Johnson syndrome|DISEASE
3429 Cutaneous squamous cell carcinomas|DISEASE
3430 arthralgia|DISEASE
3431 CREB2|GENE
3424 toxic epidermal necrolysis|DISEASE
3425 keratoacanthomas|DISEASE
3426 Metastatic Melanoma|DISEASE
3427 photosensitivity reaction|DISEASE
3453 C6 glioma tumor|DISEASE
3452 PC-3|DISEASE
3455 breast tumors|DISEASE
3454 CXCL12|GENE
3449 AMD3465|DRUG
3448 AMD3100|DRUG
3451 Tumor|DISEASE
3450 [11C]CH3OTf|DRUG
3445 YAP|GENE
3444 UBC3|GENE
3447 Cu2+|DRUG
3446 transition metal|DRUG
3441 ALCAM|GENE
3440 pancreatic adenocarcinoma|DISEASE
3443 CD166|GENE
3442 Intrahepatic cholangiocellular carcinoma|DISEASE
3338 cytochrome P450 3A4|GENE
3339 BDC|DISEASE
3336 leukopenia|DISEASE
3337 advanced solid tumors|DISEASE
3342 biliary stricture|DISEASE
3343 cardiac death|DISEASE
3340 inoperable bile duct cancer|DISEASE
3341 Category III donors|DISEASE
3330 Virol|DRUG
3331 alanine aminotransferase, hepatic fibrosis|DISEASE
3328 Alkaline sphingomyelinase|GENE
3329 future hepatocellular carcinoma|DISEASE
3334 rifampin|DRUG
3335 advanced malignancies|DISEASE
3332 IL28B|GENE
3333 ketoconazole|DRUG
3355 liver (hepatocellular carcinoma|DISEASE
3354 aggressive type of all the biliary tract cancers|DISEASE
3353 intrahepatic or extrahepatic cholangiocarcinoma|DISEASE
3352 MCentridFS|DRUG
3359 ADAMTS15|GENE
3358 vascular homeostasis|DISEASE
3357 Cholangiocarcinomas|DISEASE
3356 Hepatobiliary cancers|DISEASE
3347 Gemcitabine|DRUG
3346 anatomic|DISEASE
3345 99mTc-galactosyl|DRUG
3344 indocyanine green|DRUG
3351 solitary HCC|DISEASE
3350 renal impairment|DISEASE
3349 acute infection|DISEASE
3348 HRs|GENE
3368 liver function abnormalities|DISEASE
3369 Ischemia|DISEASE
3370 macrovacular invasion|DISEASE
3371 palmar-plantar erythrodysesthesia syndrome|DISEASE
3372 AEs|GENE
3373 Syringic acid|DRUG
3374 Ferulic acid|DRUG
3375 phenolic acid|DRUG
3360 syndecan-4|GENE
3361 Chronic infection|DISEASE
3362 virus X|DISEASE
3363 hepatitis B virus X protein|GENE
3364 dehydroepiandrosterone sulfate|DRUG
3365 measurable disease|DISEASE
3366 cardiac disorders|DISEASE
3367 hypokalemia|DISEASE
3385 Hypertension|DISEASE
3384 malignant glioma trial cohort|DISEASE
3387 proteinuria|DISEASE
3386 Leukopenia|DISEASE
3389 arthralgias|DISEASE
3388 Thrombocytopenia|DISEASE
3391 myalgias|DISEASE
3390 azotemia|DISEASE
3377 Caffeic acid|DRUG
3376 p-coumaric acid|DRUG
3379 gallic acid|DRUG
3378 chlorogenic acid|DRUG
3381 peroxyl|DRUG
3380 quercetin|DRUG
3383 sudden unexplained deaths|DISEASE
3382 brain ischemia|DISEASE
3826 central nervous system tumors|DISEASE
3827 Nitric oxide|DRUG
3824 Dox|DRUG
3825 ondansetron|DRUG
3830 differential disease|DISEASE
3831 increased liver cancer|DISEASE
3828 breast, liver, and skin tumors|DISEASE
3829 Cancer metastasis|DISEASE
3834 gastric vasculature|DISEASE
3835 YB-1|GENE
3832 miR-34b|GENE
3833 MVD of cancers|DISEASE
3838 'FGF21|GENE
3839 stage III disease|DISEASE
3836 Malignant neoplasms|DISEASE
3837 different liver disease|DISEASE
3811 glycerol|DRUG
3810 endocrinopathy|DISEASE
3809 skin disorder|DISEASE
3808 Mycosis fungoides|DISEASE
3815 MCP-1|GENE
3814 hemopexin|GENE
3813 HO-1|GENE
3812 heme|DRUG
3819 systemic toxicity|DISEASE
3818 CMN|DRUG
3817 carbonyl|DRUG
3816 TLR4|GENE
3823 SSd|GENE
3822 methylthiazolyldiphenyl-tetrazolium-bromide|DRUG
3821 SSd|DRUG
3820 LPO|GENE
3792 liver failure|DISEASE
3793 NH|DISEASE
3794 hepatitis C virus chronic infection|DISEASE
3795 RFP|GENE
3796 HOXB9|GENE
3797 control or methionine-choline deficient|DISEASE
3798 Nonalcoholic Steatohepatitis|DISEASE
3799 gastrointestinal toxicity limits the dose escalation necessary for cancer remission|DISEASE
3800 Abcc2|GENE
3801 Abcc1-4|GENE
3802 Abcb1|GENE
3803 Abcg2|GENE
3804 trichofolliculomas|DISEASE
3805 alopecia|DISEASE
3806 dermatomycosis|DISEASE
3807 lipomas|DISEASE
3777 BBP|GENE
3776 phthalate|DRUG
3779 SDHC|DRUG
3778 tricarboxylic acid|DRUG
3781 IDH|GENE
3780 SDH|GENE
3783 adenoid cystic carcinoma|DISEASE
3782 SDHC|GENE
3785 EBP1|GENE
3784 oral squamous cell carcinoma|DISEASE
3787 NTBC|DRUG
3786 succinylacetone|DRUG
3789 hepatorenal tyrosinaemia|DISEASE
3788 liver failure, hepatocellular carcinoma|DISEASE
3791 inborn error of tyrosine metabolism|DISEASE
3790 renal dysfunction and in the long run hepatocellular carcinoma|DISEASE
3766 5-Fluorouracil|DRUG
3767 Phosphorothioate Oligodeoxynucleotide|DRUG
3764 PAM|GENE
3765 PTC|DISEASE
3762 anhydrous ethanol, hypertonic saline, lidocaine|DISEASE
3763 Comparison for Hepatocellular Carcinoma|DISEASE
3760 thyroid cancer|DISEASE
3761 dehydrated alcohol, hypertonic saline and lidocaine|DISEASE
3774 phthalates|DRUG
3775 benzyl butyl phthalate|DRUG
3772 CrMet|DRUG
3773 glucose and lipid metabolism|DISEASE
3770 alloxan|DRUG
3771 chromium|DRUG
3768 CrNic|DRUG
3769 chromium trichloride hexahydrate|DRUG
3751 malignant disease|DISEASE
3750 lichen species|DISEASE
3749 Usnea filipendula Stirt on human lung cancer|DISEASE
3748 adenosine triphosphate|DRUG
3747 caspase-8|GENE
3746 granzyme B|GENE
3745 skin cancers|DISEASE
3744 N1-S1 tumours|DISEASE
3759 incidences of lung cancer|DISEASE
3758 DCR|GENE
3757 posterior leukoencephalopathy syndrome|DISEASE
3756 thromboembolic|DISEASE
3755 Alanine|DRUG
3754 malignancy-related hypercoagulability|DISEASE
3753 thromboembolism|DISEASE
3752 renal cell cancer|DISEASE
3732 BIRB0796|DRUG
3733 Non-Small Cell Lung Cancer|DISEASE
3734 postoperative infection|DISEASE
3735 pneumonias|DISEASE
3728 TSC1|GENE
3729 hemophilia|DISEASE
3730 liver resection for hepatocellular carcinoma|DISEASE
3731 PD184352|DRUG
3740 Mitomycin|DRUG
3741 Mitomycin alone|DRUG
3742 cardiovascular failure|DISEASE
3743 non-colorectal non-breast cancer|DISEASE
3736 Inc|GENE
3737 IRI|DRUG
3738 IL-1b|GENE
3739 myeloperoxidase|GENE
3717 captopril|DRUG
3716 catechins|DRUG
3719 Pitavastatin|DRUG
3718 telmisartan|DRUG
3713 important liver disease|DISEASE
3712 hepatic inflammation|DISEASE
3715 Hepatitis B (HB) virus (HBV) infection|DISEASE
3714 Vaccine|DRUG
3725 glutamine-addicted cancers|DISEASE
3724 controller of growth and metabolism|DISEASE
3727 PGC-1a|GENE
3726 tuberous sclerosis|DISEASE
3721 colonic preneoplastic lesions|DISEASE
3720 attenuating chronic inflammation|DISEASE
3723 PSC|GENE
3722 Primary sclerosing cholangitis|DISEASE
3707 lobular inflammation|DISEASE
3706 Type 2 diabetes mellitus|DISEASE
3705 Non-alcoholic fatty liver disease and type 2 diabetes mellitus|DISEASE
3704 triacylglycerols|DRUG
3711 non-alcoholic steatohepatitis|DISEASE
3710 liver steatosis|DISEASE
3709 non-alcoholic fatty liver disease|DISEASE
3708 gestational diabetes mellitus|DISEASE
3699 hepatitis C viral (HCV) infection|DISEASE
3698 hepatitis B viral (HBV) infection|DISEASE
3697 abdominal wall metastasis|DISEASE
3696 Th1|GENE
3703 microvascular thrombus|DISEASE
3702 B hepatocellular carcinoma|DISEASE
3701 B disease|DISEASE
3700 liver-limited disease|DISEASE
3690 Hypovolemic|DISEASE
3691 NAD(+)|DRUG
3688 acute gastroesophageal variceal bleeding|DISEASE
3689 critical illness|DISEASE
3694 CCs|GENE
3695 OX40(-)|DRUG
3692 Control of Cellular Metabolism|DISEASE
3693 nestin|GENE
3682 S1PR3|GENE
3683 S1PR5|GENE
3680 sphingosine-1-phosphate|DRUG
3681 S1PR1|GENE
3686 Corticosteroid Insufficiency|DISEASE
3687 hypovolemic shock, hepatocellular carcinoma|DISEASE
3684 S1PR4|GENE
3685 S1PR2|GENE
3673 TIGAR|GENE
3672 dual impacts|DISEASE
3675 quetiapine|DRUG
3674 dibenzothiazepine|DRUG
3677 Hepatic dysfunction|DISEASE
3676 clozapine|DRUG
3679 blood dyscrasias|DISEASE
3678 Neutropenia|DISEASE
3665 nuclear receptor binding factor 2|GENE
3664 Becn1|GENE
3667 Coagulopathy|DISEASE
3666 Fas -670 A/G|GENE
3669 advanced nature of the disease|DISEASE
3668 HIV infection|DISEASE
3671 liver or lung cancer|DISEASE
3670 N-acetyl cysteine|DRUG
3656 ovarian carcinoma|DISEASE
3657 choline-deficient|DISEASE
3658 LCN-deficient|DISEASE
3659 adenoviral vector infection|DISEASE
3660 LCN2|GENE
3661 PLIN5|GENE
3662 phosphatidylinositol-3 phosphate|DRUG
3663 Nrbf2 deficiency|DISEASE
3648 LINC-PINT|GENE
3649 CTRB2|GENE
3650 PVT1|GENE
3651 ZNRF3|GENE
3652 BCAR1|GENE
3653 gastrointestinal toxicity|DISEASE
3654 PBS|GENE
3655 isoflurane|DRUG
3647 PDX1|GENE
3646 CTRB1|GENE
3645 Twist|GENE
3644 TIMP-4|GENE
3643 TIMP-1|GENE
3642 transforming growth factor beta|GENE
3641 plasminogen activator inhibitor-1|GENE
3640 matrix metalloproteinase-7|GENE
3639 matrix metalloproteinase-1|GENE
3638 Smad-3|GENE
3637 increased systemic inflammation|DISEASE
3636 Stem cell factor|GENE
3635 hematopoietic growth factor|GENE
3634 TNM|GENE
3633 biomarker for hepatocellular carcinoma|DISEASE
3632 Intraabdominal infection|DISEASE
3630 death from cirrhosis of the liver and liver cancer|DISEASE
3631 vascular disease|DISEASE
3628 hilar cholangiocarcinoma|DISEASE
3629 antiangiogenic therapy for hepatocellular carcinoma|DISEASE
3626 Hepatobiliary Malignancies|DISEASE
3627 colorectal cancer metastases|DISEASE
3624 number of lung metastases|DISEASE
3625 distinct tumors|DISEASE
3622 LSF|GENE
3623 developing lung metastasis|DISEASE
3620 thermocline|DRUG
3621 Tas|GENE
3618 Klotho|GENE
3619 aluminum|DRUG
3616 perihilar bile duct carcinoma|DISEASE
3617 hepatobiliary malignancies|DISEASE
3613 MEF2|GENE
3612 Grade 1 pneumonitis|DISEASE
3615 neuroendocrine tumours|DISEASE
3614 Transforming growth factor b1|GENE
3609 gefitinib|DRUG
3608 Hepatitis B virus X protein|GENE
3611 Cancer Therapy-Lung Cancer|DISEASE
3610 shortness of breath|DISEASE
3605 HSPC|GENE
3604 CHC|GENE
3607 non-tumour|DISEASE
3606 ABCG2|GENE
3601 breast, lung, colorectal and melanoma|DISEASE
3600 decompensated cirrhosis|DISEASE
3603 combined hepatocellular-cholangiocarcinoma|DISEASE
3602 HCC-like component and HCC-like component only|DISEASE
3596 hypothalamic-pituitary-testicular axis|DISEASE
3597 testosterone deficiency|DISEASE
3598 sarcopenia|DISEASE
3599 yttrium|DRUG
3592 Testosterone|DRUG
3593 Abnormalities and Implications|DISEASE
3594 gynecomastia|DISEASE
3595 organic hypogonadism|DISEASE
3588 neuropsychiatric disorders|DISEASE
3589 IGBCA|DRUG
3590 incidental gallbladder cancer|DISEASE
3591 Residual disease|DISEASE
3584 various diseases affecting the liver (hepatocarcinoma|DISEASE
3585 liver cirrhosis), lung (lung cancer|DISEASE
3586 prostate cancer, ovarian cancer|DISEASE
3587 schizophrenia|DISEASE
4065 Dlgap2|GENE
4064 Slc16a1|GENE
4067 miR  -152|GENE
4066 Cartpt|GENE
4069 PIMZ|DRUG
4068 GSK  -3|GENE
4071 deficiency type PiZ|DISEASE
4070 chronic alcohol abuse|DISEASE
4073 central obesity|DISEASE
4072 Liver cirrhosis|DISEASE
4075 active HCV viremia|DISEASE
4074 AAs|DRUG
4077 progression of hepatocellular carcinoma|DISEASE
4076 HIV coinfection, HBV coinfection, alcohol abuse, diabetes|DISEASE
4079 CDC20|GENE
4078 APC/C|GENE
4080 IL-8|GENE
4081 IP-10|GENE
4082 eotaxin|GENE
4083 precancerous lesion|DISEASE
4084 Acute liver failure|DISEASE
4085 dUTP|DRUG
4086 vascular endothelial growth factor, epidermal growth factor|DISEASE
4087 Tumor Hypoxia|DISEASE
4088 hepatocyte growth factor|GENE
4089 ARNT|GENE
4090 Nanocurcumin D|DRUG
4091 177Lu-DOTA-HH1|DRUG
4092 bone marrow toxicity|DISEASE
4093 interstitial cell hyperplasia of the ovaries|DISEASE
4094 chronic lymphocytic leukemia|DISEASE
4095 NHL|DISEASE
4035 EIF5A2|GENE
4034 matrix metalloproteinase 2|GENE
4033 c-Jun|GENE
4032 improves tumor|DISEASE
4039 Apc|GENE
4038 Wnt pathway dysregulation|DISEASE
4037 miR-571|GENE
4036 miR-943|GENE
4043 Bi-DOTATOC|DRUG
4042 (68)Ga-DOTATOC|DRUG
4041 DOTATOC|DRUG
4040 Ctnnb1|GENE
4047 advanced neuroendocrine liver|DISEASE
4046 Haematological, kidney and endocrine toxicities|DISEASE
4045 refractory disease|DISEASE
4044 Acute haematotoxicity|DISEASE
4050 aflatoxin B1|DRUG
4051 aflatoxin-(15) N5|DRUG
4048 Chronic kidney toxicity|DISEASE
4049 TAT|GENE
4054 gpt|GENE
4055 Alb|GENE
4052 later life cancers|DISEASE
4053 later life genetic disease|DISEASE
4058 Ldha|GENE
4059 Mgst1|GENE
4056 HIF1|GENE
4057 Iyd|GENE
4062 Elovl2|GENE
4063 Dor|GENE
4060 Nptx2|GENE
4061 Pdyn|GENE
4005 inflammatory disease|DISEASE
4004 absence of hepatocellular carcinoma|DISEASE
4007 Androgen|DRUG
4006 dioxin|DRUG
4001 translationally-controlled tumor protein|GENE
4000 Pim-1|GENE
4003 absence of type 2 diabetes|DISEASE
4002 chronic inflammatory diseases|DISEASE
4013 factors of non-alcoholic fatty liver disease|DISEASE
4012 transforming growth factor beta-1|GENE
4015 IGF-1|GENE
4014 metabolic syndrome and type 2 diabetes mellitus|DISEASE
4009 Androgen receptor|DISEASE
4008 Aryl hydrocarbon|DRUG
4011 GRP78|GENE
4010 forkhead box A 1/2|GENE
4020 KAI1|GENE
4021 prognostic factors of hepatocellular carcinoma|DISEASE
4022 gastric cancers|DISEASE
4023 neurological deficits|DISEASE
4016 IGF-1R|GENE
4017 IGF-2|GENE
4018 IGF-2R|GENE
4019 TGF b|GENE
4028 deficiency of long-chain acyl-CoA synthetase-1|DISEASE
4029 ACSL1 deficiency|DISEASE
4030 Compartmentalized acyl-CoA metabolism|DISEASE
4031 ACSL1|GENE
4024 BED|DISEASE
4025 acyl-CoA|DRUG
4026 triacylglycerol|DRUG
4027 acyl-CoAs|DRUG
3975 silicone|DRUG
3974 Hoechst 33342|DRUG
3973 ammonium salt|DRUG
3972 EE|DISEASE
3971 Calculus Bovis|DISEASE
3970 17a-ethynylestradiol|DRUG
3969 NBNC"-hepatocellular carcinoma|DISEASE
3968 IVA|DISEASE
3983 ALDOB|GENE
3982 fructose-bisphosphate|DRUG
3981 HBs|DRUG
3980 Glutamine synthetase|GENE
3979 antileukemic drug Crisantaspase|DISEASE
3978 L-sulfoximine|DRUG
3977 Glutamine|DRUG
3976 Jieyoushen|DRUG
3990 macro-vascular invasion|DISEASE
3991 Total tumor|DISEASE
3988 upper gastrointestinal endoscopy|DISEASE
3989 chemoembolization of hepatocellular carcinoma|DISEASE
3986 radical gastrectomy for gastric cancer|DISEASE
3987 Barrett's|DISEASE
3984 Hepatocellular Adenoma|DISEASE
3985 glutamine synthetase|GENE
3998 Pim-2|GENE
3999 Pim-3|GENE
3996 murine leukemia|DISEASE
3997 pancreatic and other types of cancer|DISEASE
3994 gallbladder adenocarcinoma|DISEASE
3995 HDGF|GENE
3992 malignant gallbladder lesions|DISEASE
3993 cholelithiasis|DISEASE
3944 cystic lesion|DISEASE
3945 cystic lymphangioma|DISEASE
3946 benign tumors|DISEASE
3947 Melan A|GENE
3948 pancreatic neoplasm|DISEASE
3949 cystic component|DISEASE
3950 Ti(IV)|DRUG
3951 diphenyl-1-picrylhydrazyl|DRUG
3936 hepatic adenomatosis|DISEASE
3937 liver adenomatosis|DISEASE
3938 rare benign liver neoplasms|DISEASE
3939 malignant degeneration|DISEASE
3940 beta-catenin|GENE
3941 hepatocyte nuclear factor 1alpha|GENE
3942 Lymphangiomas|DISEASE
3943 pancreatic carcinoma|DISEASE
3961 tenascin-C|DRUG
3960 Sulfatide|DRUG
3963 SCN|GENE
3962 tenascin-C|GENE
3965 error of the lesion|DISEASE
3964 tuberculosis|DISEASE
3967 late tumor|DISEASE
3966 adefovir|DRUG
3953 Dehydroxymethylepoxyquinomicin|DRUG
3952 Chemosensitization for Liver Cancer|DISEASE
3955 Olaparib|DRUG
3954 Poly (ADP-Ribose)|DRUG
3957 TRB3|GENE
3956 CHOP and TRB3 genes|GENE
3959 caspase 3/7|GENE
3958 Rad51|GENE
3914 gastroduodenal ulcer|DISEASE
3915 controllable malignancy concomitant|DISEASE
3912 Silibinin|DRUG
3913 Legasil|DRUG
3918 TNS4|GENE
3919 miR-210|GENE
3916 Decompensated Liver Cirrhosis|DISEASE
3917 Upper gastrointestinal endoscopy revealed early gastric cancer|DISEASE
3906 NBNC|DRUG
3907 Non-hepatitis B|DISEASE
3904 sonodynamic therapy of cancer|DISEASE
3905 des-y-carboxy prothrombin|DRUG
3910 macroscopic bile duct tumor|DISEASE
3911 vinorelbine|DRUG
3908 Non-hepatitis C Hepatocellular Carcinoma|DISEASE
3909 NBNC liver cirrhosis|DISEASE
3931 SOX7|GENE
3930 Caspase-3|GENE
3929 TEM|GENE
3928 detain liver cancer|DISEASE
3935 glycogen storage disease|DISEASE
3934 Adenovirus vector-mediated herpes simplex|DISEASE
3933 Adenovirus vector-mediated herpes simplex virus-thymidine kinase/ganciclovir|DISEASE
3932 miR-144|GENE
3923 Major dose-limited toxicity|DISEASE
3922 multifocal disease|DISEASE
3921 YC-1|GENE
3920 Benzimidazole|DRUG
3927 Zinc oxide|DRUG
3926 ZnO|DRUG
3925 ombitasvir|DRUG
3924 DLT|GENE
3884 S-adenosylmethionine|DRUG
3885 mat2B|GENE
3886 mat1A|GENE
3887 MATa2|GENE
3880 renal infarction|DISEASE
3881 advanced hepatosplenic schistosomiasis|DISEASE
3882 hepatitis B and C virus infections|DISEASE
3883 liver injury, hepatocellular carcinoma|DISEASE
3876 CD20 antigen|GENE
3877 Chronic  Hepatitis|DISEASE
3878 colon carcinoma|DISEASE
3879 kidney ischemia|DISEASE
3872 Hepatic adenoma|DISEASE
3873 methotrexate|DRUG
3874 extensive marrow involvement|DISEASE
3875 CLL|DISEASE
3901 5-ALA|DRUG
3900 multiple cancers|DISEASE
3903 Sn(IV) chlorin e6|DRUG
3902 PpIX|DRUG
3897 afuresertib|DRUG
3896 Transportin-2|GENE
3899 non-Hodgkin's lymphoma|DISEASE
3898 dyspepsia|DISEASE
3893 CXCR7|GENE
3892 S6K1|GENE
3895 Insufficiency of PTEN tumor|DISEASE
3894 PTEN deficiency|DISEASE
3889 progesterone|DRUG
3888 PF-4708671|DRUG
3891 osteolytic metastases|DISEASE
3890 breast cancers|DISEASE
3854 a-PA|GENE
3855 Paeoniflorin|DRUG
3852 a-PA|DRUG
3853 ATP depletion|DISEASE
3850 ATR|GENE
3851 p-ERK|GENE
3848 Chk2|GENE
3849 ATM|GENE
3846 synovial sarcoma, lung cancer|DISEASE
3847 Chk1|GENE
3844 SH|DRUG
3845 N-acetyl-L-cysteine|DRUG
3842 Elk-1|GENE
3843 hydrochloride|DRUG
3840 numerous diseases|DISEASE
3841 bortezomib|DRUG
3871 adenomas involve unique molecular pathways|DISEASE
3870 liver mass lesion|DISEASE
3869 JAK2|GENE
3868 anti-inflammation|DISEASE
3867 Concanavalin A- induced hepatitis|DISEASE
3866 ZAA|DRUG
3865 ITCs|DRUG
3864 a-SMA|GENE
3863 SAMD9L|GENE
3862 genetic lesions|DISEASE
3861 Duodenal Hemorrhage|DISEASE
3860 GSTs|GENE
3859 glutathione S-transferase P1|GENE
3858 breast, liver, and blood cancers|DISEASE
3857 glutathione S|DRUG
3856 3-(4,5-dimethylthiazol-2-yl)-2, 5-diphenyl tetrazolium bromide|DRUG
4400 interleukin-1a|GENE
4401 alcoholic hepatitis|DISEASE
4402 adjacent non-neoplastic liver|DISEASE
4403 local tumour|DISEASE
4404 gadolinium ethoxybenzyl diethylenetriamine pentaacetic acid|DRUG
4405 trypan blue|DRUG
4406 BNIP3|GENE
4407 melanomas|DISEASE
4408 Carcinomas|DISEASE
4409 rhabdomyosarcomas|DISEASE
4410 alveolar rhabdomyosarcoma|DISEASE
4411 embryonal rhabdomyosarcoma|DISEASE
4412 TAA|DRUG
4413 thioacetamide|DRUG
4414 mycrocystin-LR|DRUG
4415 MC-LR|GENE
4385 preneoplastic lesions|DISEASE
4384 epidermal growth factor receptor 2|DISEASE
4387 HER-2|GENE
4386 MCS|GENE
4389 DBC1|GENE
4388 tissue damage|DISEASE
4391 breast, liver and gallbladder xenograft tumors|DISEASE
4390 PAC-1|DRUG
4393 neurotoxicity|DISEASE
4392 numerous tumors|DISEASE
4395 XIAP|GENE
4394 PAC-1|GENE
4397 Arm II|GENE
4396 procaspase-3|GENE
4399 Fatty liver|DISEASE
4398 attenuated HCC|DISEASE
4370 radiotherapy for portal vein tumor|DISEASE
4371 breast MRI|DISEASE
4368 Histological type, liver metastasis|DISEASE
4369 ZNF185|GENE
4374 potential therapeutic for liver cancer|DISEASE
4375 Cortisol|DRUG
4372 systemic metastasis|DISEASE
4373 Laparoscopic-assisted ablation of hepatic tumors|DISEASE
4378 liver receptor homologue-1|DISEASE
4379 mucosal homoeostasis|DISEASE
4376 5-aminosalycilates|DRUG
4377 cortisol production deficiency|DISEASE
4382 lipotoxic stress, caspase-2 deficiency|DISEASE
4383 Caspase-2|GENE
4380 LRH-1|GENE
4381 peroxisome proliferator-activated receptor-y|GENE
4355 FABP4|GENE
4354 stroke|DISEASE
4353 hypertension, and type-2 diabetes|DISEASE
4352 Laparoscopic left hepatectomy|DISEASE
4359 Hepatocellular Adenomas|DISEASE
4358 inflammatory HCA|DISEASE
4357 Systematic error for both readers|DISEASE
4356 PPARgamma|GENE
4363 Total hepatic vascular exclusion|DISEASE
4362 Tuberculosis|DISEASE
4361 T2 hyperintensity, arterial enhancement|DISEASE
4360 Mimic Focal Nodular Hyperplasia|DISEASE
4367 involvement, T and N status|DISEASE
4366 ZNF185|DRUG
4365 microsatellite lesions|DISEASE
4364 fluorine-18 fluorodeoxyglucose|DRUG
4468 GRM1|GENE
4469 MelanA|GENE
4470 1-palmitoyl-2-oleoyl-sn-glycero-3-ethylphosphocholine|DRUG
4471 ASF|GENE
4464 restricted eye|DISEASE
4465 trimethyl|DRUG
4466 gastroenteric cancers|DISEASE
4467 melanocytic neoplasia|DISEASE
4476 hepatitis virus infection|DISEASE
4477 Smad2|GENE
4478 Smad2/3|GENE
4479 Smad3|GENE
4472 ASGP-R|GENE
4473 laminin-511|GENE
4474 B-CAM|GENE
4475 MT1-MMP|GENE
4453 Rh2|GENE
4452 Matrix metalloproteinase  3|GENE
4455 pristimerin|DRUG
4454 HDAC4|GENE
4449 ginsenoside Rh2|DRUG
4448 phorbol 12  -myristate 13  -acetate|DRUG
4451 AP  -1|GENE
4450 pancreatic tumor|DISEASE
4461 increased hepatocellular carcinoma|DISEASE
4460 Viral Hepatitis|DISEASE
4463 proptosis|DISEASE
4462 visual defect|DISEASE
4457 HSP90|GENE
4456 celastrol|DRUG
4459 APRI|DRUG
4458 liver-unrelated death|DISEASE
4438 CK8/18|GENE
4439 CD19|GENE
4436 interface hepatitis|DISEASE
4437 Autoimmune Hepatitis|DISEASE
4434 HNF1b|GENE
4435 haematoxylin|DRUG
4432 Factor in Hepatocellular Carcinoma|DISEASE
4433 cytokeratin 19|GENE
4446 IL-27|GENE
4447 Rh2|DRUG
4444 platelet-endothelial cell adhesion molecule|GENE
4445 PDE 3|GENE
4442 Tumor growth|DISEASE
4443 CC531-colorectal cancer|DISEASE
4440 CD163|GENE
4441 cilostazol|DRUG
4423 intrahepatic tumor|DISEASE
4422 IFN|GENE
4421 glucose metabolism disorders|DISEASE
4420 metabolism disorders|DISEASE
4419 Chronic hepatitis B|DISEASE
4418 cirrhosis or hepatocellular carcinoma|DISEASE
4417 PRF|GENE
4416 Ki-67|GENE
4431 chronic hepatit C|DISEASE
4430 pancreatic solid pseudopapillary neoplasm|DISEASE
4429 Motor weakness|DISEASE
4428 extracranial metastases|DISEASE
4427 brain metastases|DISEASE
4426 PPS|GENE
4425 TTF|GENE
4424 PPS|DISEASE
4537 advanced breast cancer|DISEASE
4536 taxane|DRUG
4539 Pediatric Inflammatory Diseases|DISEASE
4538 healing of the inflammatory lesions|DISEASE
4541 FOXP3|GENE
4540 opportunistic infections|DISEASE
4543 SC-2001|DRUG
4542 hTERT|GENE
4529 papillary lesion|DISEASE
4528 Cystic tumor of the liver without ovarian-like stroma|DISEASE
4531 MPT|DRUG
4530 papillary nodular components|DISEASE
4533 Nedd4-1|GENE
4532 B-TACE|DRUG
4535 PD-1|GENE
4534 Plk1|GENE
4520 Regret-DCA|DRUG
4521 jaundice|DISEASE
4522 lysyl|DRUG
4523 LOXL2|GENE
4524 slight cellular atypia|DISEASE
4525 biliary cystadenoma|DISEASE
4526 cystic neoplasm of the liver|DISEASE
4527 papillary neoplasm|DISEASE
4512 Tetrabromobisphenol A|DRUG
4513 T3 (3,3',5-L-triiodothyronine)|DRUG
4514 brominated flame retardant|DISEASE
4515 OXPAT|GENE
4516 mitochondrial uncoupling protein 2|GENE
4517 MCLR|DRUG
4518 Rac1|GENE
4519 VASP|GENE
4507 cyclosporines|DRUG
4506 acetaminophen|DRUG
4505 TREM1|GENE
4504 TCA19|DRUG
4511 degree of lobular inflammation|DISEASE
4510 Liver Diseases|DISEASE
4509 cyclophilins|DRUG
4508 cyclosporin A|DRUG
4499 TRAF6|GENE
4498 TLR3|GENE
4497 IRAK1|GENE
4496 Prolactin|GENE
4503 Lysine (K)-specific demethylase 6B|GENE
4502 Lysine|DRUG
4501 animal kidney toxicities|DISEASE
4500 CALAA-01|DRUG
4490 dopamine|DRUG
4491 gonadal-hypophyseal axis|DISEASE
4488 solid organ neoplasms|DISEASE
4489 domperidone|DRUG
4494 TRIF|GENE
4495 dopamine D2 receptor|GENE
4492 deficiency accelerated liver carcinogenesis|DISEASE
4493 C virus infection|DISEASE
4482 liver and kidney tumor|DISEASE
4483 regucalcin|GENE
4480 malignant meningioma and lung non-small cell carcinoma|DISEASE
4481 kidney transitional cell carcinoma|DISEASE
4486 leucine|DRUG
4487 liver and kidney neoplasms|DISEASE
4484 certain tumors|DISEASE
4485 mAbs|GENE
4605 fatty liver|DISEASE
4604 SCD|DISEASE
4607 stearoyl-CoA desaturase|GENE
4606 obesity-related cancer|DISEASE
4601 endometrial cancer|DISEASE
4600 cancers of the stomach|DISEASE
4603 EGCG|DRUG
4602 stearoyl-CoA|DRUG
4597 CNB|GENE
4596 intraabdominal lymphomas|DISEASE
4599 hyperinsulinemia|DISEASE
4598 type 1 diabetes|DISEASE
4593 OAT|GENE
4592 AT-EV|DISEASE
4595 HA thrombosis|DISEASE
4594 PEPCK|GENE
4588 androstane|DRUG
4589 rodent liver tumour|DISEASE
4590 CAR|GENE
4591 omental AT|DISEASE
4584 underlie the pathophysiological changes of hepatic lipid metabolism|DISEASE
4585 liver disorder|DISEASE
4586 cirrhosis and even hepatocellular cancer|DISEASE
4587 FAs|GENE
4580 N-butyl-2-cyanoacrylate|DRUG
4581 gastric variceal hemorrhage|DISEASE
4582 bacteremia|DISEASE
4583 FAs|DRUG
4576 18F-fluoro-2-deoxi-D-glucose|DRUG
4577 cutaneous metastasis|DISEASE
4578 reason of deaths due to cancer|DISEASE
4579 Gastric cancer|DISEASE
4575 Testicular germ cell tumors|DISEASE
4574 Mixed germ cell testicular cancer|DISEASE
4573 intracardiac metastasis|DISEASE
4572 embolic stroke and small bowel tumor|DISEASE
4571 ischemic stroke and bowel perforation|DISEASE
4570 nonseminomatous germ cell tumor|DISEASE
4569 GCT|DISEASE
4568 Wee1|GENE
4567 Erba|GENE
4566 Rev|GENE
4565 Per2|GENE
4564 Per1|GENE
4563 Dbp|GENE
4562 Cry1|GENE
4561 Bmal1|GENE
4560 contribute to fatigue and sleep disorders|DISEASE
4558 inflammation|DISEASE
4559 cystic fibrosis|DISEASE
4556 advanced melanoma|DISEASE
4557 Hepatocellular death|DISEASE
4554 haematologic malignancy|DISEASE
4555 Bcl-XL|GENE
4552 Second Malignancies|DISEASE
4553 ABT-263|DRUG
4550 kidney bladder|DISEASE
4551 for thyroid cancer|DISEASE
4548 hypovascular liver lesions|DISEASE
4549 phenacetin|DRUG
4546 addition transarterial embolization (TAE) and transarterial radioembolization|DISEASE
4547 Intrahepatic tumor|DISEASE
4544 SHP-1|GENE
4545 RFX-1|GENE
4131 polyacrylamide|DRUG
4130 CCL5|GENE
4129 CCL2|GENE
4128 CXCL10|GENE
4135 cytochrome C|GENE
4134 BEL-7404|DRUG
4133 FITC|DRUG
4132 Veliparib|DRUG
4139 chronic HCV|DISEASE
4138 DCLK1|GENE
4137 FBXW7|GENE
4136 FAT2|GENE
4143 D-mannose|DRUG
4142 CD62P|GENE
4141 schistosomiasis mansoni infections|DISEASE
4140 chronic schistosomiasis|DISEASE
4146 Meg-3|GENE
4147 Rian|GENE
4144 MSHA|DRUG
4145 Alpha-1 antitrypsin|GENE
4150 gastrointestinal cancers|DISEASE
4151 vascular toxicity|DISEASE
4148 regorafenib|DRUG
4149 mainly hypertension|DISEASE
4154 miR-192|GENE
4155 miR-200a/b, -192 and -215|GENE
4152 Ga12QL|DRUG
4153 facilitate epithelial-mesenchymal transition and growth of liver tumor|DISEASE
4158 Hep1|GENE
4159 exemestane|DRUG
4156 miR-200b|GENE
4157 ZEB1|GENE
4097 CD37|GENE
4096 HH1|GENE
4099 veno-occlusive disease|DISEASE
4098 fludarabine|DRUG
4101 RIC|GENE
4100 hematological malignancies|DISEASE
4103 endothelin-1|GENE
4102 ischemic wounds|DISEASE
4105 All-trans retinoic acid|DRUG
4104 ATO|DRUG
4107 colon-only (not rectal) cancer|DISEASE
4106 type III metastatic disease|DISEASE
4109 decompensation, hepatocellular carcinoma|DISEASE
4108 bowel obstruction|DISEASE
4111 cardiac failure|DISEASE
4110 mesenchymal hamartomas|DISEASE
4112 progressive hepatomegaly|DISEASE
4113 hypothyroidism|DISEASE
4114 liver neoplasms|DISEASE
4115 gadolinium ethoxybenzhyl diethylenetriaminepentaacetic acid|DRUG
4116 HA|DISEASE
4117 Atypical nodules|DISEASE
4118 Colorectal hepatic metastasis|DISEASE
4119 link inflammation|DISEASE
4120 rat hepatocellular carcinoma|DISEASE
4121 CD80|GENE
4122 CD86|GENE
4123 IL-12|GENE
4124 GALT|GENE
4125 programmed cell death protein-1|GENE
4126 Sustained hepatic inflammation|DISEASE
4127 Liver Disease|DISEASE
4199 chlorhexidine|DRUG
4198 vermiculite|DRUG
4197 OATP8|GENE
4196 Choroid plexus papilloma|DISEASE
4195 pediatric tumors|DISEASE
4194 myeloid growth factors|DISEASE
4193 DVT|DISEASE
4192 soft tissue tumors|DISEASE
4207 Actinide|DRUG
4206 thy-1|GENE
4205 b- catenin|GENE
4204 Runt-related transcription factor 3|GENE
4203 GPA|GENE
4202 alpha-feto protein|GENE
4201 Hochest33258|DRUG
4200 chlorhexidine diacetate|DRUG
4214 PCaCO2|DRUG
4215 PLS|DISEASE
4212 heart, lung, kidney, bone, brain, liver|DISEASE
4213 Artemisinin|DRUG
4210 technetium|DRUG
4211 polydentate|DRUG
4208 carbon monoxide|DRUG
4209 actinides|DRUG
4222 ES-NSCLC|DISEASE
4223 A larger liver volume|DISEASE
4220 advanced non-small cell lung cancer|DISEASE
4221 cell lung cancer|DISEASE
4218 GAP|GENE
4219 metallocorrole|DRUG
4216 PPB|DISEASE
4217 PLS|GENE
4165 H(+)|DRUG
4164 verapamil|DRUG
4167 cellular defense|DISEASE
4166 Breast, liver and colon cancer|DISEASE
4161 renal or hepatic impairment|DISEASE
4160 Advanced Breast Cancer|DISEASE
4163 Archazolid B|DRUG
4162 HBV viremia|DISEASE
4173 acute GVHD|DISEASE
4172 Filipinos|DISEASE
4175 skin GVHD|DISEASE
4174 Graft-versus-Host Disease|DISEASE
4169 ABCB1|GENE
4168 ABCB5|GENE
4171 Clavien grade IV|DISEASE
4170 Polycystic Liver Disease|DISEASE
4180 graphene oxide|DRUG
4181 GO|DISEASE
4182 delivery and cellular imaging|DISEASE
4183 Iodine|DRUG
4176 busulfan|DRUG
4177 HR thalassemia|DISEASE
4178 steroidal saponin|DRUG
4179 NADPH|GENE
4188 EDTA|DRUG
4189 collectin liver 1|GENE
4190 beta-actin|GENE
4191 CFP|GENE
4184 RFA-(125)I|DRUG
4185 citywide|DRUG
4186 number of infections|DISEASE
4187 chronic hepatitis B infection|DISEASE
4266 c-MYC|GENE
4267 non  -small cell lung cancer|DISEASE
4264 adenomatous polyposis coli|DISEASE
4265 colon cancer cell lines and primary colon cancer|DISEASE
4270 ABTS|DRUG
4271 ethyl acetate|DRUG
4268 essential protein component of mTORC2|DISEASE
4269 mTORC2|GENE
4258 PCB126|DRUG
4259 PCBs|DRUG
4256 haptoglobin|GENE
4257 Hpt|GENE
4262 AHRR|GENE
4263 pyrvinium pamoate|DRUG
4260 PCB dioxin|DRUG
4261 aryl hydrocarbon receptor|GENE
4283 Synchronous Liver Metastases|DISEASE
4282 laparoscopic repair of the diaphragmatic hernia|DISEASE
4281 colon cancer metastasis|DISEASE
4280 hydatid cyst liver disease|DISEASE
4287 HGF|GENE
4286 AICAR|GENE
4285 A769662|DRUG
4284 Lamivudine|DRUG
4275 congenital anomaly|DISEASE
4274 methanol|DRUG
4273 Abrine|DRUG
4272 Trolox|DRUG
4279 Bronchobiliary Fistula|DISEASE
4278 empyema|DISEASE
4277 polysplenia|DISEASE
4276 dextrocardia|DISEASE
4232 solid tumours|DISEASE
4233 Hepatitis  C|DISEASE
4234 sulphur hexafluoride|DRUG
4235 Artificial pleural effusions|DISEASE
4236 additional lesions|DISEASE
4237 non-tumor|DISEASE
4238 sinusoidal and hepatocellular lesions|DISEASE
4239 sinusoidal injury|DISEASE
4224 extrahepatic bile duct cancer|DISEASE
4225 cystic|DISEASE
4226 oxysterols|DRUG
4227 BAs|DRUG
4228 corticosterone|DRUG
4229 BA-CoA|DRUG
4230 Fatp5|GENE
4231 Oatp1a1|GENE
4249 KPNA2|GENE
4248 Pleomorphic adenoma|DISEASE
4251 breast cancer cell proliferation and hepatocellular carcinoma|DISEASE
4250 PLAG1|GENE
4253 Hematopoietic pre-B-cell leukemia|DISEASE
4252 epithelial precursor lesion|DISEASE
4255 HPIP|GENE
4254 involucrin|GENE
4241 27HC|DRUG
4240 colorectal carcinoma liver metastases|DISEASE
4243 CYP27A1|GENE
4242 oxysterol 27-hydroxycholesterol|DRUG
4245 99mTc|DRUG
4244 warfarin|DRUG
4247 pIX|GENE
4246 Adenovirus|DISEASE
4334 4-(hydroxymethylnitrosamino)-1-(3-pyridyl)-1-butanone glucuronide|DRUG
4335 lung tumors|DISEASE
4332 4-(Methylnitrosamino)-1-(3-pyridyl)-1-butanone|DRUG
4333 4-(Hydroxymethylnitrosamino)-1-(3-pyridyl)-1-butanone|DRUG
4330 GSH-Px|GENE
4331 nitrosamine|DRUG
4328 AH|DISEASE
4329 CYP2B|GENE
4326 arecoline|DRUG
4327 arecoline hydrobromide|DRUG
4324 nilotinib|DRUG
4325 ambulatory cancer|DISEASE
4322 dasatinib|DRUG
4323 lapatinib|DRUG
4320 DDP|DISEASE
4321 chloramines-T|DISEASE
4351 advanced portal vein tumor thrombus|DISEASE
4350 PVTT|DRUG
4349 Chronic hepatitis C|DISEASE
4348 TCF4|GENE
4347 homeobox protein HOXB9|GENE
4346 Ubiquitin-like protein FAT10|GENE
4345 adenocarcinoma of the lung and epidermal growth factor|DISEASE
4344 diarrhoea and fatigue|DISEASE
4343 Vascular anatomy|DISEASE
4342 paragangliomas|DISEASE
4341 pancreatic head paraganlioma|DISEASE
4340 Frs2a|GENE
4339 FGFR4|GENE
4338 FGF15|GENE
4337 Cyp7a1|GENE
4336 Bile Acid|DRUG
4300 Imatinib|DRUG
4301 peroxynitrite|DRUG
4302 heme-Fe(III)|DRUG
4303 cachexia|DISEASE
4296 Pancreatic Ductal Adenocarcinoma|DISEASE
4297 chronic pancreatitis|DISEASE
4298 Human Complement Factor B|GENE
4299 Glu|DRUG
4292 thalassemia|DISEASE
4293 liver lesion|DISEASE
4294 Cystic benign lesions|DISEASE
4295 CKD-516|DRUG
4288 BRCA1-associated protein 1|GENE
4289 Advanced Hepatocellular Carcinoma|DISEASE
4290 sickle cell-thalassemia|DISEASE
4291 graft-vs-host disease|DISEASE
4317 Chronic inflammation|DISEASE
4316 HBsAg(+)|DRUG
4319 chloramines|DRUG
4318 diacyl-phosphatidylcholine|DRUG
4313 colorectal, melanoma|DISEASE
4312 refractory ocular melanoma|DISEASE
4315 HBeAg(-)|DRUG
4314 tenofovir disoproxil fumarate|DRUG
4309 (18)FDG|DRUG
4308 FA1|GENE
4311 neuroendocrine liver|DISEASE
4310 metastatic tumor|DISEASE
4305 nephrotic syndrome|DISEASE
4304 hyperthyroidism|DISEASE
4307 FA2|GENE
4306 malnutrition|DISEASE
4886 hepatic tumor|DISEASE
4887 PEComas|DISEASE
4884 serpin H1|GENE
4885 mesenchymal neoplasms|DISEASE
4882 stress-induced phosphoprotein 1|GENE
4883 SFN|GENE
4880 metastatic malignancies|DISEASE
4881 Cholangiocellular Carcinoma|DISEASE
4894 PTPRO|GENE
4895 HBV prophylaxis|DISEASE
4892 deficiencies of HBV polymerase|DISEASE
4893 PTPRO|DRUG
4890 disulfide|DRUG
4891 BET|GENE
4888 clear cell carcinoma|DISEASE
4889 SC|DISEASE
4871 decreased edema|DISEASE
4870 carbachol|DRUG
4869 cerulein|DRUG
4868 COX|GENE
4867 FBS|GENE
4866 FBS|DISEASE
4865 HODEs|DRUG
4864 linoleic acid|DRUG
4879 CCC|DISEASE
4878 extensive-disease small cell lung cancer|DISEASE
4877 ED-SCLC|DISEASE
4876 less non-hematological toxicity|DISEASE
4875 amrubicin|DRUG
4874 PTHrP|GENE
4873 PSCs|GENE
4872 necro-inflammatory disease|DISEASE
4916 purines|DRUG
4917 pyrimidines|DRUG
4918 inflammatory and hepatic diseases|DISEASE
4919 sinusoidal endothelial, stellate|DISEASE
4912 deadly malignancies|DISEASE
4913 advanced liver cirrhosis|DISEASE
4914 adenosine diphosphate|DRUG
4915 nucleosides|DRUG
4924 CD39|GENE
4925 cervical dysplasia|DISEASE
4926 vulvovaginal and hepatic carcinomas|DISEASE
4927 SLE for some hormone-sensitive cancers|DISEASE
4920 immune diseases|DISEASE
4921 control of vascular inflammatory|DISEASE
4922 dendritic and T|DISEASE
4923 diabetes and vascular calcification|DISEASE
4901 malignant hematological disorders|DISEASE
4900 AE lesions|DISEASE
4903 low|GENE
4902 hemophilia B|DISEASE
4897 Albendazole|DRUG
4896 Inflammatory Breast Cancer|DISEASE
4899 abscess-, hemangioma|DISEASE
4898 alveolar echinococcosis|DISEASE
4909 steatohepatitis cirrhosis|DISEASE
4908 painless obstructive jaundice|DISEASE
4911 lethal neoplasia|DISEASE
4910 degree of liver impairment|DISEASE
4905 pancreas|DISEASE
4904 pancreatic disease|DISEASE
4907 systemic fibroinflammatory disorder|DISEASE
4906 secondary sclerosing cholangitis|DISEASE
4946 immune dysfunction|DISEASE
4947 intrahepatic neoplasms and metastatic liver tumors|DISEASE
4944 Inferior vena cava leiomyosarcoma|DISEASE
4945 delivery of anti-cancer|DISEASE
4950 nodal hyperplasia|DISEASE
4951 solid liver lesions|DISEASE
4948 intrahepatic neoplasms|DISEASE
4949 Lunasin|DRUG
4954 CD147|DRUG
4955 dynamic focal adhesion enlargement|DISEASE
4952 malignant liver tumors|DISEASE
4953 phosphatidylinositol-4, 5-bisphosphate|DRUG
4958 EtOAc|DRUG
4959 quercetrin|DRUG
4956 Arp2|GENE
4957 cardiovascular disease, type 2 diabetes mellitus|DISEASE
4931 acetaldehyde|DRUG
4930 GAPDH|GENE
4929 non-alcoholic steatohepatitis/non-alcoholic fatty liver disease|DISEASE
4928 Glyceraldehyde-3-phosphate|DRUG
4935 anaplastic lymphoma|DISEASE
4934 O-desalkyl crizotinib lactam|DRUG
4933 Crizotinib|DRUG
4932 ethyl sulphate|DRUG
4939 Pgp|GENE
4938 Fimasartan glucuronide|DRUG
4937 fimasartan|DRUG
4936 ALK|GENE
4943 UGT1A3 and UGT2B7|GENE
4942 UGT1A1 and UGT2B7|GENE
4941 UGT1A3|GENE
4940 UGT1A1|GENE
4976 p53-2|GENE
4977 Rs423058|DRUG
4978 chronic HBV|DISEASE
4979 Hepatitis B virus-related liver disease|DISEASE
4980 Hepatocellular carcinomas|DISEASE
4981 progressive hypervascularity|DISEASE
4982 imaging features|DISEASE
4983 Mycophenolate|DRUG
4984 MMF|DRUG
4985 Tacrolimus|DRUG
4986 (18)fluoro-2-deoxy-d-glucose|DRUG
4987 renal insufficiency|DISEASE
4988 temozolomide|DRUG
4989 lorazepam|DRUG
4990 shortness of breath and anxiety|DISEASE
4991 bilateral lung lesions|DISEASE
4961 urologic disorders|DISEASE
4960 FR429|DRUG
4963 TM4SF5|GENE
4962 TM4SF5|DRUG
4965 CD63|GENE
4964 Transmembrane 4 L6 Family Member 5|GENE
4967 Liver Cirrhosis|DISEASE
4966 CD151|GENE
4969 DRM|GENE
4968 Caveolin-1|DRUG
4971 Cav1|GENE
4970 Transforming growth factor-beta|GENE
4973 damage-regulated autophagy modulator|GENE
4972 autophagic apoptosis|DISEASE
4975 p73|GENE
4974 ASPP2|GENE
5023 glypican 3|GENE
5022 liver versus early hepatocellular carcinoma|DISEASE
5021 Dysplastic|DISEASE
5020 DNA repair deficiency|DISEASE
5019 hereditary disorders|DISEASE
5018 guanines|DRUG
5017 mechlorethamine|DRUG
5016 aflatoxin|DRUG
5015 DKK1|GENE
5014 des-y-carboxy-prothrombin|DRUG
5013 des-gamma-carboxyprothrombin|DRUG
5012 adenoviral infection|DISEASE
5011 attenuated disintegration|DISEASE
5010 HOXB13|GENE
5009 CA IX|GENE
5008 CA IX|DISEASE
5006 human sineoculis homeobox homolog 1|GENE
5007 Carbonic anhydrase IX|DISEASE
5004 biliary tract carcinoma|DISEASE
5005 carcinosarcoma|DISEASE
5002 MICA|GENE
5003 IPNB|DRUG
5000 Wnt-5a|GENE
5001 line of defense against tumor|DISEASE
4998 CA125|DRUG
4999 HCC and corresponding para-carcinoma|DISEASE
4996 allergic dermatitis|DISEASE
4997 IRIS or S-1|GENE
4994 interleukin-2|GENE
4995 PCA|GENE
4992 breathlessness: nasal flaring, tachycardia|DISEASE
4993 panic attacks|DISEASE
5053 early growth response 1|GENE
5052 AIs|GENE
5055 GCN2|GENE
5054 ELK1|GENE
5049 Computed tomography (CT) revealed liver tumors|DISEASE
5048 toremifene|DRUG
5051 aromatase|GENE
5050 postmenopausal females|DISEASE
5045 phenylhydrazine|DRUG
5044 porphyrin|DRUG
5047 fulvestrant|DRUG
5046 ho1|GENE
5041 Pachyerosin|DRUG
5040 ammonium sulfate|DRUG
5043 Semiautomatic 3D volumetric segmentation of target lesions|DISEASE
5042 percentage of the total tumor volume|DISEASE
5036 intrahepatic bile duct differentiation|DISEASE
5037 breast and renal cell cancer|DISEASE
5038 advanced pancreatic cancer|DISEASE
5039 DEAE|DRUG
5032 CRM1|GENE
5033 lymph node metastasis|DISEASE
5034 GRB2-associated binding protein 2|GENE
5035 HCC-CCA nodules|DISEASE
5028 extrahepatic hepatocellular carcinoma|DISEASE
5029 Microscopic portal vein invasion|DISEASE
5030 tertiary HPB|DRUG
5031 KPT-330|DRUG
5024 solitary or multiple), portal vein tumor|DISEASE
5025 prognosis of hepatocellular carcinoma|DISEASE
5026 Connective tissue growth factor|GENE
5027 transforming growth factor-beta 1|GENE
5083 (S)-torosachrysone-8-O-methyl ether|DRUG
5082 silica gel|DRUG
5081 MTDH|GENE
5080 FSP1|GENE
5087 ISL|DRUG
5086 sodium sulfate|DRUG
5085 lung carcinoma|DISEASE
5084 HepG2 (hepatocellular carcinoma|DISEASE
5075 spectrum of disorders|DISEASE
5074 alcoholism|DISEASE
5073 naltrexone|DRUG
5072 Disulfiram|DRUG
5079 miR-302c|GENE
5078 immunodeficiency-associated smooth muscle tumours|DISEASE
5077 congenital immunodeficiency syndromes|DISEASE
5076 glucocorticoids|DISEASE
5066 intestinal metaplasia|DISEASE
5067 dysplasia-carcinoma|DISEASE
5064 cytogenetic abnormalities|DISEASE
5065 low-grade dysplasias|DISEASE
5070 acamprosate|DRUG
5071 Baclofen|DRUG
5068 metastatic rectal carcinoma|DISEASE
5069 MSH|GENE
5058 HGF and TREM1 proteins|GENE
5059 breast and cervical cancer|DISEASE
5056 human vascular endothelial growth factor A|GENE
5057 Monocrotaline|DRUG
5062 copy number abnormalities|DISEASE
5063 Biliary dysplasia|DISEASE
5060 inefficiency of healthcare systems|DISEASE
5061 PSC|DISEASE
5113 monocyte chemoattractant protein-1|GENE
5112 HED|GENE
5115 TPGS|DRUG
5114 triterpenoid|DRUG
5117 OA|DISEASE
5116 PLGA-TPGS|DRUG
5119 OPN|GENE
5118 OPTN|GENE
5105 mastocytoma|DISEASE
5104 systemic mastocytosis|DISEASE
5107 Btk|GENE
5106 Bim|GENE
5109 SHP2|GENE
5108 Lyn|GENE
5111 CRD|DISEASE
5110 HED|DISEASE
5096 Atg7|GENE
5097 MicroRNA-100|GENE
5098 alkyl benzoquinones|DRUG
5099 GLS2|GENE
5100 Glutaminase|GENE
5101 II-B08|DRUG
5102 extramedullary hematopoiesis|DISEASE
5103 mast cell leukemia|DISEASE
5088 azoxymethane|DRUG
5089 Clod|DRUG
5090 AOM|DISEASE
5091 colitis-associated tumorigenesis|DISEASE
5092 PEG-1000|DRUG
5093 polysorbate-80|DRUG
5094 alanine amino|DRUG
5095 Chronic hepatitis B virus (HBV) infection|DISEASE
4613 butane|DRUG
4612 Slug|GENE
4615 PSA sulfide|DRUG
4614 Ketoconazole|DRUG
4609 PPARG|GENE
4608 CEBPA|GENE
4611 N-cadherin|GENE
4610 epithelial-mesenchymal transition and hepatocellular carcinoma|DISEASE
4621 mediastinal nonseminomatous germ cell tumors|DISEASE
4620 FMO5|GENE
4623 Romo1|GENE
4622 mediastinal germ cell tumors|DISEASE
4617 CYP2D6|GENE
4616 potential anti-cancer|DISEASE
4619 FMO3|GENE
4618 FMO1|GENE
4628 cardiopathy|DISEASE
4629 pulmonary disease|DISEASE
4630 left lower lobe lung cancer|DISEASE
4631 absence of infiltration of the deep fascial and muscular planes|DISEASE
4624 IkBa|GENE
4625 changes of glucose metabolism|DISEASE
4626 G6Pase|GENE
4627 PGC1a|GENE
4636 RAGE|GENE
4637 detectability of the lesions|DISEASE
4638 detecting malignant liver tumor|DISEASE
4639 (18)F-fluorodeoxyglucose|DRUG
4632 skin lesions|DISEASE
4633 removal of the lesion|DISEASE
4634 thoracotomic left lower lobectomy|DISEASE
4635 cancer progression in several human cancers|DISEASE
4647 ascorbic acid|DRUG
4646 Ethyl gallate|DRUG
4645 Fe3+|DRUG
4644 malignant hepatic tumors|DISEASE
4643 central nervous system neoplasms|DISEASE
4642 germ cell neoplasms|DISEASE
4641 childhood cancers|DISEASE
4640 lymphomas|DISEASE
4655 hPVT1|GENE
4654 NOP2|GENE
4653 NIMA-related kinase 2|GENE
4652 advancing AJCC tumour|DISEASE
4651 Nec-1|GENE
4650 TNFAIP8L1|GENE
4649 bone cancer|DISEASE
4648 phenolic|DRUG
4662 HNF-4a|GENE
4663 IDH2|GENE
4660 deadly liver cancer|DISEASE
4661 biliary cancer|DISEASE
4658 a-ketoglutarate|DRUG
4659 premalignant biliary lesions|DISEASE
4656 2-hydroxyglutarate|DRUG
4657 isocitrate|DRUG
4670 ATPase inhibitory factor 1|GENE
4671 C18:1n-9|DRUG
4668 TNF receptor-associated factor 1|GENE
4669 NIK|GENE
4666 Metastasis|DISEASE
4667 Invasive tumors|DISEASE
4664 Kras|GENE
4665 H(+)-adenosine triphosphate|DRUG
4673 PAI-1|GENE
4672 (1)H|DRUG
4675 Peritoneal Cancer|DISEASE
4674 limited disease burden|DISEASE
4677 gastric carcinomatosis|DISEASE
4676 peritoneal carcinomatosis|DISEASE
4679 RHAMM|GENE
4678 E2F1|GENE
4681 endometrial cancers|DISEASE
4680 Peutz-Jeghers syndrome|DISEASE
4683 CoDe|DRUG
4682 EEC|DISEASE
4685 Feb 1|GENE
4684 AIDS-related deaths|DISEASE
4687 human Mac-2-binding protein|GENE
4686 M2BP|DRUG
4688 (3)H|DRUG
4689 SCID|DISEASE
4690 combined immunodeficiency|DISEASE
4691 enalapril|DRUG
4692 nitroglycerin|DRUG
4693 LI-RADS|DISEASE
4694 hepatic decompensation|DISEASE
4695 icteric hepatitis|DISEASE
4696 Fatty Acid|DRUG
4697 Fabp7|GENE
4698 tumor necrosis factor-a, monocyte chemoattractant protein-1|GENE
4699 desmoplastic|DISEASE
4700 CD98|GENE
4701 20(R)-ginsenoside Rg3|DRUG
4702 ginsenoside|DRUG
4703 20(S)-ginsenoside Rg3|DRUG
4707 lymphovascular invasion|DISEASE
4706 ST|DISEASE
4705 h22|GENE
4704 hepatocellular carcinoma H22 transplanted tumors|DISEASE
4711 Opisthorchiasis-Linked Cholangiocarcinoma|DISEASE
4710 3-(4,5-Dimethylthiazol-2-yl)-2,5-diphenyltetrazolium bromide|DRUG
4709 marrow metastasis|DISEASE
4708 disseminated intravascular coagulation|DISEASE
4715 metachronous metastasis|DISEASE
4714 visceral toxicity|DISEASE
4713 Side-Toxicity|DISEASE
4712 Cecropin|DRUG
4719 malignancies and modulates cancer|DISEASE
4718 MPT-lipiodol|DRUG
4717 Lobaplatin|DRUG
4716 primary tumor site, tumor|DISEASE
4722 retroperitonium|DRUG
4723 macro-nodular lung metastases|DISEASE
4720 Entecavir|DRUG
4721 lamivudine|DRUG
4726 paraffin-embedded tumoral|DISEASE
4727 miR-425-3p|GENE
4724 differentiated thyroid cancer|DISEASE
4725 differentiated thyroid carcinoma|DISEASE
4730 PIWIL2|GENE
4731 Metabolic syndrome|DISEASE
4728 MicroRNA-425|GENE
4729 HepG2 tumor|DISEASE
4734 4-oxo-13-cis retinoic acid|DRUG
4735 retinoic acid|DRUG
4732 anti-viral therapy and necroinflammatiom|DISEASE
4733 MetS|GENE
4748 CK7|GENE
4749 CK19|GENE
4750 longer disease|DISEASE
4751 bile duct cancers|DISEASE
4744 hamartomas|DISEASE
4745 colorectal or breast cancers|DISEASE
4746 intraepithelial neoplasias|DISEASE
4747 TUBB3|GENE
4740 MYCN|GENE
4741 Renal insufficiency|DISEASE
4742 intrahepatic peripheral cholangiocarcinoma|DISEASE
4743 bile duct adenomas|DISEASE
4736 13-cis-retinoic acid|DRUG
4737 13-cRA|DRUG
4738 neuroblastoma|DISEASE
4739 cRA|GENE
4765 alcohol addiction|DISEASE
4764 systemic sarcoidosis|DISEASE
4767 inoperable huge tumors|DISEASE
4766 liver mass|DISEASE
4761 organoselenium|DRUG
4760 SMC1A|GENE
4763 ToF|GENE
4762 systematic errors and noise|DISEASE
4757 NDC80 and associated genes|GENE
4756 TAI-95|DRUG
4759 Nek2|GENE
4758 SMC2|GENE
4753 COX-2|GENE
4752 ANXA1|GENE
4755 topotecan|DRUG
4754 qualityadjusted life-years|DISEASE
4782 stomatitis|DISEASE
4783 squamous-cell carcinoma|DISEASE
4780 ECM|GENE
4781 cobimetinib|DRUG
4778 MNP|GENE
4779 Thymosin beta 10|GENE
4776 magnetic hyperthermia|DISEASE
4777 BackgroundLocal hyperthermia of tumor|DISEASE
4774 ferucarbotran|DRUG
4775 intratumoral temperature|DISEASE
4772 Z-VAD-fmk|DRUG
4773 renal carcinoma|DISEASE
4770 immunologic insufficiency|DISEASE
4771 lymphopenia|DISEASE
4768 sarcoidosis|DISEASE
4769 HHV-8|DISEASE
4799 CD71|GENE
4798 B220|GENE
4797 stem cell factor|GENE
4796 NK-1.1|GENE
4795 CD117|GENE
4794 CD11c|GENE
4793 CD41|GENE
4792 Gr-1|GENE
4791 GATA2|GENE
4790 GATA1|GENE
4789 CD8a|GENE
4788 CD3e|GENE
4787 Sca-1|GENE
4786 TER-119|GENE
4785 myeloproliferative neoplasms|DISEASE
4784 Erythroleukemia|DISEASE
4808 bombesin|DRUG
4809 NOTA-PEG2-RM26|DRUG
4810 GRPR|GENE
4811 PEG2|GENE
4812 PEG2|DRUG
4813 IFN-y|GENE
4814 MMP-2/-9|GENE
4815 TIMP-1/-2|GENE
4800 CD317|GENE
4801 eosinophilic cystitis|DISEASE
4802 eosinophilia|DISEASE
4803 Visceral larva migrans|DISEASE
4804 VLM syndrome|DISEASE
4805 comparison of staging systems|DISEASE
4806 diethyleneglycol|DRUG
4807 1,4,7-triazacyclononane-N,N',N''-triacetic acid|DRUG
4825 rabiprazole|DRUG
4824 hydrochloric acid|DRUG
4827 mucin|GENE
4826 anticholinergic or H2-blocking action|DISEASE
4829 cardio-facio-cutaneous syndrome|DISEASE
4828 CFC syndrome|DISEASE
4831 developmental defects|DISEASE
4830 ectodermal abnormalities|DISEASE
4817 splenic lesions|DISEASE
4816 Primary Splenic Lymphoma|DISEASE
4819 intra-abdominal bacterial infection|DISEASE
4818 splenic malignancies|DISEASE
4821 Rabeprazole|DRUG
4820 HGB|GENE
4823 benzimidazoles|DRUG
4822 Carbopol934|DRUG
4842 erectile dysfunction, and venous thromboembolism|DISEASE
4843 myopathy|DISEASE
4840 beneficial cardiovascular effects|DISEASE
4841 cataracts|DISEASE
4846 atherosclerotic cardiovascular disease|DISEASE
4847 Aldehyde|DRUG
4844 myositis|DISEASE
4845 rhabdomyolysis|DISEASE
4834 ventricular septal defects|DISEASE
4835 lymphatic defects|DISEASE
4832 heart defects|DISEASE
4833 cardiac valves|DISEASE
4838 statin|DRUG
4839 Statins|DRUG
4836 craniofacial abnormalities|DISEASE
4837 embryonic lethality|DISEASE
4859 acute colitis|DISEASE
4858 trinitrobenzenesulfonic acid|DRUG
4857 sphingomyelins|DRUG
4856 Fenofibrate|DRUG
4863 13-hydroxyoctadecadienoic acid|DRUG
4862 13(S)-HODE|DRUG
4861 RIPK3|GENE
4860 hypolipidemic drug fenofibrate|DISEASE
4851 Epirubicin|DRUG
4850 Human Aldehyde Oxidase|GENE
4849 BIBX1382|DRUG
4848 raloxifene|DRUG
4855 gross tumor|DISEASE
4854 metastatic gastric cancer|DISEASE
4853 liver and lung metastasis|DISEASE
4852 MGC|DISEASE
5500 Deferiprone|DRUG
5501 deferasirox|DRUG
5502 FBS0701|DRUG
5503 desferrioxamine|DRUG
5496 amidoanthraquinone|DRUG
5497 TSC2|GENE
5498 monoamine|DRUG
5499 ribonucleotide|DRUG
5492 X-linked inhibitor of apoptosis|GENE
5493 Anthraquinone|DRUG
5494 MK2206|DRUG
5495 Hormone|DRUG
5488 non-Hodgkins lymphoma|DISEASE
5489 Metabolic diseases|DISEASE
5490 CEBP|GENE
5491 HNF4a|GENE
5485 lactic acid|DRUG
5484 Compensation for occupational cancer|DISEASE
5487 grade lymphoma|DISEASE
5486 Lactic acidosis|DISEASE
5481 ROBO1-positive hepatocellular carcinoma|DISEASE
5480 (111)In-DOTA|DRUG
5483 malignant mesothelioma, lymphohematopoietic, and liver cancers|DISEASE
5482 ROBO1|GENE
5477 Gd-EOB|DRUG
5476 Gadoxetic acid disodium|DRUG
5479 advanced tumors|DISEASE
5478 multicystic adenocarcinoma|DISEASE
5473 bile duct cancer|DISEASE
5472 (99m)Tc|DRUG
5475 meningiomas|DISEASE
5474 breast lesions|DISEASE
5470 diethylenetriamine|DRUG
5471 technetium 99m|DRUG
5468 hepatobiliary disease|DISEASE
5469 Opisthorchiasis|DISEASE
5466 Kaplan-Meier tests|DISEASE
5467 praziquantel|DRUG
5464 HTATIP2|GENE
5465 cancer-related inflammation|DISEASE
5462 Advanced Status|DISEASE
5463 RasGAP|GENE
5460 ZEB2|GENE
5461 Survivin|GENE
5458 chronic and acute hepatitis|DISEASE
5459 HCC tumorigenesis|DISEASE
5456 PTS|GENE
5457 acetone|DRUG
5455 increases topoisomerase II poisoning|DISEASE
5454 pediatric tumor|DISEASE
5453 spermine|DRUG
5452 F14512|DRUG
5451 polyamine|DRUG
5450 pDC|GENE
5449 IFN-a|GENE
5448 Influenza|DISEASE
5447 infectious HIV|DISEASE
5446 JAK3|GENE
5445 FLT4|GENE
5444 AKT1|GENE
5443 invasive ductal-lobular carcinoma|DISEASE
5442 acute alcoholic hepatitis|DISEASE
5441 malignancies|DISEASE
5440 interleukin-1|GENE
5432 colonic epithelial Ki-67|DISEASE
5433 NF)-kB|GENE
5434 kidney dysfunction|DISEASE
5435 muscle wasting|DISEASE
5436 Alcoholic liver injury|DISEASE
5437 simple steatosis|DISEASE
5438 metabolism abnormalities|DISEASE
5439 cause of end-stage liver disease|DISEASE
5424 AND|DISEASE
5425 TGRY|DRUG
5426 proximal gastric cancer|DISEASE
5427 Proximal gastrectomy|DISEASE
5428 Non-tumor segmental portal vein thrombosis|DISEASE
5429 1,2-dimethylhydrazine|DRUG
5430 ND|DISEASE
5431 metabolic abnormalities|DISEASE
5417 bleomycin|DRUG
5416 POGLUT1|GENE
5419 malignant germ cell tumor|DISEASE
5418 vincristine|DRUG
5421 malignant retroperitoneal tumor|DISEASE
5420 Primary retroperitoneal YST|DISEASE
5423 MR-DWI|DISEASE
5422 Yolk sac tumor|DISEASE
5409 Hoechst 33258|DRUG
5408 microRNA-375|GENE
5411 Quercetin|DRUG
5410 palmitic acids|DRUG
5413 HIF)-1a|GENE
5412 MMP)-10|GENE
5415 BT474|DRUG
5414 bFGF and IL-10 proteins|GENE
5402 cardiac sarcoidosis|DISEASE
5403 myocardial viability|DISEASE
5400 transcription factor SOX2|GENE
5401 systemic therapy and radiation|DISEASE
5406 YAP-overexpressing cancers|DISEASE
5407 YAP accumulation|DISEASE
5404 Sodium Taurocholate|DRUG
5405 verteporfin|DRUG
5394 daidzein|DRUG
5395 genistein|DRUG
5392 3beta-hydroxy-7alpha-ethoxy-24beta-ethylcholest-5-ene|DRUG
5393 Glycine|DRUG
5398 certain hormone -dependent disorders|DISEASE
5399 human CYP3A4|GENE
5396 certain diseases|DISEASE
5397 postmenopausal period|DISEASE
5387 mannitol|DRUG
5386 MEK1/2|GENE
5385 FoxO3a|GENE
5384 hepatoma carcinoma|DISEASE
5391 hydnocarpin|DRUG
5390 beta-sitosterol|DRUG
5389 chrysoeriol|DRUG
5388 13C|DRUG
5379 breast, gastric, liver, esophageal, colorectal, and cervical cancers|DISEASE
5378 cancer deaths|DISEASE
5377 CXCL5|GENE
5376 Aflatoxin|DRUG
5383 PD98059|DRUG
5382 colorectal adenocarcinoma|DISEASE
5381 OxMdG|DRUG
5380 folic acid|DRUG
5621 several malignancies|DISEASE
5620 Management of Hepatocellular Carcinoma|DISEASE
5623 miR-152|GENE
5622 DNMT1|GENE
5617 octreotide|DRUG
5616 erythema|DISEASE
5619 liver abscesses|DISEASE
5618 neuroendocrine G1 tumor|DISEASE
5629 Parthenolide|DRUG
5628 negative IQGAP2|GENE
5631 CTPE|DRUG
5630 caspase9|GENE
5625 TNFRSF6B|GENE
5624 Wnt-1|GENE
5627 IQGAP1+|GENE
5626 IQGAP2|GENE
5604 naloxone|DRUG
5605 opioid dependence|DISEASE
5606 BUP|GENE
5607 Osteopontin|DRUG
5600 Gankyrin-mediated hepatocarcinogenesis|DISEASE
5601 adenomatous hyperplasia|DISEASE
5602 Gankyrin|GENE
5603 Buprenorphine|DRUG
5612 mitoxantrone|DRUG
5613 Lymphoma|DISEASE
5614 IVL|GENE
5615 stable disease|DISEASE
5608 HOTAIR|GENE
5609 IRF1|GENE
5610 solitary bone metastasis|DISEASE
5611 relapsed disease|DISEASE
5591 Aspergillus flavus|DISEASE
5590 AFB1|DRUG
5589 Tyrosine Kinase|GENE
5588 MET proto-oncogene|GENE
5587 FLT-3|GENE
5586 TLf|GENE
5585 CCL20|GENE
5584 CCL-20|DISEASE
5599 Gankyrin|DRUG
5598 adenocarcinomas of the sigmoid colon|DISEASE
5597 Thrombosis|DISEASE
5596 thromboembolic disease|DISEASE
5595 ISG12a|GENE
5594 RIG-I|GENE
5593 Newcastle disease|DISEASE
5592 Arginase|GENE
5574 burden of disease|DISEASE
5575 ofHepatocellular carcinoma|DISEASE
5572 hsa-miR-129-5p|GENE
5573 hsa-miR-182-5p|GENE
5570 ablative therapy for hepatocellular carcinoma|DISEASE
5571 abnormalities in the context of hepatocellular carcinoma|DISEASE
5568 SOX10|GENE
5569 Persistent infection|DISEASE
5582 Lactoferrin|DRUG
5583 necrotizing enterocolitis|DISEASE
5580 Chronic renal disease|DISEASE
5581 benign tumour of the liver (hepatic tumour|DISEASE
5578 multiorgan metastasis|DISEASE
5579 thrombus|DISEASE
5576 Splenopancreatic ductal adenocarcinoma|DISEASE
5577 anorexia|DISEASE
5553 naringenin|DRUG
5552 vascular endothelial growth factor-C|GENE
5555 (d) silybin|DRUG
5554 silybin|DRUG
5557 chlorpromazine|DRUG
5556 Hepatitis viral infection|DISEASE
5559 Na(+)-taurocholate|DRUG
5558 taurocholic acid|DRUG
5561 Na(+)-taurocholate cotransporting polypeptide|GENE
5560 Impact of Inflammation|DISEASE
5563 HIV coinfection|DISEASE
5562 simeprevir|DRUG
5565 B-associated hepatocellular carcinoma|DISEASE
5564 HBV-HCC and 15 healthy donors|DISEASE
5567 systemic therapies, transarterial chemoembolization, ethanol ablation, radiofrequency ablation|DISEASE
5566 mB7-H3|GENE
5536 or type 2 diabetes|DISEASE
5537 chain deficiency|DISEASE
5538 Fas ligand|GENE
5539 transforming growth factor-b1|GENE
5540 synchronous metastasis|DISEASE
5541 metastatic intravascular cancer|DISEASE
5542 nongastrointestinal malignancies|DISEASE
5543 cycloheximide|DRUG
5544 CsA|DRUG
5545 Endoplasmic reticulum vacuolation|DISEASE
5546 Decreased cell viability|DISEASE
5547 cervical cancer|DISEASE
5548 CsA|GENE
5549 Bip|GENE
5550 Superfine|DRUG
5551 BMPR-II|GENE
5523 secondary prophylaxis|DISEASE
5522 schistosomiasis|DISEASE
5521 esophageal and gastric varices, variceal bleeding|DISEASE
5520 BKM120|DRUG
5527 low T3 syndrome|DISEASE
5526 triiodothyronine|DRUG
5525 colorectal metastases|DISEASE
5524 anatomopathological report on the non-tumor|DISEASE
5531 thiols|DRUG
5530 histidine|DRUG
5529 D3 deficiency|DISEASE
5528 deficiency of type 3 deiodinase|DISEASE
5535 abnormality in NAFLD|DISEASE
5534 advanced cancer|DISEASE
5533 autophagic process|DISEASE
5532 Ovothiol|DRUG
5506 Polyphenols|DRUG
5507 neurodegerative diseases|DISEASE
5504 clioquinol|DRUG
5505 thiosemicarbazones|DRUG
5510 neurodegenerative disease|DISEASE
5511 neurodegenerative disorders|DISEASE
5508 Systemic Metal Overload, Neurodegeneration and Cancer|DISEASE
5509 iron overload|DISEASE
5514 Trx2|GENE
5515 Grx|GENE
5512 Paraffin|DRUG
5513 Grx3|GENE
5518 Trx1|GENE
5519 steato-hepatitis|DISEASE
5516 Grx2|GENE
5517 Grx5|GENE
5231 caspase3|GENE
5230 Polo-like kinase 1|GENE
5229 MMP-1|GENE
5228 CSE|GENE
5227 ASAT|GENE
5226 IRF2|GENE
5225 Trimetazidine|DRUG
5224 Acute hepatic failure|DISEASE
5223 viral infections|DISEASE
5222 Rectal cancers|DISEASE
5221 absence of lung|DISEASE
5220 Bone metastasis|DISEASE
5219 colonic carcinoma|DISEASE
5218 Caecal amebic colitis|DISEASE
5217 cirrhotic liver disease|DISEASE
5216 apolipoprotein A-I|GENE
5246 Arf|GENE
5247 p107|GENE
5244 TSPY|GENE
5245 Gli1|GENE
5242 insulin-like growth factor binding protein 3|GENE
5243 TSPX|GENE
5240 Ait|GENE
5241 FOXM1|GENE
5238 Wnt|GENE
5239 matrix metalloproteinase  -2|GENE
5236 glucocorticoid receptor or mutated androgen receptor|GENE
5237 SMG-1|GENE
5234 SMR|GENE
5235 SNs|GENE
5232 caspase8|GENE
5233 nuclear receptor co-activator 5|GENE
5197 Hodgkin lymphomas|DISEASE
5196 CD68|GENE
5199 cancer of colon|DISEASE
5198 gallbladder, thyroid and ovarian cancer|DISEASE
5193 CB2|GENE
5192 clathrin heavy chain|GENE
5195 desmin|GENE
5194 Hepatoid tenosynovial giant cell tumor|DISEASE
5189 sucrose|DRUG
5188 MG132|DRUG
5191 hypertonic|DISEASE
5190 neuropathic pain, liver diseases|DISEASE
5185 NEBC liver metastasis|DISEASE
5184 blood disorders|DISEASE
5187 WIN55,212-2|DRUG
5186 DOR|GENE
5212 Bcl-w|GENE
5213 prophylactic lamivudine|DRUG
5214 metastatic NSCLC|DISEASE
5215 metastatic nasopharyngeal carcinoma|DISEASE
5208 necroinflammatory liver disease|DISEASE
5209 HCC growth/metastasis|DISEASE
5210 RhoGDIA|GENE
5211 MiR-151|GENE
5204 P-selectin|GENE
5205 NPS|DISEASE
5206 Hepatic inflammation and tumor|DISEASE
5207 NPS|GENE
5200 breast in post-menopausal women, endometrial, kidney and pancreas|DISEASE
5201 abdominal obesity|DISEASE
5202 Advanced Gallbladder Cancer|DISEASE
5203 control of metastasis|DISEASE
5163 CPA|DRUG
5162 LMs|GENE
5161 FD|DISEASE
5160 Alpha-1-Antitrypsin|GENE
5167 CPA|GENE
5166 CPA-induced hepatic failure|DISEASE
5165 metastatic prostate cancer|DISEASE
5164 gross hematuria|DISEASE
5155 Alpha-1-antitrypsin deficiency|DISEASE
5154 cholesterol ester|DRUG
5153 mm2|GENE
5152 focal nodular hyperplasias|DISEASE
5159 ATD|GENE
5158 ATD and another genetic liver disease|DISEASE
5157 cholesterol ester storage disease|DISEASE
5156 ATD|DISEASE
5178 fatty liver infiltration|DISEASE
5179 mutifactorial disease|DISEASE
5176 human NASH|GENE
5177 human NAFLD|GENE
5182 proinflammatory diseases|DISEASE
5183 gastric problems, hepatic disorders|DISEASE
5180 liver inflammation|DISEASE
5181 hepatic disorder|DISEASE
5170 3-(4, 5-dimethylthiazol-2-yl)-2,5-diphenyltetrazolium bromide|DRUG
5171 nanoscale and conventional photosensitizers on liver cancer|DISEASE
5168 hydroperoxides|DRUG
5169 Glutathione|DRUG
5174 simple fatty liver|DISEASE
5175 ultimately cirrhosis|DISEASE
5172 alcoholic cirrhosis|DISEASE
5173 Zinc protoporphyrin IX|DRUG
5129 DADS|DRUG
5128 APE1|GENE
5131 organosulfur|DRUG
5130 Ac-DEVD-CHO|DRUG
5133 albendazole|DRUG
5132 esophageal carcinoma|DISEASE
5135 fluoruracil|DRUG
5134 cystic echinococcosis|DISEASE
5121 autophagic degradation|DISEASE
5120 OPTN|DRUG
5123 tumorigenicity of lung cancer|DISEASE
5122 amyotrophic lateral sclerosis|DISEASE
5125 Tunicamycin|DRUG
5124 HACE1|GENE
5127 APE1 in hepatocellular carcinoma|DISEASE
5126 brefeldin A|DRUG
5144 fluorinated ethylene propylene|DRUG
5145 malignant biliary obstruction|DISEASE
5146 acute liver failure|DISEASE
5147 lipids, secretion of cytokines and growth factors|DISEASE
5148 alcoholic or non-alcoholic liver disease|DISEASE
5149 ENST00000395084|DRUG
5150 Hepatitis-B-Virus-Related Hepatocellular Carcinoma|DISEASE
5151 adult cancer|DISEASE
5136 occludin|GENE
5137 FOXC2|GENE
5138 1,2,4-triazole|DRUG
5139 p-Me, m,p-diMe|DRUG
5140 syngeneic hepatocellular carcinoma|DISEASE
5141 CA-4|DISEASE
5142 CA-4|GENE
5143 polytetrafluoroethylene|DRUG
5350 IVF|GENE
5351 metabolically unhealthy and healthy overweight/obese|DISEASE
5348 ovarian hyperstimulation syndrome|DISEASE
5349 systemic hyperglycaemia|DISEASE
5346 gynaecological cancer|DISEASE
5347 infertility, polycystic ovary syndrome|DISEASE
5344 pancreaticoduodenectomy (PD|DISEASE
5345 clomiphene citrate|DRUG
5358 Fluo-4AM|DRUG
5359 RyR1|GENE
5356 TLCS|DRUG
5357 Ryanodine|DRUG
5354 metabolic dysfunction|DISEASE
5355 colon, liver, gallbladder, pancreas, and kidney cancers|DISEASE
5352 post-menopausal breast cancers|DISEASE
5353 esophageal adenocarcinomas|DISEASE
5367 Neuroendocrine Tumors|DISEASE
5366 b-Catenin|DRUG
5365 Cold-Induced Peripheral Neuropathy|DISEASE
5364 Oxaliplatin|DRUG
5363 oesogastric (OG) signet ring cell adenocarcinoma|DISEASE
5362 factors, gastric tumours|DISEASE
5361 linitis plastica|DISEASE
5360 RyR2|GENE
5375 embryonal sarcoma|DISEASE
5374 benign tumor|DISEASE
5373 hepatic hemangiomas|DISEASE
5372 Erythropoietin|GENE
5371 darbepoetin|DRUG
5370 Phosphate|DRUG
5369 Fluoropyrimidines|DRUG
5368 mNET|GENE
5316 MIP-3a|GENE
5317 Extrahepatic metastasis|DISEASE
5318 sac|GENE
5319 fatal disease|DISEASE
5312 JunB|GENE
5313 Epidemic-Data|DISEASE
5314 diseases, viral hepatitis|DISEASE
5315 liver and bone metastases|DISEASE
5324 granuloma|DISEASE
5325 gastrointestinal tumors|DISEASE
5326 sulforhodamine B|DRUG
5327 Stearoyl-CoA|DRUG
5320 hemophagocytic syndrome|DISEASE
5321 residual tumor|DISEASE
5322 DLC1 in hepatocellular carcinoma|DISEASE
5323 DLC1|GENE
5333 E2F3P1|GENE
5332 chemotherapy and transcatheter hepatic arterial chemoembolization|DISEASE
5335 Abnormal intracellular accumulation|DISEASE
5334 cholesteryl ester|DRUG
5329 CAY10566|DRUG
5328 monounsaturated fatty acids|DRUG
5331 SCD1|GENE
5330 Breast Carcinoma|DISEASE
5341 Rab|GENE
5340 TGs|GENE
5343 iodine-125|DRUG
5342 ZAK|GENE
5337 dyslipidemias|DISEASE
5336 Overweight and obesity-related diseases|DISEASE
5339 CEs|GENE
5338 atherosclerotic plaques and heart disease|DISEASE
5282 MIF|GENE
5283 Lanreotide|DRUG
5280 essential in the control of cancer|DISEASE
5281 esophageal fistula|DISEASE
5286 NET21|GENE
5287 2-aminobenzamide|DRUG
5284 Somatostatin|DRUG
5285 enteropancreatic neuroendocrine tumors|DISEASE
5290 valine|DRUG
5291 Formosanin C|DRUG
5288 Schiff base|DRUG
5289 Schiff's|DRUG
5294 breath for disease detection|DISEASE
5295 liver diseases, lung cancer|DISEASE
5292 betaine|DRUG
5293 butyrate|DRUG
5299 ESR1|GENE
5298 hepatitis B infection|DISEASE
5297 chronic obstructive pulmonary disease|DISEASE
5296 inflammatory lung disease|DISEASE
5303 ErbB|GENE
5302 ENC1|GENE
5301 286 hepatocellular tumour|DISEASE
5300 ectodermal-neural cortex|DISEASE
5307 elicit tumor|DISEASE
5306 EGFL7|GENE
5305 certain cancers|DISEASE
5304 also hepatocellular carcinoma|DISEASE
5311 T-cell lymphoma|DISEASE
5310 SART3|GENE
5309 CD40L|GENE
5308 granulocyte macrophage colony-stimulating factor|GENE
5248 p130|GENE
5249 gzmA|GENE
5250 caspase  12|GENE
5251 transcription factor  6|GENE
5252 PERK|GENE
5253 dimethyl ether|DRUG
5254 Trauma|DISEASE
5255 HM-CS|GENE
5256 hyper-IL-15|DISEASE
5257 hyper-interleukin15|DISEASE
5258 TCR|GENE
5259 bile salt|DRUG
5260 ABCB11 disease|DISEASE
5261 CTNNB1 and NFE2L2 mutations|GENE
5262 nuclear-factor-erythroid-2-related-factor-2|GENE
5263 BSEP|GENE
5265 serum-albumin|GENE
5264 intermediate stage hepatocellular carcinoma|DISEASE
5267 UBC|GENE
5266 PSMA3|GENE
5269 azathioprine|DRUG
5268 corticosteroid|DRUG
5271 aminosalicylates|DRUG
5270 cyclosporine|DRUG
5273 corticosteroid dose|DISEASE
5272 uncontrollable disease|DISEASE
5275 growth hormone|GENE
5274 NK|DISEASE
5277 cyanide|DRUG
5276 IGF-I|GENE
5279 growth impairment|DISEASE
5278 particular diseases|DISEASE
5978 colorectal polyps and cancer, non-alcoholic fatty liver disease|DISEASE
5979 Helicobacter pylori infection|DISEASE
5976 gastrointestinal diseases|DISEASE
5977 hiatal hernia|DISEASE
5982 substantial disease burdens|DISEASE
5983 perinatal infection|DISEASE
5980 Nonalcoholic fatty liver disease|DISEASE
5981 chronic hepatic inflammation [nonalcoholic steatohepatitis|DISEASE
5970 Fibrolamellar hepatocellular carcinoma|DISEASE
5971 lymphadenectomy of the hepatic hilum|DISEASE
5968 advanced colorectal cancer|DISEASE
5969 1A1|GENE
5974 erosive esophagitis|DISEASE
5975 gastroesophageal reflux disease|DISEASE
5972 malignant liver neoplasm|DISEASE
5973 mrp4|GENE
5963 S1P|DRUG
5962 AEG35156|DRUG
5961 Hesperidin|DRUG
5960 18F-THCPS|DRUG
5967 irinorecan|DRUG
5966 S1P|GENE
5965 deafness|DISEASE
5964 Sphingosine 1-Phosphate|DRUG
5955 TM6SF2|DRUG
5954 CD5|GENE
5953 CD2|GENE
5952 CD16|GENE
5959 18F|DRUG
5958 Cysteine|DRUG
5957 TM6SF2|GENE
5956 hepatic failure|DISEASE
6008 erucin|DRUG
6009 TR4|GENE
6010 PDAC|DRUG
6011 fibroblast growth factor receptor 2|GENE
6012 vascular endothelial growth factor-A|GENE
6013 CTP|DRUG
6014 hepatogenous diabetes|DISEASE
6015 advancement of liver disease|DISEASE
6000 prostate|DRUG
6001 carcinomas of colon, stomach, breast, and lung carcinomas|DISEASE
6002 thrombomodulin|GENE
6003 Anastrozole|DRUG
6004 potential hepatic dysfunction|DISEASE
6005 musculoskeletal disorders|DISEASE
6006 system disorders|DISEASE
6007 Isothiocyanate|DRUG
5993 cIAP2|GENE
5992 cIAP1|GENE
5995 hilar bile duct cancer|DISEASE
5994 pERK|GENE
5997 noncolorectal cancer liver metastases|DISEASE
5996 isolated hepatic disease|DISEASE
5999 miR-18a|GENE
5998 A color hepatocellular carcinoma|DISEASE
5985 persistent infection|DISEASE
5984 abdominal lavage/drainage, colonic resection and/or stoma|DISEASE
5987 Grade 3|DRUG
5986 lipid and glucose metabolism disorders|DISEASE
5989 LCL161|DRUG
5988 small hepatocellular carcinoma|DISEASE
5991 HCC tumours|DISEASE
5990 SNU423|DRUG
5918 PKC|DISEASE
5919 attenuated tumor|DISEASE
5916 diindolylmethane|DRUG
5917 a-tocopherol acetate|DRUG
5914 polysorbate|DRUG
5915 3,3  -diindolylmethane|DRUG
5912 kidney injuries|DISEASE
5913 DIM|DRUG
5910 reduced glutathione|DRUG
5911 L-PAM|DRUG
5908 Ad5|GENE
5909 caspase -3, -8, -9|GENE
5906 PCa|GENE
5907 XAF1|GENE
5904 LIM and SH3 Protein 1|GENE
5905 mir-203|GENE
5903 LASP1|GENE
5902 LNCaP prostate cancer|DISEASE
5901 prostatic hyperplasia|DISEASE
5900 breast, colon, liver, and bladder cancer|DISEASE
5899 GGH|GENE
5898 human telomerase reverse transcriptase|GENE
5897 2-hydroxypropyl methacrylamide-s-3-guanidinopropyl methacrylamide|DRUG
5896 guanidine|DRUG
5895 poly(ethylenimine)|DRUG
5894 HPMA|DRUG
5893 PEI|DRUG
5892 TFI|GENE
5891 PS2|GENE
5890 Relapsed small cell lung cancer|DISEASE
5889 Rag2|GENE
5888 Metastatic Neuroblastoma|DISEASE
5948 NK-cell neoplasms|DISEASE
5949 NK-cell leukemia|DISEASE
5950 Hepatosplenic T-cell Lymphoma|DISEASE
5951 aggressive peripheral T-cell malignancy|DISEASE
5944 granulocyte-macrophage colony stimulating factor|GENE
5945 IL-5|GENE
5946 IL-4|GENE
5947 CD3(-)|DRUG
5940 SFE|GENE
5941 CO2|GENE
5942 kallikrein|DRUG
5943 KLK6|GENE
5936 prominent oral aGVHD|DISEASE
5937 acute graft-versus-host disease|DISEASE
5938 dehydroeburicoic acid|DRUG
5939 2,4-dimethoxy-6-methylbenzene-1,3-diol|DRUG
5933 chronic inflammatory|DISEASE
5932 IDO|GENE
5935 palate|DRUG
5934 Casp8|GENE
5929 BSSP4|GENE
5928 EBPbeta|GENE
5931 CO2|DRUG
5930 indoleamine|DRUG
5925 systemic lymph node metastases|DISEASE
5924 T3/T4 rectal cancers|DISEASE
5927 ERK 1/2-C|GENE
5926 5-triiodo-L-thyronine|DRUG
5921 SMC4|GENE
5920 liver malignancies behind hepatocellular carcinoma|DISEASE
5923 initial lung metastases|DISEASE
5922 miR-219|GENE
6099 smad7|GENE
6098 smad4|GENE
6097 SAMC|GENE
6096 SAMC|DRUG
6103 AMD|DISEASE
6102 diabetic retinopathy|DISEASE
6101 AMD|DRUG
6100 ablated lesion|DISEASE
6107 Lin28|GENE
6106 AMD|GENE
6105 systemic diseases|DISEASE
6104 Age-Related Macular Degeneration|DISEASE
6111 urokinase-type plasminogen activator|GENE
6110 ART1|GENE
6109 MIBG|DRUG
6108 advanced oesophageal cancer|DISEASE
6082 (18)F|DRUG
6083 (19)F|DRUG
6080 SATB1|GENE
6081 radiation dermatitis|DISEASE
6086 AKT2|GENE
6087 FoxD3|GENE
6084 (68)Ga-labeled octreotide|DRUG
6085 Tumor-to-liver, tumor-to-blood, tumor|DISEASE
6090 human sulfatase 1|GENE
6091 MiR-942|DRUG
6088 microRNA-137|GENE
6089 bFGF|GENE
6094 HAI|GENE
6095 S-allylmercaptocysteine|DRUG
6092 miR-942|GENE
6093 arterial injury|DISEASE
6129 HSP20|GENE
6128 PXE|GENE
6131 caspase-7|GENE
6130 HSP|GENE
6133 microscopic portal invasion|DISEASE
6132 determined several potential prognostic factors for hepatocellular carcinoma|DISEASE
6135 EPHA2|GENE
6134 EFNA1|GENE
6137 SENP2|GENE
6136 WWOX|GENE
6139 caspase-9/-3|GENE
6138 Methotrexate|DRUG
6141 premalignant condition|DISEASE
6140 inhibition in hepatocellular carcinoma|DISEASE
6143 colonic dysplasia|DISEASE
6142 pruritis|DISEASE
6112 Liver steatosis|DISEASE
6113 AA+AG|DRUG
6114 gastric and pancreatic cancer|DISEASE
6115 PMCT|DRUG
6116 XRCC1 codon 399 Gln|GENE
6117 SMAD7|GENE
6118 TIPRL|GENE
6119 MKK7|GENE
6120 TOR|GENE
6121 branched portal vein involvement|DISEASE
6122 branched portal vein thrombus|DISEASE
6123 Treatment of Hepatocellular Carcinoma|DISEASE
6124 fulminant liver failure|DISEASE
6125 PPi|DRUG
6126 Pyrophosphate|DRUG
6127 PXE|DISEASE
6039 Ellagic Acid|DRUG
6038 NLK|GENE
6037 CD10|GENE
6036 metachronous liver metastasis|DISEASE
6035 prognostic indicator for the disease|DISEASE
6034 Barcelona stage B hepatocellular carcinoma|DISEASE
6033 Hepatocellular Carcinoma Undergoing Transarterial Chemoembolization|DISEASE
6032 viral hepatitis  B|DISEASE
6047 sustained antitumor immune response|DISEASE
6046 herpes simplex virus thymidine|DISEASE
6045 Adeno-LacZ|DRUG
6044 other congenital anomalies|DISEASE
6043 A431 tumors|DISEASE
6042 2-step|DRUG
6041 NOTA|DRUG
6040 cyclin E1|GENE
6022 implement liver cancer|DISEASE
6023 nodular cirrhosis|DISEASE
6020 Allograft dysfunction|DISEASE
6021 LAM|GENE
6018 LAM|DRUG
6019 novo cirrhosis|DISEASE
6016 Oncomine|DRUG
6017 Pancreatic and hepatocellular cancers|DISEASE
6030 PCK2|GENE
6031 ATF|GENE
6028 AARE|GENE
6029 PEPCK-C|GENE
6026 phosphoenolpyruvate|DRUG
6027 oxaloacetate|DRUG
6024 TCA|DRUG
6025 Amino acid|DRUG
6069 MMD|GENE
6068 Icmt|GENE
6071 TNF deficiency|DISEASE
6070 NEMO|DRUG
6065 isoprenylcysteine carboxylmethyltransferase|DRUG
6064 cysmethynil|DRUG
6067 PC3 prostate and HepG2 liver cancer|DISEASE
6066 autophagy and cell death|DISEASE
6077 RAG-1|GENE
6076 Fas|GENE
6079 SATB2|GENE
6078 TNFR1|GENE
6073 deficiency of TNFR1|DISEASE
6072 NEMO-deficient|DISEASE
6075 FADD|GENE
6074 death, inflammation|DISEASE
6052 recombinant adenovirus-expressing human Flt3L|GENE
6053 NAT2|GENE
6054 AKR1B10|GENE
6055 herpes simplex virus|DISEASE
6048 systemic disease|DISEASE
6049 DCs|GENE
6050 BaF|GENE
6051 Egr|GENE
6060 Cys|DRUG
6061 disulfides|DRUG
6062 amino|DRUG
6063 indole|DRUG
6056 HBV-HCC|DISEASE
6057 mouse lymphoma|DISEASE
6058 IL-2 and TRAIL genes|GENE
6059 TNF-related apoptosis-inducing ligand|GENE
5705 alcohol-related cancers|DISEASE
5704 heart attack|DISEASE
5707 Hoyeraal-Hreidarsson syndrome|DISEASE
5706 Telomere dysfunction|DISEASE
5709 Revesz syndrome|DISEASE
5708 bone marrow failure syndrome|DISEASE
5711 oral leukoplakia|DISEASE
5710 aplastic anemia|DISEASE
5697 urothelial carcinoma|DISEASE
5696 atrial and vena cava thrombus|DISEASE
5699 MDA-MB-231 tumors|DISEASE
5698 brain tumor|DISEASE
5701 protein kinase|GENE
5700 critical microenvironmental component|DISEASE
5703 coronary heart disease|DISEASE
5702 ARC|DISEASE
5720 miR-215|GENE
5721 recurrent tumor|DISEASE
5722 lysosomal acid lipase deficiency|DISEASE
5723 hepatic proton density|DISEASE
5724 autosomal recessive enzyme deficiency|DISEASE
5725 lysosomal acid lipase|GENE
5726 pancreatic tail and mild fatty liver|DISEASE
5727 laparoscopic distal pancreatectomy|DISEASE
5712 liver abnormalities|DISEASE
5713 nail dysplasia|DISEASE
5714 skin pigmentation|DISEASE
5715 pulmonary fibrosis|DISEASE
5716 Dyskeratosis congenita|DISEASE
5717 Coats plus syndrome|DISEASE
5718 DC|DISEASE
5719 miR-143|GENE
5739 BCL-X|GENE
5738 breast and prostate and in kidney tumor|DISEASE
5737 Lap|GENE
5736 small malignant liver tumors|DISEASE
5743 X-linked lysosomal storage disease|DISEASE
5742 dorsal root ganglia|DISEASE
5741 aGalA-deficient|DISEASE
5740 a-galactosidase A (aGalA) deficiency|DISEASE
5731 miR-221|GENE
5730 ANGPTL2|GENE
5729 BMF|GENE
5728 BBC3|GENE
5735 VEGFA|GENE
5734 ERK2|GENE
5733 JUN|GENE
5732 Hub|GENE
5754 dysplastic|DISEASE
5755 laparoscopic cholecystectomy|DISEASE
5752 Ago|GENE
5753 epithelial-like morphological changes|DISEASE
5758 gastrin|GENE
5759 CCK|GENE
5756 medullary thyroid carcinomas|DISEASE
5757 small cell lung cancers|DISEASE
5746 IFN-gamma|GENE
5747 Interleukin-2|GENE
5744 ovarian clear cell carcinoma|DISEASE
5745 CD4 +|GENE
5750 Ago1|GENE
5751 Ago2|GENE
5748 CDS|DISEASE
5749 Ago3|GENE
5645 chronic graft-versus-host disease|DISEASE
5644 hepatic homeostasis dysfunction|DISEASE
5647 brain damage|DISEASE
5646 Fibrolamellar Hepatocellular Carcinoma|DISEASE
5641 hepatocyte nuclear factor 1a|GENE
5640 cancers of the colon, liver, kidney, bladder|DISEASE
5643 calreticulin|GENE
5642 MS1|GENE
5637 Estrogen|DRUG
5636 several cancers|DISEASE
5639 Arterial hypervascularization|DISEASE
5638 dosimetric impact of intrafraction tumor|DISEASE
5633 microvascular lesions|DISEASE
5632 HE-stained tumor|DISEASE
5635 liver neoplasm|DISEASE
5634 Glutathione S-transferase M1|GENE
5660 extrahepatic spread or vascular invasion|DISEASE
5661 TTDP|DISEASE
5662 vascular endothelial growth factor and fibroblast growth factor|GENE
5663 aSMA|GENE
5656 NPC1L1|GENE
5657 3-hydroxy-3-methylglutaryl coenzyme A reductase|GENE
5658 low density lipoprotein receptor|GENE
5659 ABCC1|GENE
5652 MRP2|GENE
5653 LDL-C|GENE
5654 PCSK9|GENE
5655 Pg-P|GENE
5648 coma|DISEASE
5649 hyperammonaemic encephalopathy|DISEASE
5650 Ornithine Transcarbamylase Deficiency|DISEASE
5651 CETP|GENE
5679 p23|GENE
5678 DMN|GENE
5677 neuropsychological disorders|DISEASE
5676 Hepatic Fibrosis|DISEASE
5675 attenuated when cirrhosis|DISEASE
5674 Princess Margaret Cancer|DISEASE
5673 Liver metastases|DISEASE
5672 marker of inflammation|DISEASE
5671 mucin 1|GENE
5670 liver, kidneys, brain, heart, and tumors|DISEASE
5669 hydrogenated hyperpolarized adduct|DISEASE
5668 determinants of "healthy" versus "unhealthy" obesity|DISEASE
5667 metabolic disease|DISEASE
5666 Chronic metabolic inflammation|DISEASE
5665 steatosis and liver toxicity|DISEASE
5664 Lhx2|GENE
5694 Esophageal cancer|DISEASE
5695 atrial tumor|DISEASE
5692 TRIM|GENE
5693 ablate brain tumors|DISEASE
5690 Group B|DISEASE
5691 TRIM3|GENE
5688 cystic lesions|DISEASE
5689 sclerosing peritonitis|DISEASE
5686 extraperitoneal lesions of the liver|DISEASE
5687 profound pancytopenia|DISEASE
5684 IRE1|GENE
5685 eIF2 a|GENE
5682 MCPH1|GENE
5683 TUSC3|GENE
5680 ZDHHC2|GENE
5681 KIAA1456|GENE
5824 ART|GENE
5825 haematological aberrations|DISEASE
5826 febrile neutropenia|DISEASE
5827 Haematological toxicity|DISEASE
5828 granulocyte-macrophage colony-stimulating factor|GENE
5829 survivin|GENE
5830 P21 and P53|GENE
5831 biopsy-proven lung tumors|DISEASE
5832 cardia GC|DISEASE
5833 PLCE1 rs753724|GENE
5834 perivascular epithelioid cell tumor|DISEASE
5835 Hepatitis B infection|DISEASE
5836 DLD-1 tumors|DISEASE
5837 cell surface receptor|GENE
5838 TEM8|GENE
5839 farnesyl|DRUG
5841 sodium orthovanadate|DRUG
5840 vanadate|DRUG
5843 prostaglandin-endoperoxide|DRUG
5842 semagacestat|DRUG
5845 prostaglandin-endoperoxide synthase 2|GENE
5844 colorectal cancer liver metastases|DISEASE
5847 4-hydroxynonenal|DRUG
5846 group-B|DISEASE
5849 L-carnitine|DRUG
5848 8-OHdG|DRUG
5851 Mitochondrial dysfunction|DISEASE
5850 hepatic tumors|DISEASE
5853 indole-3-carbinol|DRUG
5852 Indole Glucosinolates|DRUG
5855 glucobrassicin|DRUG
5854 sulforaphane|DRUG
5858 neoglucobrassicin|DRUG
5859 MeJA|DRUG
5856 methyl jasmonate|DRUG
5857 gluconasturtiin|DRUG
5862 MCF7-breast adenocarcinoma|DISEASE
5863 cell lung carcinoma|DISEASE
5860 chronic-disease|DISEASE
5861 TRAMP|GENE
5866 HCT15-colon carcinoma|DISEASE
5867 metastatic liver cancer|DISEASE
5864 HeLa-cervical carcinoma|DISEASE
5865 HepG2-hepatocellular carcinoma|DISEASE
5870 (111)In|DRUG
5871 Ku70|GENE
5868 hypertrophy|DISEASE
5869 HCC|DRUG
5875 gastrointestinal, lung and breast cancer|DISEASE
5874 gastrointestinal (GI) gains popularity|DISEASE
5873 abdominal and thoracic tumors|DISEASE
5872 Ku80|GENE
5879 (111)In-diethylenetriaminepentaacetic acid|DRUG
5878 adult T-cell leukemia/lymphoma|DISEASE
5877 target lesion|DISEASE
5876 Stereotactic body radiation therapy for liver metastases|DISEASE
5883 reference tumor|DISEASE
5882 chronic myelogenous leukemia|DISEASE
5881 systemic treatments, hepatitis|DISEASE
5880 C infections|DISEASE
5887 ACF|GENE
5886 ACF|DISEASE
5885 poly-(ADP-ribose)|DRUG
5884 acriflavine|DRUG
5764 venous thromboses|DISEASE
5765 AML1|GENE
5766 microscopic disease|DISEASE
5767 Flt3|GENE
5760 CCK-2 receptor|GENE
5761 past infection|DISEASE
5762 Italian Thalassaemia|DISEASE
5763 breast and uterine cancers|DISEASE
5772 biliary papillomatosis|DISEASE
5773 recurrent cholangitis|DISEASE
5774 choledochal cyst|DISEASE
5775 MR cholangiopancreatography|DISEASE
5768 Flt3L|GENE
5769 CD40|GENE
5770 microRNA-744|GENE
5771 autophagic death|DISEASE
5781 condition of chronic inflammation|DISEASE
5780 TLR9|GENE
5783 US 2|DISEASE
5782 FLR|GENE
5777 Hepatocellular cancer|DISEASE
5776 liver diseases and alcohol overconsumption|DISEASE
5779 TLR7|GENE
5778 Chronic liver disease|DISEASE
5789 MMP12|GENE
5788 MMP11|GENE
5791 maspin|GENE
5790 MMP13|GENE
5785 SRI|GENE
5784 ICER|GENE
5787 chloride intracellular channel 1|GENE
5786 portal vein tumor thrombus|DISEASE
5798 intraperitoneal disease|DISEASE
5799 hyperthermic intraperitoneal chemotherapy for gallbladder cancer|DISEASE
5796 RPS6KA3|GENE
5797 hepatic portal venous perfusion|DISEASE
5794 leptomeningeal carcinomatosis|DISEASE
5795 hepatic injury, inflammation|DISEASE
5792 recurrent nasopharyngeal carcinoma|DISEASE
5793 head and neck cancers|DISEASE
5806 worsening thrombocytopenia|DISEASE
5807 mucin-producing carcinoma|DISEASE
5804 splenomegaly|DISEASE
5805 gastric|DISEASE
5802 placental growth factor|GENE
5803 Gastric Varices|DISEASE
5800 endothelial growth factor and placental growth|DISEASE
5801 artesunate in hepatocellular carcinoma|DISEASE
5815 CA-125|GENE
5814 CA15-3|GENE
5813 tissue factor and mucin tumor marker|GENE
5812 Trousseau's syndrome|DISEASE
5811 malignancy; thus, mucin tumor|DISEASE
5810 A hypointense lesion|DISEASE
5809 hypotonia|DISEASE
5808 acute cerebral infarction|DISEASE
5823 virological failure|DISEASE
5822 human immunodeficiency virus|DISEASE
5821 acute infection, HIV-2 infection|DISEASE
5820 hepatic fiducial implantation|DISEASE
5819 cancer therapies involving bacteria|DISEASE
5818 Prostate Tumor|DISEASE
5817 Hand-foot syndrome|DISEASE
5816 bullous lesion|DISEASE
6568 hydrochloride salts|DRUG
6569 N-methylaniline|DRUG
6570 Pyridines|DRUG
6571 Pyrimidines|DRUG
6572 N,N-dialkylaminostilbenes|DRUG
6573 MAT2A|GENE
6574 accumulates|DRUG
6575 FoxO3|GENE
6560 precancerous lesions|DISEASE
6561 EAC|GENE
6562 bile acid receptor|GENE
6563 CAS|GENE
6564 condense disease|DISEASE
6565 alcoholic liver disease, fatty liver disease|DISEASE
6566 other disorders|DISEASE
6567 adenosyl|DRUG
6585 autophagic flux|DISEASE
6584 propranolol|DRUG
6587 trans-resveratrol|DRUG
6586 stilbenoid|DRUG
6589 viniferin|DRUG
6588 stilbenes|DRUG
6591 Chronic HCV|DISEASE
6590 CD45RA|DRUG
6577 Smad2/3/7|GENE
6576 IFN-a2b|GENE
6579 calculated tumor|DISEASE
6578 C3A|GENE
6581 Hepatectomy for Hepatocellular Carcinoma|DISEASE
6580 various de novo cancers|DISEASE
6583 epinephrine|DRUG
6582 clenbuterol|DRUG
6538 concern hepatocellular carcinoma|DISEASE
6539 target lesions|DISEASE
6536 excessive inflammation|DISEASE
6537 diabesity-related cancers|DISEASE
6542 advanced liver dysfunction|DISEASE
6543 primary liver tumours|DISEASE
6540 intrahepatic malignancies|DISEASE
6541 localised disease|DISEASE
6530 macroscopic disease|DISEASE
6531 GBF|GENE
6528 tumour lesions|DISEASE
6529 retroperitoneal and pelvic lesions|DISEASE
6534 Bile acid|DRUG
6535 enterohepatic diseases|DISEASE
6532 autoimmune, cardiovascular and liver parenchyma diseases|DISEASE
6533 bladder tumour|DISEASE
6555 malignant hepatic lesions|DISEASE
6554 neg|GENE
6553 Lgr5|GENE
6552 CCK2R|GENE
6559 esophageal tumors|DISEASE
6558 esophageal neoplasms|DISEASE
6557 Barrett esophagus|DISEASE
6556 lethal disease|DISEASE
6547 liver damage, inflammation|DISEASE
6546 4-methylquinolines|DRUG
6545 quinolines|DRUG
6544 venous thrombosis|DISEASE
6551 MNU|DRUG
6550 Butyrylcholinesterase|GENE
6549 muscle-invasive bladder cancer|DISEASE
6548 laboratory data|DISEASE
6636 Hepatic neoplasms|DISEASE
6637 Liver tumors|DISEASE
6638 Neu|DRUG
6639 epidermal growth factor receptors|DISEASE
6632 undergoes renal excretion and liver metabolism|DISEASE
6633 CYP2D6*10 and *4|GENE
6634 OCT2|GENE
6635 Paediatric hepatic neoplasias|DISEASE
6628 Lewis lung carcinomas|DISEASE
6629 MEK1|GENE
6630 cimetidine|DRUG
6631 renal impairment, CYP2D6 deficiency|DISEASE
6624 C infection|DISEASE
6625 immunohistochemistry of the hepatic tumor|DISEASE
6626 intracardiac extension, and the pulmonary emboli|DISEASE
6627 U0126|DRUG
6653 VDAC)-1|GENE
6652 IP3R1|GENE
6655 cancer, liver and lung oligometastases, primary liver cancer|DISEASE
6654 gynecological malignancies|DISEASE
6649 MAM dysfunctions|DISEASE
6648 inositol 1,4,5-triphosphate|DRUG
6651 Grp75|GENE
6650 cyclophilin D|GENE
6645 MST and 1|GENE
6644 tumor necrosis factor-alpha|GENE
6647 palmitate|DRUG
6646 OxPhos|DRUG
6641 primary or secondary liver tumours|DISEASE
6640 Her2|GENE
6643 AIT|GENE
6642 MST|DISEASE
6606 BD|DISEASE
6607 Punicalagin|DRUG
6604 lignans|DRUG
6605 xanthones|DRUG
6602 purine nucleoside|DRUG
6603 rotenoids|DRUG
6600 colorectal adenoma|DISEASE
6601 HGD|GENE
6598 colonic adenomas|DISEASE
6599 Advanced neoplasia|DISEASE
6596 High-grade dysplasia|DISEASE
6597 polyp|DISEASE
6594 adenomatous polyps|DISEASE
6595 GPs|GENE
6592 CD27|GENE
6593 diverticular disease|DISEASE
6623 angioinvasive HCC|DISEASE
6622 mesenchymal tumors|DISEASE
6621 CTCL|GENE
6620 PNP|GENE
6619 S  zary Syndrome|DISEASE
6618 advanced cutaneous T-cell lymphomas|DISEASE
6617 impressive anti-tumor|DISEASE
6616 edema, fatigue, insomnia, pruritus, diarrhea, headache and nausea|DISEASE
6615 forodesine|DRUG
6614 deoxyguanosine triphosphate|DRUG
6613 PV|DISEASE
6612 LDLT for hepatocellular carcinoma|DISEASE
6611 2-aminoflourine|DRUG
6610 sodium azide|DRUG
6609 methyl methanesulfonate|DRUG
6608 Benzo[a]pyrene|DRUG
6433 tubular injury|DISEASE
6432 AR|DISEASE
6435 p22|GENE
6434 nephrolithiasis|DISEASE
6437 advancedcolorectal cancer|DISEASE
6436 surgery -Hartmann segmental colectomy|DISEASE
6439 Oxygen|DRUG
6438 Metastatic Colon Cancer|DISEASE
6441 MBP|GENE
6440 DQB1|GENE
6443 TTP|DRUG
6442 ROBO4|GENE
6445 liver disease, or lung cancer|DISEASE
6444 concomitant diabetes mellitus|DISEASE
6447 p57|GENE
6446 MiR-222|DRUG
6448 miR-222|GENE
6449 Cardiac metastases|DISEASE
6450 urinary bladder cancer|DISEASE
6451 less breast, melanoma|DISEASE
6452 California NHW for kidney and renal pelvis cancer|DISEASE
6453 California Cancer|DISEASE
6454 growth of sensitive hepatocellular carcinoma|DISEASE
6455 H358 tumors|DISEASE
6456 Epidermal growth factor receptor|GENE
6457 Aspartyl-(Asparaginyl)-b-hydroxylase|DRUG
6458 ASPH|GENE
6459 decreasing hepatic inflammation|DISEASE
6460 MiR-30a|DRUG
6461 microRNA-30a|GENE
6462 SNAI1|GENE
6463 hepatic malignancy|DISEASE
6403 Cadmium|DRUG
6402 oncolytic vaccinia|DISEASE
6401 autophagy and protein and organelle turnover|DISEASE
6400 neurodegeneration|DISEASE
6407 cirrhotic complication, hepatocellular carcinoma|DISEASE
6406 Her-2|GENE
6405 neoplastic lesions|DISEASE
6404 CdCl2|DRUG
6411 IgA nephropathy|DISEASE
6410 hematuria|DISEASE
6409 glomerulonephritis|DISEASE
6408 intrahepatic tumors|DISEASE
6415 cholestatic type liver injury|DISEASE
6414 segmental endocapillary proliferative lesions|DISEASE
6413 Proteinuria|DISEASE
6412 lupus nephritis|DISEASE
6418 malignant neovasculature|DISEASE
6419 Formyl-methionyl-leucyl-phenylalanine|DRUG
6416 thrombotic microangiopathy|DISEASE
6417 IgA|GENE
6422 Formyl peptide-receptor 1 and 2|GENE
6423 CXCL1|GENE
6420 FPR2|GENE
6421 Formyl Peptide Receptor 1|GENE
6426 TLR2|GENE
6427 Ly6G|GENE
6424 CD11b+|GENE
6425 Ki67|GENE
6430 glyoxylate|DRUG
6431 CaOx|DRUG
6428 involve diarrhea, bone pain, dyspnea|DISEASE
6429 glycolate|DRUG
6501 colorectal cancers|DISEASE
6500 lymphatic metastasis|DISEASE
6503 T4 tumors|DISEASE
6502 SBRT of lung and liver tumors|DISEASE
6497 anal carcinoma|DISEASE
6496 metabolic competencies|DISEASE
6499 synchronous liver metastasis|DISEASE
6498 breast, prostate, vagina or colon cancers|DISEASE
6509 tumor growth volumes|DISEASE
6508 diterpene triepoxide|DRUG
6511 neurocognitive disorders|DISEASE
6510 HIV nephropathy|DISEASE
6505 liver and lung metastases|DISEASE
6504 resect lung lesions|DISEASE
6507 Minnelide|DRUG
6506 Triptolide|DRUG
6516 ankle-brachial index, and the visceral fat area|DISEASE
6517 advanced neoplasia|DISEASE
6518 Colorectal adenomas|DISEASE
6519 lymphoma and lung carcinoma|DISEASE
6512 A-II|GENE
6513 B-III|GENE
6514 cART|GENE
6515 colorectal neoplasms|DISEASE
6524 TDF|GENE
6525 (18)F-Fluoroethylcholine|DRUG
6526 Furosemide|DRUG
6527 Furosemide and oral hydration|DISEASE
6520 RFX1|GENE
6521 beclin 1|GENE
6522 astrocytoma|DISEASE
6523 BLK|GENE
6471 hypertriglyceridemia|DISEASE
6470 TIF1|GENE
6469 Smad2/3/4 complex|GENE
6468 MMP1|GENE
6467 Smad|GENE
6466 p15|GENE
6465 cip1|GENE
6464 Farnesoid X|DISEASE
6479 T3 tumors|DISEASE
6478 polyposis|DISEASE
6477 intestinal neoplasia|DISEASE
6476 nicotinamide|DRUG
6475 hippuric acid|DRUG
6474 amino-acids|DRUG
6473 STAT-5|GENE
6472 TCPTP|GENE
6486 Advanced cancer|DISEASE
6487 peritonitis|DISEASE
6484 ALDH1|GENE
6485 cellulitis|DISEASE
6482 CDK1|GENE
6483 metastatic colon cancer|DISEASE
6480 hellebrigenin|DRUG
6481 human insulin-like growth factor I|GENE
6494 lumiracoxib|DRUG
6495 diclofenac|DRUG
6492 halogen|DRUG
6493 2-phenylaminophenylacetic acid|DRUG
6490 Ferutinin|DRUG
6491 sesquiterpene ferutinin|DRUG
6488 bowel perforation|DISEASE
6489 DAPI|DRUG
6331 benzene dicarboxamide|DRUG
6330 PCs|GENE
6329 PDGF-A|GENE
6328 CT-26|GENE
6335 human hepatocellular liver carcinoma|DISEASE
6334 dialkynes|DRUG
6333 pyridine|DRUG
6332 l-proline|DRUG
6323 linolenic acids|DRUG
6322 punicic acid|DRUG
6321 liver hepatocellular carcinoma|DISEASE
6320 silver|DRUG
6327 MIP-1b|GENE
6326 MIP-1a|GENE
6325 prostate (DU145) cancer|DISEASE
6324 Pomegranate|DRUG
6314 ALL|DISEASE
6315 MRBE|DRUG
6312 excessive alcohol intake|DISEASE
6313 myeloid leukemia|DISEASE
6318 iNOS and proteins|GENE
6319 graphene|DRUG
6316 GSK3beta|GENE
6317 IkappaB-alpha|GENE
6306 CLM|GENE
6307 AP 10|DRUG
6304 p130Cas|GENE
6305 Colorectal Liver Metastases|DISEASE
6310 residual arterial vascular structure|DISEASE
6311 Cardiac iron|DRUG
6308 HP|DISEASE
6309 completely treated lesions|DISEASE
6297 RIP3|GENE
6296 fibrosis and hepatocellular carcinoma|DISEASE
6299 Caspase-8|GENE
6298 Jun-(N)-terminal Kinase|GENE
6301 embryonal (RD) rhabdomyosarcoma|DISEASE
6300 (18)F-FLT|DRUG
6303 Calpain small subunit 1|GENE
6302 SB202190|DRUG
6289 ceratamine B|DRUG
6288 methoxy|DRUG
6291 aromaticity|DISEASE
6290 ceratamines A and B|DRUG
6293 II hepatocellular carcinoma|DISEASE
6292 advanced fibrosis|DISEASE
6295 portal vein obstruction|DISEASE
6294 persistent HBV infection|DISEASE
6280 allicin|DRUG
6281 sulfur|DRUG
6282 cancer, liver|DISEASE
6283 fever|DISEASE
6284 giant abscess in the liver hemangioma|DISEASE
6285 hemangioma of the liver|DISEASE
6286 Gastrointestinal stromal tumors|DISEASE
6287 aminoimidazole|DRUG
6272 P65|GENE
6273 excessive alcohol consumption|DISEASE
6274 smoking (lung cancer|DISEASE
6275 cirrhosis/hepatocellular carcinoma|DISEASE
6276 Chronic Liver Disease|DISEASE
6277 hepatic adenocarcinoma|DISEASE
6278 multiple lesions|DISEASE
6279 cholangiocarcinoma) and secondary hepatic adenocarcinoma|DISEASE
6399 injury and disease|DISEASE
6398 heart disease|DISEASE
6397 B12|GENE
6396 haptocorrin|DRUG
6395 Vitamin B12|DRUG
6394 PTCH1|GENE
6393 matrix metalloproteinase (MMP)-2|GENE
6392 Gli1 and Patched homolog 1|GENE
6391 Vimentin|DRUG
6390 indigo carmine|DRUG
6389 SREBP1C|GENE
6388 growth human HCC|GENE
6387 BCL-2|GENE
6386 FAS|GENE
6385 HDAC2|GENE
6384 CDK6|GENE
6382 olfactory neuroblastoma|DISEASE
6383 Stereotactic body radiation therapy for liver tumours|DISEASE
6380 HAL|GENE
6381 hypersplenism|DISEASE
6378 posterior mediastinum|DISEASE
6379 hepatoid carcinoma|DISEASE
6376 HAL|DISEASE
6377 type of lung cancer|DISEASE
6374 AQP9|GENE
6375 adenocarcinoma of the lung|DISEASE
6372 skin metastases|DISEASE
6373 Aquaglyceroporin 9|DRUG
6370 dysontogenetic bone tumors|DISEASE
6371 Chordomas|DISEASE
6368 Affymetrix|DRUG
6369 number of lesions|DISEASE
6365 encephalopathy|DISEASE
6364 esophagogastric devascularization|DISEASE
6367 laparoscopic operating plane|DISEASE
6366 secondary liver cancer|DISEASE
6361 pcbs|DRUG
6360 hexabromocyclododecane|DRUG
6363 Mdm4|GENE
6362 hbcd|DRUG
6357 ECD|GENE
6356 ECD|DISEASE
6359 LY294002|DRUG
6358 arsenic|DRUG
6353 xanthone|DRUG
6352 petroleum ether|DRUG
6355 Benzoylphloroglucinols|DRUG
6354 Xanthones|DRUG
6348 IAA|DRUG
6349 iodoacetamide|DRUG
6350 73 N-glycopeptides|DRUG
6351 Transforming growth factor-b1|GENE
6344 situs inversus totalis|DISEASE
6345 Gastric Carcinoma|DISEASE
6346 CdSe|DRUG
6347 bone metastasis|DISEASE
6340 TARE|DRUG
6341 Diabetes Mellitus|DISEASE
6342 Prognostic Factor for Hepatocellular Carcinoma|DISEASE
6343 liver or lung metastasis|DISEASE
6336 Fluorescent Intercalator Displacement|DISEASE
6337 Assessment of Hepatocellular Carcinoma|DISEASE
6338 NonBNonC (NBNC) liver disease|DISEASE
6339 Creatinine|DRUG
6194 Sult1e1|GENE
6195 Gadd45g|GENE
6192 isoflavone|DRUG
6193 Cyp4a14|GENE
6198 copper-induced hepatitis|DISEASE
6199 acute hepatotoxicity|DISEASE
6196 HBV-related hepatocellular carcinoma|DISEASE
6197 Bicalutamide|DRUG
6202 Apelin|DRUG
6203 Apelin|GENE
6200 Prostate cancer|DISEASE
6201 LHRH|GENE
6206 CTNND2|GENE
6207 tenascin C|GENE
6204 chronic kidney failure|DISEASE
6205 tenascin C|DRUG
6179 Ibandronate|DRUG
6178 Pamidronate|DRUG
6177 PCDD|DRUG
6176 PAHs|DRUG
6183 bone diseases|DISEASE
6182 bisphosphonates|DRUG
6181 Clodronate|DRUG
6180 Zoledronate|DRUG
6187 Global PROTOMAP Profiling|DISEASE
6186 benzo-thiazolo-pyrimidine|DRUG
6185 Fe(3+)|DRUG
6184 hypotonic dialysis|DISEASE
6191 Advanced hepatocellular carcinoma|DISEASE
6190 advanced hepatocellular cell carcinoma|DISEASE
6189 STAT1|GENE
6188 recurrent hepatocellular carcinoma|DISEASE
6160 Advanced and/|DISEASE
6161 ROS1-6290|GENE
6162 ATF2|GENE
6163 miR-451|GENE
6164 Melanoma|DISEASE
6165 CDH13|GENE
6166 RASSF1|GENE
6167 RARB|GENE
6168 1,2,3-trimethoxy-4,5-dioxo-6a,7-dehydroaporphine|DRUG
6169 compounds displayed anti-cancer|DISEASE
6170 Chemerin|DRUG
6171 adipokine imbalance and chronic inflammation|DISEASE
6172 Serum albumin|GENE
6173 chemerin|GENE
6174 breast and gastric cancer|DISEASE
6175 Various Cancers|DISEASE
6145 immunodeficiency and/|DISEASE
6144 genetic disorder|DISEASE
6147 advanced HIV disease|DISEASE
6146 anal and lung cancers|DISEASE
6149 PRL1|GENE
6148 matrix metalloproteinase 9|GENE
6151 bladder and Non Hodgkin lymphoma|DISEASE
6150 chronic lymphoid leukemia|DISEASE
6153 sarcomas|DISEASE
6152 skin melanoma|DISEASE
6155 furin|GENE
6154 autologous tumor|DISEASE
6157 AH109|DRUG
6156 TGFb2|GENE
6159 T-CORE0801|DRUG
6158 MHBst167|DRUG
6262 butanol|DRUG
6263 progressive disease/PD|DISEASE
6260 3-(4, 5-Dimethylthiazol-2-yl)-2, 5-diphenyltetrazolium bromide|DRUG
6261 n-butanol|DRUG
6258 pancreatic endocrine tumors|DISEASE
6259 Celastrol|DRUG
6256 HLA-G|GENE
6257 Non-functioning pancreatic endocrine tumors|DISEASE
6270 prostate adenocarcinoma|DISEASE
6271 high mobility group box1|GENE
6268 endocrine tumors|DISEASE
6269 acinar adenocarcinomas|DISEASE
6266 HFRS|DISEASE
6267 renal syndrome|DISEASE
6264 acute disease|DISEASE
6265 hemorrhagic fever|DISEASE
6247 B cell leukemia|DISEASE
6246 hepatic cell disorders|DISEASE
6245 hyperuricemia|DISEASE
6244 dysmetabolic syndrome|DISEASE
6243 hepatitis C virus steatosis|DISEASE
6242 chronic disease|DISEASE
6241 insulin resistance and type 2 diabetes mellitus|DISEASE
6240 Muir-Torre syndrome|DISEASE
6255 total cancer|DISEASE
6254 STAT4|GENE
6253 interferon gamma|GENE
6252 DC dysfunction|DISEASE
6251 ammonium chloride|DRUG
6250 ammonia|DRUG
6249 colorectal and liver metastasis|DISEASE
6248 hepatocyte growth factor (HGF), and metalloproteinase-9|GENE
6228 fatal cancers|DISEASE
6229 TPX2|GENE
6230 human leukocyte antigen|GENE
6231 fondaparinux|DRUG
6224 abdominal cavity|DISEASE
6225 disease progression, hepatic decompensation|DISEASE
6226 asparaginyl|DRUG
6227 HCA519|DRUG
6236 N-Succinyl-chitosan|DRUG
6237 N-Succinyl|DRUG
6238 Ost|GENE
6239 sebaceous carcinoma|DISEASE
6232 rivaroxaban|DRUG
6233 apixaban|DRUG
6234 venous thromboembolism|DISEASE
6235 amide|DRUG
6213 Nogo-C|GENE
6212 Glo1|GENE
6215 TMPRSS6/matriptase-2|GENE
6214 B-raf|GENE
6209 TMA|DRUG
6208 VCAM-1|GENE
6211 methylglyoxal|DRUG
6210 cytohesin-3|GENE
6221 inguinal hernia|DISEASE
6220 bilateral femoral hernias|DISEASE
6223 primary lesions|DISEASE
6222 liver or lung metastases|DISEASE
6217 pirarubicin|DRUG
6216 Matriptase-2|GENE
6219 hydroxycamptothecin|DRUG
6218 5-Fu|DRUG
7054 angiopoietin-1|GENE
7055 angiopoietin-2|GENE
7052 CDC25|GENE
7053 VEGFR1|GENE
7050 imidazopyridine|DRUG
7051 CDC25A|GENE
7048 Stage IV Gastric Cancer|DISEASE
7049 Indocyanine Green|DRUG
7046 14-3-3sigma|GENE
7047 GSK-3beta|GENE
7044 (1) H|DRUG
7045 Cir|GENE
7042 acetylcarnitine|DRUG
7043 inosine|DRUG
7040 1-methylnicotinamide|DRUG
7041 2-oxoglutarate|DRUG
7071 right portal vein thrombosis|DISEASE
7070 cm tumor|DISEASE
7069 non-hepatitis B|DISEASE
7068 completed neoadjuvant chemoradiation|DISEASE
7067 hsa-miR-566|GENE
7066 Sox-2|GENE
7065 Oct3/4|GENE
7064 CR4|GENE
7063 NOD|GENE
7062 CD24|GENE
7061 KLF6|GENE
7060 miR-210 and miR-1301|GENE
7059 miR-1301|GENE
7058 HES|DISEASE
7057 cardiac, neurologic and liver disease|DISEASE
7056 emergency|DISEASE
7084 chemokine|GENE
7085 HGFL|GENE
7086 left hemihepatectomy|DISEASE
7087 AMCPB|DRUG
7080 local hepatocellular carcinoma|DISEASE
7081 Cancer relapse|DISEASE
7082 lipocalin 2|GENE
7083 Ron|GENE
7076 extra-abdominal disease|DISEASE
7077 Hoechst  33342|DRUG
7078 p57 and matrix metalloproteinase  (MMP)-9|GENE
7079 MicroRNA-206|GENE
7072 liver diseases and hepato cellular carcinoma|DISEASE
7073 FLR/total functional liver volume|DISEASE
7074 left portal vein thrombosis 1|DISEASE
7075 intrahepatic cholangiocellular carcinoma|DISEASE
7101 TbRII|GENE
7100 Tam|GENE
7103 BSC|GENE
7102 Rab11|GENE
7097 UGT1A4|GENE
7096 Staphylococcal nuclease domain containing-1|GENE
7099 UGT|GENE
7098 Tor|GENE
7093 bcl-2-like protein 4|GENE
7092 DDAH|GENE
7095 angiotensin II type 1 receptor|GENE
7094 linc-RoR|GENE
7089 diabetes treatment, hepatocellular carcinoma|DISEASE
7088 Minocycline|DRUG
7091 XBP-1|GENE
7090 NOS and dimethylarginine dimethylaminohydrolase|GENE
7114 MS3|GENE
7115 annexin A2|GENE
7112 NOTCH2|GENE
7113 Arg-1|GENE
7118 MAO|GENE
7119 SOD|GENE
7116 TGM2|GENE
7117 Na(+)-K(+)-ATPase|GENE
7106 ADR|GENE
7107 pSS|GENE
7104 PD-L1|GENE
7105 PAF|GENE
7110 DMH|GENE
7111 Cbx4|GENE
7108 DHS|GENE
7109 Red|GENE
7131 DACH1|GENE
7130 STAT5A|GENE
7129 prolactin|GENE
7128 ECM and cytochrome P450|GENE
7135 cyclin-dependent kinase-4, -6|GENE
7134 cyclin E.|GENE
7133 Caspase-9|GENE
7132 TGF)-b|GENE
7123 GSTT1|GENE
7122 EDEM1|GENE
7121 miR-581|GENE
7120 SMO|GENE
7127 IKBKB interacting protein|GENE
7126 epithelial membrane protein 1|GENE
7125 decorin|GENE
7124 glutathione S-transferases|GENE
7144 SDF  -1a|GENE
7145 FK506|GENE
7146 OR5I1|GENE
7147 CTNNB1 (G512V)|GENE
7148 CDC20B|GENE
7149 RNF169|GENE
7150 TRPC4AP|GENE
7151 CAPRIN2|GENE
7136 p44/42 MAPK|GENE
7137 IL6R|GENE
7138 TM4SF6|GENE
7139 BAMBI|GENE
7140 bone morphogenetic protein|GENE
7141 transforming growth factor  b|GENE
7142 activin|GENE
7143 RHA|GENE
7161 reduced GSH|DRUG
7160 zinc oxide|DRUG
7163 hexane|DRUG
7162 liver adenocarcinoma|DISEASE
7165 anthocyanin|DRUG
7164 H2O|DRUG
7167 CuZnSOD|GENE
7166 Concanavalin A Induced Liver Injury|DISEASE
7153 KLHL22|GENE
7152 SPOP|GENE
7155 cytochrome  c|GENE
7154 PKC|GENE
7157 nef|GENE
7156 Bcl  -2  -associated  X  protein|GENE
7159 Silica|DRUG
7158 miR-185|GENE
6919 vascular injury|DISEASE
6918 basal cell carcinoma|DISEASE
6917 second malignancies|DISEASE
6916 Wilms' tumor|DISEASE
6915 Tumor rupture|DISEASE
6914 childhood renal cancer|DISEASE
6913 delayed nephrectomy|DISEASE
6912 fibrosarcoma|DISEASE
6927 uterine|DRUG
6926 non-viral hepatitis|DISEASE
6925 PKCa|GENE
6924 oxide|DRUG
6923 Tumor necrosis|DISEASE
6922 ptosis|DISEASE
6921 meningeal carcinomatosis|DISEASE
6920 sinonasal metastasis|DISEASE
6934 diethylstilbestrol|DRUG
6935 cardiovascular (CV) toxicity|DISEASE
6932 familial dyslipidemias|DISEASE
6933 DES|DRUG
6930 TCGA tumor|DISEASE
6931 gastric adenocarcinomas|DISEASE
6928 ataxia|DISEASE
6929 mental retardation|DISEASE
6942 TPO|GENE
6943 malignant pancreatic neuroendocrine carcinoma|DISEASE
6940 cirrhosis-related thrombocytopenia|DISEASE
6941 idiopathic thrombocytopenic purpura|DISEASE
6938 CV toxicity|DISEASE
6939 beneficial for invasive HCC|DISEASE
6936 fractures|DISEASE
6937 erectile dysfunction, muscle weakness|DISEASE
6949 iodine-131|DRUG
6948 cNDA|DRUG
6951 radiotracer for imaging hepatocarcinoma|DISEASE
6950 H22 tumors|DISEASE
6945 -AKT|GENE
6944 Misdiagnosed gastrinoma|DISEASE
6947 Lithium chloride|DRUG
6946 Casticin|DRUG
6957 testicular tumor|DISEASE
6956 scrotal hydrocele|DISEASE
6959 poly(arginine)|DRUG
6958 pancreatic tail carcinoma|DISEASE
6953 TLR5|GENE
6952 IgG|GENE
6955 PEIT|DRUG
6954 Ethanol|DRUG
6964 splenic toxicity|DISEASE
6965 lobular necrosis|DISEASE
6966 Sennidin A|DRUG
6967 combretastatin A4 phosphate|DRUG
6960 9-fluorenylmethoxycarbonyl|DRUG
6961 4-NQO propylene glycol|DRUG
6962 oral cancer|DISEASE
6963 tubular degeneration|DISEASE
6972 herpes simplex virus thymidine kinase/ganciclovir|DISEASE
6973 discovery of new targets|DISEASE
6974 CTNNA1|GENE
6975 MCL1|GENE
6968 CA4P|DRUG
6969 G418|DRUG
6970 ganciclovir triphosphate|DRUG
6971 ganciclovir monophosphate|DRUG
6979 H2DCF-DA|DRUG
6978 carbazole alkaloid|DRUG
6977 FGF19|GENE
6976 MAP2K1|GENE
6983 Analysis of disease tolerance|DISEASE
6982 poly ADP-ribose polymerase|GENE
6981 Hochest 33258|DRUG
6980 poly ADP-ribose|DRUG
6987 liver homeostasis and disease|DISEASE
6986 homeostasis and disease|DISEASE
6985 Toxicity of Radioembolization|DISEASE
6984 IDO1|GENE
6991 b-naphthoflavone|DRUG
6990 barbital|DRUG
6989 estragole|DRUG
6988 evaluated for their anti-tumor|DISEASE
6994 squamous cell CUP, lung cancer|DISEASE
6995 GPR81|GENE
6992 glutathione S-transferase|GENE
6993 certificate|DRUG
6998 Semicarbazones|DRUG
6999 Thiosemicarbazones|DRUG
6996 hydrazone|DRUG
6997 hydrazones|DRUG
7002 intracranial glioma|DISEASE
7003 improved anti-tumor|DISEASE
7000 Hydrozones|DRUG
7001 diene|DRUG
7006 Calcium|DRUG
7007 metastasis, vascular invasion|DISEASE
7004 OA-4MREs|DISEASE
7005 miR-146b|GENE
7009 CASK|GENE
7008 Syndecan-2|GENE
7011 SLAMF3|GENE
7010 Gli3|GENE
7013 nucleolin|GENE
7012 Nucleolin|DRUG
7015 adrenomedullin|GENE
7014 Adrenomedullin|DRUG
7017 Transforming growth factor-b|GENE
7016 hypoxia  -inducible factor  1a|GENE
7019 Fut8|GENE
7018 cis-platinum|DRUG
7021 Snail, matrix metalloproteinase  2 and  9|GENE
7020 hepcidin|DRUG
7023 serotonin|DRUG
7022 lorcaserin|DRUG
7024 Cyclic adenosine monophosphate|DRUG
7025 S2 and S3|GENE
7026 P-S6|GENE
7027 NACT|GENE
7028 FK506|DRUG
7029 Glycyrrhizin|DRUG
7030 MicroRNA-224|GENE
7031 pCCA|GENE
7032 CK18|GENE
7033 melphalan|DRUG
7034 methylprednisolone|DRUG
7035 SAP|GENE
7036 CD34+|GENE
7037 dimethylglycine|DRUG
7038 indole-3-acetate|DRUG
7039 NAA|DRUG
6813 Poly(styrene)-b-poly(DL-lactide)|DRUG
6812 Abl2|GENE
6815 aspartic acid|DRUG
6814 DCT|GENE
6809 A disease|DISEASE
6808 mushroom poisoning|DISEASE
6811 afp|GENE
6810 large tumours|DISEASE
6805 silibinin|DRUG
6804 rectal cancer infiltrating the perineal skin and liver metastasis|DISEASE
6807 classical homeopathy|DISEASE
6806 Amanita phalloides|DRUG
6801 gastroduodenal artery stump|DISEASE
6800 late intraperitoneal hemorrhage|DISEASE
6803 late intraperitoneal hemorrhage and endovascular treatment|DISEASE
6802 laparoscopic gastrectomy for gastric cancer|DISEASE
6796 polyethylene|DRUG
6797 Endostatin|DRUG
6798 skin rash|DISEASE
6799 Endostatin|GENE
6792 N-acetyl|DRUG
6793 UDP-N-acetyl-a-D-galactosamine:polypeptide N-acetyl-galactosaminyltransferase 14|DISEASE
6794 absence of vomiting|DISEASE
6795 GALNT14|GENE
6788 Zinc|DRUG
6789 zinc(II)|DRUG
6790 FH535|DRUG
6791 Serine37Alanine|DRUG
6784 breast, lung adenocarcinoma|DISEASE
6785 thymoquinone|DRUG
6786 hepatic GSH depletion and LPO accumulation|DISEASE
6787 TAM|DISEASE
6847 follistatin|DRUG
6846 XPD|GENE
6845 XPD|DISEASE
6844 CA125|GENE
6843 CEACAM1|GENE
6842 REG3A|GENE
6841 early disease detection|DISEASE
6840 seminoma|DISEASE
6839 refractory thrombocytopenia|DISEASE
6838 Testicular Cancer|DISEASE
6837 chemorefractory liver metastasis|DISEASE
6836 Fucoidan|DRUG
6835 miR-675|GENE
6834 MiR-675|DRUG
6833 Rho GTPase-activating protein-24|GENE
6832 C-C chemokine receptor-2|GENE
6830 matrix metallopeptidase-9|GENE
6831 monocyte chemotactic protein-1|GENE
6828 Type 2|DISEASE
6829 malignant progression of primary tumours|DISEASE
6826 steroid-responsive cancers|DISEASE
6827 adiposity|DISEASE
6824 pyruvate|DRUG
6825 Conjugated Estrogen|DRUG
6822 bazedoxifene|DRUG
6823 Glucose|DRUG
6820 DDS|DISEASE
6821 MSN|GENE
6818 3-[4,5-dimethylthiazol-2-yl]-2,5 diphenyl tetrazolium bromide|DRUG
6819 4-tyrosine|DRUG
6816 DDS|DRUG
6817 Rhodamine 6G|DRUG
6873 PTR|DISEASE
6872 Primary tumor|DISEASE
6875 acute HCV infection|DISEASE
6874 PTR|GENE
6877 hsa-miR-574|GENE
6876 MACC-1|GENE
6879 decreasing trend for esophageal cancer|DISEASE
6878 neoplastic transformation|DISEASE
6865 int|GENE
6864 systematic errors|DISEASE
6867 cutaneous infantile hemangiomas|DISEASE
6866 interferon-gamma|GENE
6869 Hyperinsulinemia|DISEASE
6868 Hyperglycemia|DISEASE
6871 synchronous metastases|DISEASE
6870 IGF binding protein-1|GENE
6856 Delta|GENE
6857 perfusate|DRUG
6858 Sapindus mukorossi Gaertn against fatty liver disease|DISEASE
6859 APN|GENE
6860 mycophenolate|DRUG
6861 mycophenolate mofetil|DRUG
6862 Amantadine|DRUG
6863 aminoadamantanes|DRUG
6848 ovarian, lung and skin cancer|DISEASE
6849 SPARC|GENE
6850 HBV-associated hepatocellular carcinoma|DISEASE
6851 actinomycin D|DRUG
6852 EMA-CO|DRUG
6853 Hepatic metastasis|DISEASE
6854 trophoblastic neoplasia|DISEASE
6855 gallbladder cancers|DISEASE
6907 novo lesions, portal vein thrombosis|DISEASE
6906 abdominal lymphadenopathy|DISEASE
6905 large-size tumors|DISEASE
6904 prognostic factors|DISEASE
6911 R-Rg3|DRUG
6910 TSH|DISEASE
6909 Guidelines|DRUG
6908 Ponatinib|DRUG
6899 Kaplan-Meier|DISEASE
6898 potential OLT|DISEASE
6897 hepatitis C virus|DISEASE
6896 microRNA-210|GENE
6903 DEC|DRUG
6902 cholestasis or obstructive jaundice|DISEASE
6901 retrograde cholangiopancreatography|DISEASE
6900 biliary stricture data|DISEASE
6890 CXCL3|GENE
6891 SERPINB2|GENE
6888 EREG|GENE
6889 CXCL2|GENE
6894 gastric, liver and lung cancers|DISEASE
6895 DRB1*|GENE
6892 PLAU|GENE
6893 TGF b1|GENE
6882 radioactive iodine|DRUG
6883 papillary thyroid cancers|DISEASE
6880 GI tract cancer|DISEASE
6881 Hepatic steatosis|DISEASE
6886 colorectal and anal cancer|DISEASE
6887 Malignant tumor|DISEASE
6884 cancers of the liver, pancreas, and stomach|DISEASE
6885 papillary thyroid tumors|DISEASE
6676 MALDI-TOF/TOF|DISEASE
6677 argininosuccinate synthase|GENE
6678 UGP2|GENE
6679 azacytidine|DRUG
6672 LiCl|DRUG
6673 alcoholic HCC, 382 persons with alcohol abuse|DISEASE
6674 NCAN|GENE
6675 UTP-glucose-1-phosphate|DRUG
6684 azithromycin and oral and intramuscular steroids|DISEASE
6685 WS|DISEASE
6686 biliary disorders|DISEASE
6687 rheumatism|DISEASE
6680 azithromycin|DRUG
6681 Wells syndrome|DISEASE
6682 clear cell renal carcinoma|DISEASE
6683 dermatitis|DISEASE
6661 trimethylated histone H3 lysine|DRUG
6660 Symposium|DRUG
6663 complexity of cancer|DISEASE
6662 intraepithelial neoplasms|DISEASE
6657 recurrent head and neck cancer|DISEASE
6656 spinal metastases|DISEASE
6659 EASL HCC summit: liver cancer|DISEASE
6658 spinal cord compression|DISEASE
6669 nutrient deficiency|DISEASE
6668 chemoresistance of hepatocellular carcinoma|DISEASE
6671 SFRP2|GENE
6670 hepatitis C virus - induced multistep hepatocarcinogenesis|DISEASE
6665 increased peritoneal dissemination|DISEASE
6664 pancreatic precancerous lesions|DISEASE
6667 glucose and hypoxia|DISEASE
6666 KDM6B|GENE
6710 glutamate-ammonia ligase|GENE
6711 ARG1|GENE
6708 hyperammonemia|DISEASE
6709 GLUD1|GENE
6706 N-acetylglutamate|DRUG
6707 glutamate-ammonia ligase|DISEASE
6704 carbamoylphosphate|DRUG
6705 Urea|DRUG
6718 isointensity or hyperintensity compared with the liver parenchyma|DISEASE
6719 Gadolinium ethoxybenzyl diethylenetriamine pentaacetic acid|DRUG
6716 spread, vascular invasion|DISEASE
6717 spread and portal vein thrombosis|DISEASE
6714 CPS1|GENE
6715 NAGS|GENE
6712 argininosuccinate lyase|GENE
6713 ornithine carbamoyltransferase|GENE
6695 AG1478|DRUG
6694 Advanced Stage Hepatocellular Carcinoma|DISEASE
6693 BCR|GENE
6692 ABL|GENE
6691 co-infection|DISEASE
6690 75 kDa|GENE
6689 hepatic disorders|DISEASE
6688 sinusitis|DISEASE
6703 Glutamate|DRUG
6702 ornithine|DRUG
6701 Adrenal Metastasis|DISEASE
6700 colorectal carcinoma|DISEASE
6699 part of liver parenchyma|DISEASE
6698 EGF Receptor|GENE
6697 epithelial tumors|DISEASE
6696 Epithelial-Mesenchymal Transition|DISEASE
6736 VEGF)-A|GENE
6737 VEGF-C|GENE
6738 pancreatic body cancer|DISEASE
6739 Pancreatic body adenocarcinoma|DISEASE
6740 hSulf-1|GENE
6741 stat3|GENE
6742 Dissemination of lung cancer|DISEASE
6743 Zn(2+)|DRUG
6744 polyethylene glycol|DRUG
6745 polyethyleneimine|DRUG
6746 PEI-g-mPEG|DRUG
6747 cross-link ratio|DISEASE
6748 adriamycin|DRUG
6749 MHCC97-L and HCCLM3 liver cancer|DISEASE
6750 ADM|GENE
6751 Oct4|GENE
6721 nodular lesions|DISEASE
6720 hypervascular pseudotumors|DISEASE
6723 lethal cancers|DISEASE
6722 Sal|DRUG
6725 epithelial cell adhesion molecule|GENE
6724 epithelial cell adhesion|DISEASE
6727 transforming growth factor-beta|GENE
6726 SALL4|GENE
6729 basaloid undifferentiated anal carcinoma|DISEASE
6728 liver disease, type II diabetes, and hepatocellular cancer|DISEASE
6731 adrenocortical tumors|DISEASE
6730 Anal cancer|DISEASE
6733 fibroblast growth factor receptor 3|GENE
6732 squamous cell carcinoma of the tongue|DISEASE
6735 malignant obstructive jaundice|DISEASE
6734 microRNA-99a|GENE
6770 GADD45a|GENE
6771 miR-23a|GENE
6768 Thalidomide|DRUG
6769 N-chloromethylthalidomide|DRUG
6774 benign thyroid nodules|DISEASE
6775 viral hepatitis B virus X|DISEASE
6772 adenovirus dissemination|DISEASE
6773 neuropilin-1|GENE
6778 catastrophic|DISEASE
6779 Focal Nodular Hyperplasia|DISEASE
6776 HDAC1|GENE
6777 DNMT3L|GENE
6782 Capsaicin|DRUG
6783 NFkappaB|GENE
6780 tumoral portal thrombosis|DISEASE
6781 BCLC A hepatocellular carcinoma|DISEASE
6755 Routine|DRUG
6754 corticosteroids|DRUG
6753 Wnt5b|GENE
6752 Sox2|GENE
6759 hepatitis D virus|DISEASE
6758 ASCO Gastrointestinal Cancer|DISEASE
6757 antibody dependent cellular toxicity|DISEASE
6756 chronic active hepatitis|DISEASE
6763 opioid hyperalgesia|DISEASE
6762 dexmedetomidine|DRUG
6761 trometamol|DRUG
6760 clonidine|DRUG
6767 carboxylic acids|DRUG
6766 NC-CT|GENE
6765 absolute lesion enhancement|DISEASE
6764 PVP|DRUG
7652 phenols|DRUG
7653 phenol|DRUG
7654 flavonols|DRUG
7655 saponin glycosides|DRUG
7648 Ln(V)|DRUG
7649 meningioma|DISEASE
7650 contrast to untreated tumours|DISEASE
7651 GOT1|GENE
7660 Ca2+|DRUG
7661 TRAM-34|DRUG
7662 KCNN4|GENE
7663 chromogranin|DRUG
7656 blood diseases|DISEASE
7657 allergies, liver and heart diseases|DISEASE
7658 skin diseases|DISEASE
7659 kidney failure|DISEASE
7669 skin metastasis|DISEASE
7668 carcinoma of the prostate|DISEASE
7671 adenocarcinoma of the prostate|DISEASE
7670 residual adenocarcinoma|DISEASE
7665 prostate for the primary tumor|DISEASE
7664 solitary mass|DISEASE
7667 myocardial infarction|DISEASE
7666 small cell carcinoma|DISEASE
7677 asparagine-proline-alanine|DISEASE
7676 Ov-AQP|DRUG
7679 ductal carcinoma|DISEASE
7678 progression of the disease - liver metastases|DISEASE
7673 unresectable huge hepatocellular carcinoma|DISEASE
7672 NET-1|GENE
7675 NPA|DRUG
7674 asparagine|DRUG
7622 Sp1|GENE
7623 HBXIP|GENE
7620 LO2-X-S|DRUG
7621 Hepatitis B virus X|DISEASE
7618 interferon-alpha|GENE
7619 IFN-alpha|GENE
7616 female breast cancer|DISEASE
7617 define disease relapse|DISEASE
7630 chronic toxicity|DISEASE
7631 Prognostic significance of the number of tumors|DISEASE
7628 tyrphostin AG-1478|DRUG
7629 PEG-HAuNS|DRUG
7626 TOMO|DRUG
7627 Risk of secondary cancers|DISEASE
7624 Schistosoma mansoni infection|DISEASE
7625 major portal vein tumor thrombosis|DISEASE
7639 SOD1|GENE
7638 cholangiocarcinoma and hepatocellular carcinoma|DISEASE
7637 CsMb|DRUG
7636 ADx|GENE
7635 metastatic diseases|DISEASE
7634 insulin-like growth factor-I|GENE
7633 MAPK growth signaling|DISEASE
7632 generated for each lesion|DISEASE
7647 angiomyolipomas|DISEASE
7646 inflammatory pseudotumor-like angiomyolipoma|DISEASE
7645 definite fatty density|DISEASE
7644 Abdominal dynamic computed tomography|DISEASE
7643 benign mesenchymal tumor|DISEASE
7642 F-fluorodeoxyglucose|DRUG
7641 18 F-FDG|DRUG
7640 SOD2|GENE
7584 Marked delays|DISEASE
7585 hospital mortality|DISEASE
7586 chronic hypertension|DISEASE
7587 hematologic malignancy|DISEASE
7588 pyrimidine nucleoside|DRUG
7589 pyrimidine|DRUG
7590 Uridine|DRUG
7591 triacylglyceride|DRUG
7592 Presence and extension of liver metastases|DISEASE
7593 CNR|GENE
7594 sigmoid colon cancer|DISEASE
7595 laparoscopic left colectomy|DISEASE
7596 AD|DISEASE
7597 Alzheimer's disease brain|DISEASE
7598 Paget's disease of the bone, frontotemporal lobar degeneration|DISEASE
7599 Keap1|GENE
7601 Shikonin|DRUG
7600 naphthoquinone|DRUG
7603 microtubule-associated protein 1A|GENE
7602 Tiron|DRUG
7605 cancer cell growth|DISEASE
7604 RIP|GENE
7607 TCE|DRUG
7606 FOXO4|GENE
7609 chloride intracellular channel 4|GENE
7608 Chloride|DRUG
7611 partial hepatectomy|DISEASE
7610 18Fluorine-fluorodeoxyglucose|DRUG
7613 Inflammatory pseudotumor of the liver diagnosed as metastatic liver tumor|DISEASE
7612 Inflammatory pseudotumor|DISEASE
7615 IPT|GENE
7614 malignant gastrointestinal stromal tumor|DISEASE
7554 Hepatic Malignancies: MR Imaging|DISEASE
7555 Gadobenate dimeglumine|DRUG
7552 chronic infections|DISEASE
7553 Colorectal Cancer Hepatic Metastases|DISEASE
7558 troleandomycin|DRUG
7559 monohydroxy-9-AC|DRUG
7556 GBCA|DRUG
7557 9-aminocamptothecin|DRUG
7562 IGFI|GENE
7563 advanced heart failure|DISEASE
7560 multidisciplinary tumour|DISEASE
7561 CDT|DISEASE
7566 myxoma|DISEASE
7567 pleomorphic sarcoma|DISEASE
7564 liver sarcoma|DISEASE
7565 posterior mitral valve leaflet|DISEASE
7571 glucuronic acid|DRUG
7570 xylose|DRUG
7569 arabinose|DRUG
7568 liver insufficiency|DISEASE
7575 Malignant Renal Epithelioid Angiomyolipoma|DISEASE
7574 growth of liver and colon cancer|DISEASE
7573 Bel7402 liver cancer|DISEASE
7572 a-l-Araf|DRUG
7579 pathological fracture|DISEASE
7578 PAC|DISEASE
7577 Renal epithelioid angiomyolipoma|DISEASE
7576 Liver Metastasis|DISEASE
7583 4-bromobenzaldehyde|DRUG
7582 cis-platin|DRUG
7581 4-aminoacetophenone|DRUG
7580 neurological impairment|DISEASE
7533 leiomyoma|DISEASE
7532 necrosis|DISEASE
7535 esophageal GIST|DISEASE
7534 left thoracotomy|DISEASE
7529 C-1305|DRUG
7528 acridine|DRUG
7531 two hepatocellular carcinoma|DISEASE
7530 C-1748|DRUG
7525 glucose intolerance|DISEASE
7524 FOXO|DRUG
7527 USP9X|GENE
7526 miR-26b|GENE
7521 satellite lesions|DISEASE
7520 gingival tumor|DISEASE
7523 Renal cell cancer|DISEASE
7522 Multiple tumors|DISEASE
7548 Atrophic body gastritis|DISEASE
7549 type I gastric carcinoids|DISEASE
7550 intestinal obstruction|DISEASE
7551 rectal primary tumours|DISEASE
7544 pathologic fractures|DISEASE
7545 Toxicity|DISEASE
7546 pernicious anemia|DISEASE
7547 autoimmune thyroid disease|DISEASE
7540 Clostridium difficile infections|DISEASE
7541 posaconazole|DRUG
7542 stereotactic body radiation therapy for non-spine bone oligometastases|DISEASE
7543 oligometastatic disease|DISEASE
7536 ferredoxin|DRUG
7537 nitazoxanide|DRUG
7538 thiamine pyrophosphate|DRUG
7539 B-vitamin|DRUG
7503 Th2|GENE
7502 inflammatory drivers, epithelial repair|DISEASE
7501 cholangiocyte hyperplasia|DISEASE
7500 Biliary repair|DISEASE
7499 biliary atresia|DISEASE
7498 NTD|GENE
7497 cathepsin B|GENE
7496 NTD|DISEASE
7495 d-NTD|DRUG
7494 -Gly-Phe-Leu-Gly-|DRUG
7493 hydrocarbon|DRUG
7492 MIP1a|GENE
7491 MLR|GENE
7490 IL-6+|GENE
7489 OK-432|DRUG
7488 Leptomeningeal metastasis|DISEASE
7518 cholangiocarcinoma to the oral floor contiguous with lingual gingival mucosa|DISEASE
7519 gingival metastasis|DISEASE
7516 deoxycholic acid|DRUG
7517 beneficial hepatic hydroxylation|DISEASE
7514 IL2Ra|GENE
7515 ST2|GENE
7512 ES|DISEASE
7513 Engraftment Syndrome|DISEASE
7510 phosphorylated acetyl-Coa|DRUG
7511 pulmonary edema|DISEASE
7508 b-catenin-active and -normal group|GENE
7509 Leukocyte cell-derived chemotaxin-2|GENE
7506 TGF- beta 1|GENE
7507 non-neoplastic chronic liver disease|DISEASE
7504 polyphenol|DRUG
7505 3-(4,5-dimethylthiazol-2-yl)-2,5-diphenyl tetrazolium bromide|DRUG
7465 papillary serous carcinomas|DISEASE
7464 Copper|DRUG
7467 Endometrial carcinoma|DISEASE
7466 grade IV compli.cations|DISEASE
7469 septicemia|DISEASE
7468 IB endometrioid adenocarcinomas|DISEASE
7471 THP-1|GENE
7470 CC-2|DISEASE
7457 RF-ablated liver lesions|DISEASE
7456 cholangiocarcinoma carcinogenesis|DISEASE
7459 advanced-stage disease|DISEASE
7458 MW ablated lesions|DISEASE
7461 urothelial carcinoma of the renal pelvis|DISEASE
7460 complained of dyspnea|DISEASE
7463 mTTP|GENE
7462 squamous cell carcinomas|DISEASE
7480 HLA-B|GENE
7481 b-2 microglobulin|GENE
7482 b2m|GENE
7483 TTR|GENE
7484 pyrimido[5,4-b]indoles|DRUG
7485 regulator of endogenous inflammation|DISEASE
7486 MD2|GENE
7487 MyD88|GENE
7472 c-Src|GENE
7473 epidemic of fatty liver-related HCC|DISEASE
7474 non-alcoholic fatty liver|DISEASE
7475 Asian-type" of cancer|DISEASE
7476 hepatic MRT|DISEASE
7477 Malignant rhabdoid tumor|DISEASE
7478 TIL density|DISEASE
7479 HC-10|GENE
7435 local tumor|DISEASE
7434 ERalpha|GENE
7433 portal vein tumor|DISEASE
7432 extensive hepatectomy due to hepatocellular carcinoma|DISEASE
7439 20-hydroxyl|DRUG
7438 succinyl|DRUG
7437 extended left hepatectomy|DISEASE
7436 arterial caliber|DISEASE
7427 Thoracic adenopathy|DISEASE
7426 Fibrolamellar Carcinoma|DISEASE
7425 Thoracic nodal and lung metastases|DISEASE
7424 serious liver disease|DISEASE
7431 Indocyanine|DRUG
7430 largest tumor|DISEASE
7429 Artificial-M|DISEASE
7428 Diethylnitrosamine|DRUG
7450 ultrasonographic fatty liver|DISEASE
7451 vimentin|DRUG
7448 miR-145|GENE
7449 PKM2|GENE
7454 ZEB-1|GENE
7455 biliary epithelial cell proliferation|DISEASE
7452 MiR-200a|GENE
7453 Rho|GENE
7442 GFRA1|GENE
7443 ACVR2B|GENE
7440 human serum albumin|GENE
7441 carcinoma radiofrequency ablation|DISEASE
7446 stat5|GENE
7447 insulin in promotion of liver cancer|DISEASE
7444 BAG3|GENE
7445 SNU449|DRUG
7415 invasive carcinoma|DISEASE
7414 gallbladder intracystic papillary neoplasm|DISEASE
7413 adenocarcinoma of the gallbladder|DISEASE
7412 pelvic endometriosis|DISEASE
7411 abdominal tumour|DISEASE
7410 ATP11C|GENE
7409 inherited blood disorder stomatocytosis|DISEASE
7408 stomatocytosis|DISEASE
7423 KLF4|GENE
7422 CNV-ICC-TRN|DISEASE
7421 causal disturbances|DISEASE
7420 Intrahepatic cholangiocarcinoma|DISEASE
7419 vinculin|GENE
7418 tm4sf5|GENE
7417 Combined hepato-cholangiocarcinoma|DISEASE
7416 solid-cystic component|DISEASE
7398 pleural cavity|DISEASE
7399 intraventricular dissemination|DISEASE
7396 non-mucinous carcinoma|DISEASE
7397 stage II-IV disease|DISEASE
7394 gastroesophageal adenocarcinoma|DISEASE
7395 PLF|GENE
7392 Mfn2|GENE
7393 peritoneum|DRUG
7406 TRG|GENE
7407 phosphatidylserine|DRUG
7404 Transforming Growth Factor Beta|GENE
7405 mTRG|GENE
7402 Micropapillary carcinoma|DISEASE
7403 Distal gastrectomy|DISEASE
7400 cerebellar metastasis|DISEASE
7401 Upper gastrointestinal endoscopy|DISEASE
7381 COTE1|GENE
7380 Tyr|DRUG
7383 acute fulminant hepatitis|DISEASE
7382 lytic bone lesions|DISEASE
7377 CYP3A1|GENE
7376 UGT)1A1|GENE
7379 Bcrp|GENE
7378 CYP3A2|GENE
7389 decreased hepatic injury|DISEASE
7388 IL-37|GENE
7391 recombinant human TNF-a|GENE
7390 PGC|GENE
7385 MOF|GENE
7384 progesterone receptor|GENE
7387 CD57+|GENE
7386 metastatic esophageal cancer|DISEASE
7364 Uveal Melanoma|DISEASE
7365 GNA11|GENE
7366 DDX43|GENE
7367 Columbia Cancer|DISEASE
7360 ferric chloride|DRUG
7361 carboxyl|DRUG
7362 selumetinib|DRUG
7363 DDX43|DRUG
7372 ASM could completely blocked the lung and liver metastasis|DISEASE
7373 colloidal stability|DISEASE
7374 uPA|GENE
7375 ASM|GENE
7368 solitary peritoneal metastasis|DISEASE
7369 atorvastatin|DRUG
7370 Hydrogen|DRUG
7371 methoxy polyethylene glycol-s-s-vitamin E succinate|DRUG
7347 lung lesions|DISEASE
7346 oncologic diseases|DISEASE
7345 bone lesions|DISEASE
7344 a,b-unsaturated ketone|DRUG
7351 rib fractures|DISEASE
7350 cold defects|DISEASE
7349 dermal nodules|DISEASE
7348 PET-positive lesions|DISEASE
7355 F-18|GENE
7354 hypermetabolic lesion|DISEASE
7353 benign schwannoma|DISEASE
7352 total thyroidectomy|DISEASE
7359 H22 hepatocellular carcinoma|DISEASE
7358 hydroxyethyl|DRUG
7357 Europe, hepatitis C|DISEASE
7356 alpha-1 antitrypsin deficiency, and non-alcoholic fatty liver disease|DISEASE
7330 18F-fuluoro-deoxy-D-glucose|DRUG
7331 pancreatic ductal carcinoma|DISEASE
7328 PEG 4000|DRUG
7329 NEs|GENE
7334 Group LAP|DISEASE
7335 neuroendocrine liver metastasis|DISEASE
7332 portal vein tumor thrombosis|DISEASE
7333 exerts an anti-tumor|DISEASE
7338 HAR|GENE
7339 PVR|GENE
7336 Budd-Chiari syndrome|DISEASE
7337 BCS|GENE
7342 BxPC-3|DRUG
7343 UBS109|DRUG
7340 GPC3+|DRUG
7341 H-BEE|DRUG
7313 gonadal stroma|DISEASE
7312 choriocarcinoma|DISEASE
7315 eosinophilic, hyaline|DISEASE
7314 gonadal dysgenesis|DISEASE
7317 epithelial neoplasm|DISEASE
7316 invasive germ cell tumors|DISEASE
7319 disorder of sex development|DISEASE
7318 ovarian hepatoid carcinoma|DISEASE
7321 Gonadoblastoma|DISEASE
7320 germinoma|DISEASE
7323 endometrioid adenocarcinoma|DISEASE
7322 Hepatoid and Endometrioid-Like Yolk Sac Tumor|DISEASE
7325 associated neoplasia|DISEASE
7324 sac neoplasia|DISEASE
7327 Pluronic F68|DRUG
7326 cytokeratin 7 and epithelial membrane antigen|GENE
7296 C viral infections|DISEASE
7297 3-[4,5-dimethythiazol-2-yl]-2,5-diphenyltetrazolium bromide|DRUG
7298 phosvitin|GENE
7299 mucosal (pT1a) tumors|DISEASE
7300 graft-versus-host disease|DISEASE
7301 stomach cancer|DISEASE
7302 gastric lesions|DISEASE
7303 mitomycin-C|DRUG
7304 Peritoneal Cancer Index >19|DISEASE
7305 Peritoneal Metastases|DISEASE
7306 colorectal cancer peritoneal metastases|DISEASE
7307 In-Plane|DRUG
7308 N-methyl-N-nitrosourea|DRUG
7309 Rosa26|GENE
7310 hyaline|DRUG
7311 primary amenorrhea|DISEASE
7294 intrahepatic bile duct carcinoma|DISEASE
7295 Liver cell carcinoma|DISEASE
7292 C-X-C chemokine receptor type 4|GENE
7293 ever-smoking-attributable lung cancer|DISEASE
7290 Mucin 1|GENE
7291 pro-caspase-3|GENE
7288 Mucin 1|DRUG
7289 V-fluorescein isothiocyanate|DRUG
7286 Prophylactic bicyclol|DRUG
7287 TC|DISEASE
7284 NIS|GENE
7285 bicyclol|DRUG
7282 geldanamycin|DRUG
7283 17-phenylethylaminegeldanamycin|DRUG
7280 cetyltrimethylammonium bromide template|DRUG
7281 single hepatocellular carcinoma|DISEASE
7279 Brain Tumors|DISEASE
7278 gGT|GENE
7277 associated disorders|DISEASE
7276 viral hepatis infection|DISEASE
7275 Combinatorial drug delivery|DISEASE
7274 Transferrin|DRUG
7273 poly(vinyl alcohol)|DRUG
7272 TTK|GENE
7271 cyclic adenosine monophosphate|DRUG
7270 cytidine deaminase|GENE
7269 Anti-Tumor|DISEASE
7268 cytidine|DRUG
7267 glucose-6-phosphatase|GENE
7266 cholangiocellular carcinoma|DISEASE
7265 GSD|DISEASE
7264 cholangiocelluar carcinoma|DISEASE
7260 GSD type Ia|DISEASE
7261 Glycogen storage disease|DISEASE
7262 gout|DISEASE
7263 pulmonary hypertension|DISEASE
7256 PGC1|GENE
7257 solitary nodules|DISEASE
7258 palladium|DRUG
7259 Pd-rGO|DRUG
7252 HFE|GENE
7253 activating transcription factor 3|GENE
7254 transcription factor 3|GENE
7255 meteorin|DRUG
7248 HV infection|DISEASE
7249 CYP2C19|GENE
7250 hereditary hemochromatosis|DISEASE
7251 cardiomyopathy|DISEASE
7245 Id1|GENE
7244 sinusoidal liver vasculature|DISEASE
7247 cMet|GENE
7246 Igf1|GENE
7241 pancreas cancer|DISEASE
7240 DRKS00003893|DRUG
7243 CP>B8|DRUG
7242 type tumors|DISEASE
7237 hepatic neoplasms|DISEASE
7236 CLEC-2|GENE
7239 Hepatic PEComa|DISEASE
7238 liver tumour|DISEASE
7233 sacrococcygeal chordoma|DISEASE
7232 Kaposi's sarcoma|DISEASE
7235 Pdpn|GENE
7234 Podoplanin|DRUG
7226 nickel-nitrilotriacetic acid|DRUG
7227 L(25)(5)(4)|DRUG
7224 c-Fos|GENE
7225 Portal Vein Tumor Thrombosis|DISEASE
7230 recombinant human endostatin|GENE
7231 urothelial transitional cell carcinoma|DISEASE
7228 malarial sporozoite and targets the liver|DISEASE
7229 CSP|GENE
7218 Metastatic spinal disease|DISEASE
7219 neurologic status|DISEASE
7216 spinal metastasis|DISEASE
7217 neurologic deficits|DISEASE
7222 allodynia|DISEASE
7223 CASH|GENE
7220 OXA|DRUG
7221 N-acetylcysteine|DRUG
7211 biotin|DRUG
7210 Mycobacterium tuberculosis|DISEASE
7209 combined hepatocelluar-cholangiocarcinoma|DISEASE
7208 ABs|GENE
7215 academic hospital|DISEASE
7214 RCC|GENE
7213 involvement in RCC tumorigenesis|DISEASE
7212 benign hepatic disorders|DISEASE
7203 other gastrointestinal functional diseases|DISEASE
7202 gastroenteric infections|DISEASE
7201 autism|DISEASE
7200 Epithelial cell adhesion molecule|GENE
7207 c-LM|GENE
7206 irritable bowel syndrome|DISEASE
7205 microbiota impairment|DISEASE
7204 neurological diseases|DISEASE
7192 PCDH20|GENE
7193 AmB|DRUG
7194 rhodamine B|DRUG
7195 cytosporone B|DRUG
7196 Amoitone B|DRUG
7197 Propidium iodide|DRUG
7198 AmB-PEG-NLC|DRUG
7199 AmB against cancer|DISEASE
7184 AIR|GENE
7185 eIF4AIII|GENE
7186 Methanol|DRUG
7187 anti-inflammatory and anti-cancer|DISEASE
7188 Forkhead Box M1|GENE
7189 attenuates liver inflammation|DISEASE
7190 PCDH20|DRUG
7191 protocadherins|GENE
7177 PLK1|GENE
7176 UGT1A3 (rs3806596 and rs1983023), DIO1 (rs11206244 and rs2235544)|GENE
7179 H19|GENE
7178 HOTTIP|GENE
7181 MALAT1|GENE
7180 HOXA13|GENE
7183 PTB|GENE
7182 GTL2|GENE
7169 lymphoma, lung and ovarian cancer|DISEASE
7168 manganese superoxide dismutase|GENE
7171 iodothyronine|DRUG
7170 multiple tumors|DISEASE
7173 uridine|DRUG
7172 L-thyroxine|DRUG
7175 DIO2|GENE
7174 3,5,3',5'-triiodo-L-thyronine|DRUG
8130 transforming growth factor b|GENE
8131 AdHT|DRUG
8128 bcatenin|GENE
8129 MIR494|GENE
8134 casp3|GENE
8135 rev|GENE
8132 little HUVEC death|DISEASE
8133 survival of tumor|DISEASE
8138 advanced tumor-node-metastasis|DISEASE
8139 congenital diseases|DISEASE
8136 rAds|GENE
8137 Gli1 in hepatocellular carcinoma|DISEASE
8142 1-methylthio-5,6-dihydrobenzo[f]quinoline|DRUG
8143 Lycium barbarum polysaccharide|DRUG
8140 Jagged2|GENE
8141 hydrazine|DRUG
8147 Grade III GVHD|DISEASE
8146 NLRP3 inflammasome-mediated inflammation|DISEASE
8145 polysaccharide attenuates alcoholic cellular injury|DISEASE
8144 TXNIP|DRUG
8151 Advanced Acute Myeloid Leukemia|DISEASE
8150 Myelodysplastic Syndrome|DISEASE
8149 Grade II graft-versus-host disease|DISEASE
8148 Grade IV GVHD|DISEASE
8155 posttransplant tumor|DISEASE
8154 B-RTO|DRUG
8153 cyanoacrylate|DRUG
8152 ethanolamine oleate|DRUG
8159 IL-21|GENE
8158 IL-21R|GENE
8157 breast, colorectal and liver cancer|DISEASE
8156 linalool|DRUG
8160 MNNG|DRUG
8161 MNNG-HOS|DISEASE
8162 Ang(1  -7)-generating peptidases ACE2, neutral endopeptidase 24.11|GENE
8163 IL)-1b|GENE
8164 Mas|GENE
8165 prolyl-endopeptidase|GENE
8166 ACE2|GENE
8167 vanadium|DRUG
8168 Sodium orthovanadate|DRUG
8169 microvessel density|DISEASE
8170 Tetraspanin|DRUG
8171 intra-tumour|DISEASE
8172 Microencapsulation of lectin anti-cancer|DISEASE
8173 systemic therapies for nonfunctional pancreatic neuroendocrine tumors|DISEASE
8174 pancreatic incidentalomas|DISEASE
8175 T0901317|DRUG
8177 Gd(3+)|DRUG
8176 LXRa|GENE
8179 GdDOTA|DRUG
8178 ethylenediamine|DRUG
8181 2,2'-oxydiethylamine|DRUG
8180 mefenamic acid|DRUG
8183 norbornene|DRUG
8182 Rheumatoid Arthritis|DISEASE
8185 diazoxide|DRUG
8184 bis-cysteine|DRUG
8187 insulinoma", "neuroendocrine pancreatic tumors|DISEASE
8186 control hypoglycemia|DISEASE
8189 colorectal tumors|DISEASE
8188 PBT|DRUG
8191 percutaneous radiofrequency ablation of hepatic tumors|DISEASE
8190 melanoma metastasis|DISEASE
8070 adenofibroma (BAF), and von Meyenburg complexes|DISEASE
8071 bile duct lesions|DISEASE
8068 Pim3|GENE
8069 BDA|DRUG
8066 Pim1/2|GENE
8067 Pim2|GENE
8064 myc|GENE
8065 PIM|GENE
8078 Fe(2+)|DRUG
8079 sickle cell disease|DISEASE
8076 protoporphyrin|DRUG
8077 5-aminolevulinic acid|DRUG
8074 precursor lesions|DISEASE
8075 BAF|GENE
8072 intraepithelial neoplasm|DISEASE
8073 bile duct adenoma|DISEASE
8087 increased incidence of lung cancer|DISEASE
8086 cystitis|DISEASE
8085 Bronchitis|DISEASE
8084 NF-kB-activation, adhesion molecules|GENE
8083 FHC|GENE
8082 ALAS|GENE
8081 FHC|DISEASE
8080 microvascular stasis|DISEASE
8095 MST4|GENE
8094 carcinoma epithelial-mesenchymal transition and metastasis|DISEASE
8093 ATF3 attenuated subcutaneous tumor growth and CD31|GENE
8092 Activating transcription factor 3|GENE
8091 solid malignancy|DISEASE
8090 CaCO2|DRUG
8089 IRs|GENE
8088 ovarian, uterine, colorectal, and liver cancers|DISEASE
8100 endometrial hyperplasia|DISEASE
8101 hypertension, fatty liver|DISEASE
8102 Polycystic ovary syndrome|DISEASE
8103 pulmonary abnormalities|DISEASE
8096 portosystemic collateral venous flow|DISEASE
8097 Chronic Hepatitis B|DISEASE
8098 oligo/amenorrhea|DISEASE
8099 disordered eating|DISEASE
8108 Y-27632|DRUG
8109 MENA|DRUG
8110 MENA|GENE
8111 repair gene defects|DISEASE
8104 ARHGDIA|DRUG
8105 ARHGDIA|GENE
8106 multicentric disease|DISEASE
8107 dual-specificity protein kinase TTK|GENE
8117 vismodegib|DRUG
8116 colon-cancer|DISEASE
8119 gastric epithelial proliferation|DISEASE
8118 organoids|DRUG
8113 MSH2|GENE
8112 MLH1|GENE
8115 Liver Metastases|DISEASE
8114 Polyethylene Glycol|DRUG
8125 MIR494|DRUG
8124 WNT|GENE
8127 PDAC and non-tumor|DISEASE
8126 SMAD4 deficiency|DISEASE
8121 Gastrin|GENE
8120 gastrin-deficient|DISEASE
8123 sonic hedgehog|GENE
8122 IHH|GENE
8011 Rec-1|GENE
8010 chronic carriers|DISEASE
8009 solitary tumor|DISEASE
8008 DHHC2|GENE
8015 ACV-TP-T|DRUG
8014 NSCLC A549 lung tumors|DISEASE
8013 liver kinase B1|GENE
8012 breast, lung, pancreas cancers|DISEASE
8003 TIMP-2|GENE
8002 TIMP|GENE
8001 PLCE1|GENE
8000 PXR|GENE
8007 CKAP4|GENE
8006 palmitoyl|DRUG
8005 c-MET|DRUG
8004 LXR-b|GENE
8026 von Willebrand syndrome|DISEASE
8027 hemostatic defects|DISEASE
8024 hypoproliferative thrombocytopenia|DISEASE
8025 vitamin K deficiency|DISEASE
8030 Chaperonin|DRUG
8031 CCT8|GENE
8028 Acute Lung Injury|DISEASE
8029 deep vein thrombosis|DISEASE
8018 Telomerase|GENE
8019 LMWH-tetraDOCA|DRUG
8016 acyclovir|DRUG
8017 ACV-TP-T|DISEASE
8022 2-20|DRUG
8023 Graft-Versus-Host Disease|DISEASE
8020 gastrointestinal damage|DISEASE
8021 fibrinogen|GENE
8041 [(3) H]-labeled L685,458|DRUG
8040 unilobar or bilobar radioembolization|DISEASE
8043 suberoylanilide hydroxamic acid|DRUG
8042 pituitary gland, ovary and testis|DISEASE
8045 miR-1246|GENE
8044 DZNep|DRUG
8047 CDK2|GENE
8046 miR-4448|GENE
8033 CCT|GENE
8032 TCP1|GENE
8035 KAP-1|GENE
8034 KAP-1|DRUG
8037 liver parenchyma|DISEASE
8036 liver atrophy|DISEASE
8039 extensive disease|DISEASE
8038 bilobar versus unilobar radioembolization and the total number of radioembolization|DISEASE
8056 AREG|DRUG
8057 AREG in Hepatocellular Carcinoma|DISEASE
8058 Amphiregulin|GENE
8059 TAZ|GENE
8060 miR-196a2|GENE
8061 Oncogenes|DRUG
8062 bmi1|GENE
8063 gfi1|GENE
8048 DYRK1A|GENE
8049 MiR-302a|GENE
8050 Girdin|GENE
8051 liver disease deaths|DISEASE
8052 prognostic factors for the disease|DISEASE
8053 epidermic growth factor|DISEASE
8054 adenocarcinomas of colon|DISEASE
8055 Sal-like protein 4|GENE
7951 NAFLD referred to hepatobiliary units|GENE
7950 alcoholic fatty liver disease", "non-alcoholic steatohepatitis" and "liver cancer|DISEASE
7949 central hepatectomy|DISEASE
7948 sub-cohort of larger liver|DISEASE
7947 CH for hepatocellular carcinoma|DISEASE
7946 genetic disposition|DISEASE
7945 stress, impaired one carbon metabolism|DISEASE
7944 calcium homeostasis|DISEASE
7943 discrete lesions|DISEASE
7942 Oligometastatic Disease|DISEASE
7941 less neutropenia|DISEASE
7940 Neutropenia and liver toxicity|DISEASE
7939 cardiologic risk factors|DISEASE
7938 cardiac comorbidity|DISEASE
7937 TOMIRI|DRUG
7936 Topoisomerase I poisoning|DISEASE
7966 N-7-(1-hydroxy-3-buten-2-yl) guanine|DRUG
7967 EB-GII|DRUG
7964 3,4-epoxy-1-butene|DRUG
7965 1,3-Butadiene|DRUG
7962 esophageal varices and/or thrombocytopenia|DISEASE
7963 epoxide|DRUG
7960 PHT|DRUG
7961 PHT|DISEASE
7958 transforming growth factor-b|GENE
7959 Tumor necrosis factor-a|GENE
7956 CCA metastasis|DISEASE
7957 S100A4|GENE
7954 18F-FLT|DRUG
7955 Platinum|DRUG
7952 Obesity and non-alcoholic fatty liver disease|DISEASE
7953 systemic disorders|DISEASE
7981 Dolichol|DRUG
7980 isoprene|DRUG
7983 thyroid, other nonepithelial skin, and testis|DISEASE
7982 epoxy Dols|DRUG
7977 GAC|GENE
7976 breast, ovarian, uterine cervical and liver|DISEASE
7979 epoxy|DRUG
7978 SIX1|GENE
7973 hepatic metastasis|DISEASE
7972 HBV infections|DISEASE
7975 gastric adenocarcinoma|DISEASE
7974 TSTC lesions|DISEASE
7969 LB-100|DRUG
7968 EB-GII lesions|DISEASE
7971 hepatitis B virus (HBV) infections|DISEASE
7970 vascular endothelial-cadherin|GENE
7996 Arm-2|GENE
7997 CD133|DRUG
7998 Phenobarbital|DRUG
7999 CAR|DISEASE
7992 Hnf4a|GENE
7993 Srsf3|GENE
7994 MET|DRUG
7995 Arm-1|GENE
7988 O-GlcNAc|GENE
7989 N-farnesyl-7-oxabicyclo[2.2.1]heptane-2,3-dicarboximide|DRUG
7990 impaired glucose and lipid metabolism|DISEASE
7991 Slu7|GENE
7984 prognostic biomarker in hepatocellular carcinoma|DISEASE
7985 hexokinase  II|GENE
7986 ?-N-acetylglucosamine|DRUG
7987 O-GlcNAc|DRUG
7889 tissue hypoxia|DISEASE
7888 immunoprophylaxis failure|DISEASE
7891 ABCA1|GENE
7890 Canadian dyslipidemic|DISEASE
7893 HDL|GENE
7892 ApoA-I|GENE
7895 LPL|GENE
7894 Lipg|GENE
7897 Non-small cell lung cancers|DISEASE
7896 Angptl4|GENE
7899 muscle metastasis|DISEASE
7898 group among lung cancers|DISEASE
7901 Gallbladder Carcinoma|DISEASE
7900 Chemoembolization for Hepatocellular Carcinoma|DISEASE
7903 Phytic Acid|DRUG
7902 terms of metastasis|DISEASE
7872 PPP1R15A|GENE
7873 HSPA1B|GENE
7874 SKA2|GENE
7875 DDIT4|GENE
7876 BUB1B|GENE
7877 SQSTM1|GENE
7878 cantharidins|DRUG
7879 aspergillosis|DISEASE
7880 respiratory disease|DISEASE
7881 invasive mycoses|DISEASE
7882 corticosteroid therapy, chemotherapy for cancer|DISEASE
7883 candidemia|DISEASE
7884 RBV|DRUG
7885 telbivudine|DRUG
7886 obstetrician|DRUG
7887 cirrhosis, hepatocellular carcinoma|DISEASE
7923 HBsAg(-)|DRUG
7922 intrahepatic lesion|DISEASE
7921 endoscopic retrograde cholangiopancreatography and transarterial chemoinfusion|DISEASE
7920 intrahepatic bile duct HCC|DISEASE
7927 industrial deposits|DISEASE
7926 reported disease|DISEASE
7925 Cryptogenic HCC|DISEASE
7924 Non-alcoholic Fatty Liver Disease|DISEASE
7931 Cdk4|GENE
7930 acetylates|DRUG
7929 GTV|GENE
7928 Pil|GENE
7935 quercetin-3-O-glucuronide|DRUG
7934 sirtuin 1|GENE
7933 glycogen synthase kinase 3-beta|GENE
7932 GCN5|GENE
7906 Cdc25A and Cdk2 protein|GENE
7907 Cdk2|GENE
7904 Caspase-3 and -9|GENE
7905 cancer cell growth and metastasis|DISEASE
7910 advanced diseases|DISEASE
7911 prostaglandin|DRUG
7908 EPI|GENE
7909 Background: Hepatocellular carcinoma|DISEASE
7914 DEBDOX|DRUG
7915 Tip60+|DRUG
7912 prostaglandins|DRUG
7913 thromboxanes|DRUG
7918 liver hemangioma|DISEASE
7919 intrahepatic bile duct hepatocellular carcinoma|DISEASE
7916 Tip60|GENE
7917 Hemangioma|DISEASE
7829 (177)Lu|DRUG
7828 ischemic|DISEASE
7831 TBLR1|GENE
7830 epithelial-mesenchymal transition in cervical cancer|DISEASE
7825 mevalonate|DRUG
7824 Geraniol|DRUG
7827 epithelial barrier function following inflammation|DISEASE
7826 3-hydroxymethylglutarylcoenzyme-A|DRUG
7837 ectonucleoside triphosphate|DRUG
7836 acute hepatic failure|DISEASE
7839 METHODS: Human hepatocellular carcinoma|DISEASE
7838 WD|DISEASE
7833 liver displays hyper-enhancement|DISEASE
7832 liver adenomas|DISEASE
7835 extensive thrombosis of the inferior vena cava|DISEASE
7834 Metastatic breast and colon cancer|DISEASE
7812 carpal tunnel syndrome|DISEASE
7813 emphysema|DISEASE
7814 endocrine/nutritional conditions, cervical discopathy|DISEASE
7815 cirrhosis of the liver, cancer|DISEASE
7808 chronic GVHD|DISEASE
7809 Wy14643|DRUG
7810 Hig2|GENE
7811 bronchitis|DISEASE
7820 inoperable multifocal disease|DISEASE
7821 Gastroenteropancreatic Neuroendocrine Neoplasms|DISEASE
7822 neuron-specific enolase|GENE
7823 miR-1269a|GENE
7816 cancers, hearing impairment|DISEASE
7817 rotator cuff syndrome|DISEASE
7818 injuries and hearing impairment|DISEASE
7819 Neuroendocrine|DRUG
7863 acetonitrile|DRUG
7862 N-oxide|DRUG
7861 RPL11|GENE
7860 malonyl-CoA decarboxylase|GENE
7859 RPs|GENE
7858 RPL5|GENE
7857 Mdm2 deficient|DISEASE
7856 attenuated MCD|DISEASE
7871 Osteosarcoma|DISEASE
7870 HOS|DISEASE
7869 abnormalities and briefly|DISEASE
7868 AMPs|GENE
7867 AMPs|DRUG
7866 hepatitis D|DISEASE
7865 advanced renal-cell and hepatocellular carcinoma|DISEASE
7864 sorafenib and its N-oxide|DRUG
7846 BUB3|GENE
7847 ectonucleoside triphosphate diphosphohydrolase 5|GENE
7844 xaa-Pro dipeptidase|GENE
7845 14-3-3 gamma|GENE
7842 heat shock protein beta-1|GENE
7843 peroxiredoxin 1|GENE
7840 dynactin subunit 2|GENE
7841 enoyl-CoA delta isomerase 1|GENE
7854 breast cancer-resistance protein|GENE
7855 malonyl-CoA|DRUG
7852 Periplocin|DRUG
7853 MRP|GENE
7850 Systemic and tumor|DISEASE
7851 colonic adenocarcinoma|DISEASE
7848 WD repeat-containing protein 1|GENE
7849 increased during inflammation|DISEASE
7768 CBD or contra-lateral IHD|DISEASE
7769 Diethylcarbamazine citrate|DRUG
7770 tetrazolium|DRUG
7771 eradicate bancroftian filariasis|DISEASE
7772 DEC|GENE
7773 increased tumor hypoxia|DISEASE
7774 schwannoma|DISEASE
7775 PDGFR|GENE
7760 abdominal pain, jaundice and anorexia|DISEASE
7761 Carcinoma|DISEASE
7762 pancreatic neoplasms|DISEASE
7763 Endoscopic retrograde cholangiopancreatography|DISEASE
7764 ulcerated lesion|DISEASE
7765 Adenosquamous carcinoma|DISEASE
7766 EUS-BD|DISEASE
7767 duodenal obstruction|DISEASE
7753 Ly49H+|GENE
7752 CD107a|GENE
7755 recurrent rectal cancer|DISEASE
7754 pseudo-aneurysms formation due infection|DISEASE
7757 cutaneous fistula|DISEASE
7756 colorectal anastomosis|DISEASE
7759 large deformed and bulky papilla|DISEASE
7758 LAR|GENE
7745 pancreatic cancer (Panc-1), gastric cancer|DISEASE
7744 Aspergillus clavatus C2WU|DISEASE
7747 CCNE2|GENE
7746 Clavatustide B|DISEASE
7749 rFlagellin|DRUG
7748 CBLB502|DRUG
7751 Ly49D+|GENE
7750 MCMV infection|DISEASE
7802 graft dysfunction|DISEASE
7803 lymphoproliferative disease|DISEASE
7800 gender disparity|DISEASE
7801 allograft disease|DISEASE
7806 intra-abdominal adhesion|DISEASE
7807 hepatitis B virus and hepatocellular carcinoma|DISEASE
7804 dropout or death|DISEASE
7805 residual tumors|DISEASE
7794 MDF|DRUG
7795 individual disorders|DISEASE
7792 thoracic esophageal cancer|DISEASE
7793 artery LN dissection|DISEASE
7798 CHB infection|DISEASE
7799 virus-associated hepatocellular carcinoma|DISEASE
7796 D16366|DRUG
7797 alcohol intake, drugs or fatty liver disease|DISEASE
7787 secondary malignancy|DISEASE
7786 IL-1RI|GENE
7785 postoperative hepatocellular carcinoma|DISEASE
7784 Adenosine|DRUG
7791 artery LN|DISEASE
7790 EC cell carcinoma|DISEASE
7789 DNA lesions|DISEASE
7788 Hepatic Malignancy|DISEASE
7779 MDB|DISEASE
7778 potential of metastasis|DISEASE
7777 bladder, prostate and colon carcinoma|DISEASE
7776 NHERF1|GENE
7783 hexose|DRUG
7782 Shh|GENE
7781 acinar lesions|DISEASE
7780 Pancreatic adenocarcinoma|DISEASE
7708 (13)C|DRUG
7709 Schiff bases|DRUG
7710 N-(4-(hydrazinecarbonyl)phenyl)-2-propylpentanamide|DRUG
7711 4-hydroxytamoxifen|DRUG
7704 Liver abscess|DISEASE
7705 COMMA1-D|DRUG
7706 LIP|DISEASE
7707 SCp2|GENE
7700 Group IV|DISEASE
7701 HCV infections|DISEASE
7702 Schistosoma mansoni infections|DISEASE
7703 biliary abnormalities|DISEASE
7696 MARCKS|GENE
7697 myostatin|GENE
7698 Malat1|GENE
7699 Group II|DISEASE
7693 SCG3|GENE
7692 E2F transcription factor 1|GENE
7695 myostatin|DRUG
7694 daclatasvir|DRUG
7689 Dynamic planar imaging|DISEASE
7688 HER2(pos) tumors|DISEASE
7691 miR-509-3p|GENE
7690 Secretogranin III|DRUG
7685 Fbxw7|GENE
7684 in the anti-cancer|DISEASE
7687 renal inflammation|DISEASE
7686 (18)F-Fluoro-deoxyglucose|DRUG
7681 Nutlin-3|DRUG
7680 human epidermal growth factor receptor|GENE
7683 p-gp|GENE
7682 lentiviral infection|DISEASE
7742 NKX2-1|GENE
7743 Clavatustide B|DRUG
7740 NK2|DRUG
7741 Palomid 529|DRUG
7738 HMG CoA reductase|GENE
7739 Arachidonic acid|DRUG
7736 Cardiovascular disease|DISEASE
7737 end-stage kidney disease|DISEASE
7734 HMG CoA|DRUG
7735 statins|DRUG
7732 NANOG|GENE
7733 p21 and p53|GENE
7730 SNAIL|GENE
7731 LIN28|GENE
7728 BMK1|GENE
7729 SLUG|GENE
7727 NOTCH1|GENE
7726 miR-143/145|GENE
7725 Pancreatic Tumor|DISEASE
7724 NANOG|DRUG
7723 MHC|GENE
7722 Carvacrol|DRUG
7721 PTHLH|GENE
7720 Colon cancer|DISEASE
7719 p38 MAPK signalling endows cancer|DISEASE
7718 myeloproliferative disorder|DISEASE
7717 anomalies of the megakaryocytic lineage|DISEASE
7716 Down syndrome|DISEASE
7715 mediators of inflammation|DISEASE
7714 TAM|GENE
7713 OHTAM|DRUG
7712 Endoxifen|DRUG
8800 DU-145) and hepatocellular carcinoma|DISEASE
8801 strong anti-cancer|DISEASE
8802 ovarian teratocarcinoma|DISEASE
8803 metabolic anomalies - including obesity, non-alcoholic fatty liver disease|DISEASE
8804 cancer and certain viral infections|DISEASE
8805 DNL|GENE
8806 giant macropinocytosis|DISEASE
8807 beneficial in colitis|DISEASE
8808 Cigarette smoking, fatty liver|DISEASE
8809 rectal neuroendocrine tumors|DISEASE
8810 IGF1|GENE
8811 Hep|GENE
8812 longer hospital stay and death|DISEASE
8813 MLD|DISEASE
8814 hypoxic response during hepatocarcinogenesis|DISEASE
8815 littermates|DRUG
8817 nuclear receptor coactivator 5|GENE
8816 Glucose intolerance|DISEASE
8819 cortactin|GENE
8818 phosphorylate|DRUG
8821 tumor malignancy|DISEASE
8820 MPZL1|GENE
8823 Liver insufficiency|DISEASE
8822 Laparoscopic resection for hepatocellular carcinoma|DISEASE
8825 PTMs|GENE
8824 malignancy worldwide|DISEASE
8827 solitary skull metastasis|DISEASE
8826 hepatic disease|DISEASE
8829 Nanomedicines|DRUG
8828 hypervascular enhancement|DISEASE
8831 further disease|DISEASE
8830 hepatic decompensation, hepatocellular carcinoma|DISEASE
8770 mimic deficiencies|DISEASE
8771 pituitary GH|DISEASE
8768 slug|GENE
8769 Hypothyroidism|DISEASE
8774 post-operative liver failure|DISEASE
8775 MD Anderson Cancer|DISEASE
8772 Growth Hormone|GENE
8773 STAT5b|GENE
8778 claudin-4|GENE
8779 claudin-7|GENE
8776 CTP-A|GENE
8777 Occludin|GENE
8782 Medullary carcinoma of the colon|DISEASE
8783 medullary carcinoma|DISEASE
8780 claudin-5|GENE
8781 Claudins-1, -4, -5, -7|GENE
8787 caspase-3/8|GENE
8786 Hepatic Carcinoma|DISEASE
8785 Glioma|DISEASE
8784 gait unsteadiness|DISEASE
8791 vascular density|DISEASE
8790 insulin receptor|GENE
8789 Clinic Liver Cancer stage B disease|DISEASE
8788 Alkylglyceronephosphate Synthase|GENE
8795 ASB4|GENE
8794 PRDX3|GENE
8793 Prognosis of Hepatocellular Carcinoma|DISEASE
8792 Renal cell carcinoma|DISEASE
8799 PHA|GENE
8798 PHA|DISEASE
8797 anatomical abnormalities|DISEASE
8796 anatomy of the hepatoduodenal ligament|DISEASE
8740 metachronous or synchronous to the primary tumor|DISEASE
8741 malignancies and mental illness|DISEASE
8742 urinary disorders|DISEASE
8743 cancerous|DISEASE
8736 MIG|GENE
8737 pVHL|GENE
8738 G21|GENE
8739 visceral metastases|DISEASE
8748 prognostic factor for hepatocellular carcinoma|DISEASE
8749 muscle depletion|DISEASE
8750 steroid hormone disorders|DISEASE
8751 breast carcinomas|DISEASE
8744 PIM3|GENE
8745 PIK3C3|GENE
8746 decreased anti-tumor|DISEASE
8747 FFM|DISEASE
8757 SVC syndrome|DISEASE
8756 malignant superior vena cava syndrome|DISEASE
8759 Allograft inflammatory factor-1|GENE
8758 advanced HCC (Barcelona Clinic Liver Cancer|DISEASE
8753 essential metal ions|DISEASE
8752 ovarian (PA-1) and prostate carcinomas|DISEASE
8755 malignant SVC syndrome|DISEASE
8754 PA-1|GENE
8765 advanced-stage tumors|DISEASE
8764 adenocarcinomas and normal mucosal tissues|DISEASE
8767 Sal|GENE
8766 Sirtuin 1|GENE
8761 Rho kinase|GENE
8760 Janus kinase-3|GENE
8763 impact of Salinomycin|DISEASE
8762 SUR2|GENE
8710 SAR|GENE
8711 liver ischemia|DISEASE
8708 solitary vaginal, nodal/liver|DISEASE
8709 cancerous lesions|DISEASE
8706 sphincter of Oddi dysfunction|DISEASE
8707 Mirizzi syndrome|DISEASE
8704 immunodeficiency syndrome cholangiopathy|DISEASE
8705 periampullary carcinomas|DISEASE
8718 prostate tumors|DISEASE
8719 renal cell carcinoma tumor|DISEASE
8716 bile salt export pump deficiency|DISEASE
8717 MAPK|GENE
8714 paediatric hepatocellular carcinoma|DISEASE
8715 impairment of cancer|DISEASE
8712 extensive necrosis|DISEASE
8713 intrahepatic cholestasis|DISEASE
8727 number of deaths|DISEASE
8726 ROS1|GENE
8725 LipE|GENE
8724 IL-8 -738 TA|GENE
8723 IL-1 receptor antagonist|GENE
8722 carriers|DISEASE
8721 genetic factors|DISEASE
8720 CYP2J2|GENE
8735 IL6, select chemokines/chemokine receptors|GENE
8734 role of inflammation in kidney cancer|DISEASE
8733 inhibitors of inflammation|DISEASE
8732 von Hippel-Lindau (VHL) tumor|DISEASE
8731 RCC|DISEASE
8730 liver injury to dysplasia|DISEASE
8729 Chronic unresolved inflammation|DISEASE
8728 Primary liver cancer|DISEASE
8937 liver and lung cancers|DISEASE
8936 acyclic retinoid|DRUG
8939 protopanaxadiol saponin|DRUG
8938 ID1|GENE
8941 Cecropin A|DRUG
8940 FasL|GENE
8943 PEG|GENE
8942 cysteinyl aspartate|DRUG
8929 RNase A|GENE
8928 ovary cancer|DISEASE
8931 secondary poisoning especially|DISEASE
8930 polydiacetylene|DRUG
8933 miR-148b|GENE
8932 liver-failure|DISEASE
8935 Sorafenib-Treated Hepatocellular Carcinoma|DISEASE
8934 iridoid|DRUG
8952 intrahepatic tumor dissemination|DISEASE
8953 methylchavicol|DRUG
8954 nerol|DRUG
8955 limonene|DRUG
8956 caryophyllene|DRUG
8957 tagetone|DRUG
8958 dihydrotagetone|DRUG
8959 RNS|DISEASE
8944 antineoplastic potency and well tolerability|DISEASE
8945 Virus hepatitis|DISEASE
8946 women, hepatocellular carcinoma|DISEASE
8947 nucleos(t)ide|DRUG
8948 mellitus type 2), non-alcoholic fatty liver|DISEASE
8949 Hereditary hemochromatosis|DISEASE
8950 Overload and Hepatocellular Carcinoma|DISEASE
8951 hepatobiliary tract malignancies|DISEASE
8907 HS-5|DISEASE
8906 Huh7 hepatocellular carcinoma|DISEASE
8905 ISG15|GENE
8904 USP18|GENE
8911 advanced gallbladder carcinoma|DISEASE
8910 cholecystogastric fistula|DISEASE
8909 cyclin  D1|GENE
8908 hepatocellar carcinoma|DISEASE
8899 a2M|GENE
8898 p14Arf|GENE
8897 Paget's disease|DISEASE
8896 Synchronous malignancies|DISEASE
8903 rfp|GENE
8902 hepatobiliary tumours|DISEASE
8901 neuro-endocrine metastasis|DISEASE
8900 pRb|GENE
8922 miR-148a|GENE
8923 Gli|GENE
8920 MiR-148a|DRUG
8921 GLA|GENE
8926 ATAD2|GENE
8927 bladder cancer, kidney cancer|DISEASE
8924 C-myc|GENE
8925 Ptch1|GENE
8914 nodule-in-nodule type hepatocellular carcinoma|DISEASE
8915 MRP3|GENE
8912 cholecystectomy and fistulectomy|DISEASE
8913 interstitial pneumonia|DISEASE
8918 GLA|DRUG
8919 Glabridin|DRUG
8916 hemobilia|DISEASE
8917 Upper gastrointestinal endoscopy and endoscopic retrograde cholangiopancreatography|DISEASE
8877 citrate|DRUG
8876 dicarboxylate|DRUG
8879 N-acetylaspartate|DRUG
8878 succinate|DRUG
8873 Beta-Thalassemia|DISEASE
8872 hepatic siderosis|DISEASE
8875 PVA|DRUG
8874 YKL-40 and chitotriosidase|GENE
8869 anti-tumour|DISEASE
8868 DKK2|GENE
8871 Formaldehyde|DRUG
8870 total thyroidectomy and radioablation for thyroid cancer|DISEASE
8865 AFP-negative HCC|DISEASE
8864 liver cirrhosis and/or liver cancer|DISEASE
8867 DKK3|GENE
8866 DKK4|GENE
8892 intraepithelial adenocarcinoma|DISEASE
8893 Noninvasive disease|DISEASE
8894 Invasive disease|DISEASE
8895 Memorial Sloan-Kettering Cancer|DISEASE
8888 Tangier disease|DISEASE
8889 apoA-I|GENE
8890 RXRa|GENE
8891 galectin-3|GENE
8884 polystyrene sulfonate|DRUG
8885 polystyrene|DRUG
8886 retinoids|DRUG
8887 TATA|DRUG
8880 SLC13A3|GENE
8881 advanced basal cell carcinoma|DISEASE
8882 including infection|DISEASE
8883 Haptoglobin|GENE
8847 A549 (lung carcinoma|DISEASE
8846 Mo2(OAc)4|DRUG
8845 ergostane|DRUG
8844 cholestane|DRUG
8843 ABCG8|GENE
8842 STSL|GENE
8841 gallstone disease|DISEASE
8840 loss of abdominal fat, infertility|DISEASE
8839 platelet hyperactivation|DISEASE
8838 disease Sitosterolemia|DISEASE
8837 Xenosterol|DRUG
8836 phytosterols|DRUG
8835 number of potential transplant candidates|DISEASE
8834 BAFF|GENE
8833 arsenal of primitive and secondary liver tumours|DISEASE
8832 Untreated infection|DISEASE
8862 injury and inflammation|DISEASE
8863 hepatitis C infection|DISEASE
8860 MET-high tumors|DISEASE
8861 Osteopontin deficiency|DISEASE
8858 Tivantinib|DRUG
8859 chemotherapeutic for hepatocellular carcinoma|DISEASE
8856 PTP|GENE
8857 brivanib|DRUG
8854 serine protease|GENE
8855 SERPINB3|GENE
8852 renal or liver impairment|DISEASE
8853 multiple sclerosis|DISEASE
8850 Carcinogens|DRUG
8851 advanced malignancy|DISEASE
8848 eIF5A2|GENE
8849 cumene|DRUG
9075 N-acetylglucosamine|DRUG
9074 imp-a1|GENE
9073 p53-/- tumors|DISEASE
9072 XIAP|DISEASE
9079 Rsf-1|GENE
9078 hypovascular hepatocellular lesions|DISEASE
9077 Ceruloplasmin|DRUG
9076 fucose|DRUG
9083 luciferin|DRUG
9082 RORalpha|GENE
9081 RORalpha in hepatocellular carcinoma|DISEASE
9080 Retinoic acid|DRUG
9087 pediatric sarcoma and peritoneal dissemination|DISEASE
9086 pediatric|DISEASE
9085 Oatp1|GENE
9084 D-luciferin|DRUG
9058 b-alanyl-L-histidine|DRUG
9059 rituximab|DRUG
9056 NFL-HCC|DRUG
9057 Carnosine|DRUG
9062 MPP(+)|DRUG
9063 THP|DRUG
9060 [18F]Fluorodeoxyglucose|DRUG
9061 primary mediastinal large B-cell lymphoma|DISEASE
9066 (+)-tetrahydropalmatine|DRUG
9067 quinidine|DRUG
9064 pyrrolizidine alkaloid|DRUG
9065 RTS|DRUG
9070 importin|DRUG
9071 Cellular Apoptosis|DISEASE
9068 1-methyl-4-phenylpyridinium|DRUG
9069 RTS|DISEASE
9041 cetuximab|DRUG
9040 deferoxamine|DRUG
9043 deferoxamine-mediated hypoxia|DISEASE
9042 mesenchymal hepatoma|DISEASE
9045 Aflatoxin B1|DRUG
9044 cirrhosis and/or dysplastic nodule|DISEASE
9047 Melatonin|DRUG
9046 neoplastic process|DISEASE
9049 ERCC1|GENE
9048 4',6 diamideno-2-phenylindol|DRUG
9051 biguanides|DRUG
9050 mTOR and ERCC 1|GENE
9053 even hepatocellular carcinoma|DISEASE
9052 TZDs|DRUG
9055 glucagon-like peptide-1 receptor|GENE
9054 dipeptidyl peptidase 4|GENE
9024 P53R2|GENE
9025 PFKL|GENE
9026 TFAM|GENE
9027 cholestatic hepatitis|DISEASE
9028 preS|GENE
9029 aspirate|DRUG
9030 Fas -670 A/G single-nucleotide polymorphism (SNP)|GENE
9031 diarrhoea|DISEASE
9032 CYP2C8|GENE
9033 MTR|GENE
9034 cocaine|DRUG
9035 disulfiram|DRUG
9036 alcohol dependence|DISEASE
9037 ALDH2|GENE
9038 FOLFIRI|DRUG
9039 MRI showeda decrease of the liver metastases|DISEASE
9015 pyrazolo[3,4-d]pyrimidines|DRUG
9014 pyrazoles|DRUG
9013 Pyrazole|DRUG
9012 Pyrazolo[3,4-d]pyrimidine|DRUG
9011 CYP2W1|GENE
9010 SPAG9|GENE
9009 cyclin|GENE
9008 BDNF|GENE
9023 regulator of glucose metabolism|DISEASE
9022 Aerobic glycolysis|DISEASE
9021 zinc finger protein 276|GENE
9020 ribosomal protein S12|GENE
9019 chaperonin|DRUG
9018 miR-483|GENE
9017 breast cancer, HepG2 liver cancer|DISEASE
9016 A549 lung carcinoma|DISEASE
8998 miR-17-5p|GENE
8999 miR-20b|GENE
8996 NSCLCs and secondary lung tumors|DISEASE
8997 miR-126|GENE
8994 CT-PRFA|DRUG
8995 Primary Lung Cancer|DISEASE
8992 p27kip1|GENE
8993 human TM4SF5|GENE
9006 Trk|GENE
9007 TrkB|GENE
9004 heterogeneous hypo-enhancement|DISEASE
9005 Peritoneal Carcinomatosis|DISEASE
9002 detrimental health outcomes|DISEASE
9003 ASF104N|DRUG
9000 organ failure, and cancer|DISEASE
9001 absence of disease progression, fatty liver|DISEASE
8981 H1c|GENE
8980 ESCs|GENE
8983 Corticosterone|DRUG
8982 H1e|GENE
8977 pancreatic lineage elaboration|DISEASE
8976 spheroids of human hepatocellular carcinoma|DISEASE
8979 SSEA1|GENE
8978 H1d|GENE
8989 efficacy for hepatocellular carcinoma|DISEASE
8988 superoxide dismutase 1 and 2|GENE
8991 Cdk1|GENE
8990 Cyclin A2|GENE
8985 GSH ester|DRUG
8984 noradrenaline|DRUG
8987 GCR|GENE
8986 B16 Melanoma|DISEASE
8964 gastric adenosquamous carcinoma|DISEASE
8965 epidermal growth factor receptor 2-negative tumors|DISEASE
8966 cervicovaginal tissue|DISEASE
8967 MRP4|GENE
8960 nasopharyngeal cancer|DISEASE
8961 complained of abdominal symptoms|DISEASE
8962 Rectal Cancer|DISEASE
8963 CDX-2|GENE
8972 MVD|GENE
8973 SRS|DISEASE
8974 SRS|GENE
8975 cRT|GENE
8968 PrEP|GENE
8969 GLM|DISEASE
8970 gastric metastases|DISEASE
8971 LTBP2|GENE
9210 syndrome|DISEASE
9211 CUL7|GENE
9208 MZF1|GENE
9209 mRCC|GENE
9214 agglutinin|DRUG
9215 CD-31|GENE
9212 Cullin 9|GENE
9213 OBSL1|GENE
9202 calcitonin-secreting pancreatic neuroendocrine tumor|DISEASE
9203 PNET|DISEASE
9200 C-cell hyperplasia|DISEASE
9201 unusual neoplasm|DISEASE
9206 span 80|DRUG
9207 Granisetron hydrochloride|DRUG
9204 MTC|GENE
9205 span 20|DRUG
9195 CAP|GENE
9194 CYP3A5|GENE
9193 CF|DISEASE
9192 alkyl|DRUG
9199 calcitonin|DRUG
9198 perfluorooctanesulfonate|DRUG
9197 Perfluorooctanoate|DRUG
9196 undernutrition|DISEASE
9187 Ischemia-Reperfusion Injury|DISEASE
9186 Liver Parenchymal Quality|DISEASE
9185 Hepatic ischemia|DISEASE
9184 parenchymal abnormalities|DISEASE
9191 dimethylsulphoxide|DRUG
9190 CO|DRUG
9189 CH2|DRUG
9188 HCCH|DRUG
9176 necrotizing fasciitis|DISEASE
9177 NF2|GENE
9178 SSU|GENE
9179 NIMA|DRUG
9180 MDV infection|DISEASE
9181 Marek's disease|DISEASE
9182 NEK6|GENE
9183 miR-26a|GENE
9168 Invasive ductal carcinoma|DISEASE
9169 Gallotannin|DRUG
9170 poly(ADP)-ribose|DRUG
9171 deoxynucleotidyltransferasedUTP|DRUG
9172 Chang hepatocellular carcinoma|DISEASE
9173 pro-caspase3|GENE
9174 Isolates|DRUG
9175 NF|DISEASE
9161 DMSA|DRUG
9160 2-DG|DRUG
9163 MRI of human lung adenocarcinoma|DISEASE
9162 y-Fe2O3|DRUG
9165 virus-mediated tumor|DISEASE
9164 lung adenocarcinoma A549 xenograft tumor|DISEASE
9167 male breast|DISEASE
9166 Pleomorphic lobular carcinoma|DISEASE
9153 taurodeoxycholic acid|DRUG
9152 taurochenodeoxycholic acid|DRUG
9155 lysophosphatidylcholines, phosphatidylcholines, sphingomyelins and ceramides|DISEASE
9154 T-b-MCA|DRUG
9157 basline|DRUG
9156 Retrorsine|DRUG
9159 Ku86|GENE
9158 AFP and anti-Ku86|GENE
9150 tauroursodeoxycholic acid|DRUG
9151 lysophosphatidylcholines|DRUG
9148 HDLs|GENE
9149 P144|GENE
9146 MC38 liver metastasis|DISEASE
9147 GM-CSF|DISEASE
9144 Beta-Carotene|DRUG
9145 Alpha-Tocopherol|DRUG
9142 SeC|DRUG
9143 ERK-|GENE
9140 SUMO1|GENE
9141 selenoamino acid|DRUG
9138 TGFb-1|GENE
9139 UBC9|GENE
9136 CCR5|GENE
9137 CD209|GENE
9135 spontaneous|DISEASE
9134 Chronic diseases|DISEASE
9133 glutaminase 2|GENE
9132 HCC xenograft tumors|DISEASE
9131 UGT1A9|GENE
9130 Liver diseases|DISEASE
9129 diphosphate glucuronosyl|DRUG
9128 total energy deposited outside the target volume|DISEASE
9127 PAH|DRUG
9126 PIK3|GENE
9125 RSPO2|GENE
9124 FAM123A|GENE
9123 SSX1|GENE
9122 MAFG|GENE
9121 ONECUT1|GENE
9120 FoxA3|GENE
9116 solid-pseudopapillary neoplasm|DISEASE
9117 Pancreatic Solid-Pseudopapillary Neoplasm|DISEASE
9118 HAE|DISEASE
9119 LRP|GENE
9112 thymidine phosphorylase|GENE
9113 VEGFR3|GENE
9114 VEGFC|GENE
9115 Hepatic Arterial Embolization|DISEASE
9108 DNMT3A|GENE
9109 miR-29a/b-1 locus|GENE
9110 liver impairment|DISEASE
9111 intestinal-type gastric cancer|DISEASE
9104 S1P1|GENE
9105 USP4|GENE
9106 AFP(+)|DRUG
9107 AFP(-) HCC tumors|DISEASE
9101 HepG2 liver cancer|DISEASE
9100 P2Y12|GENE
9103 mesenchymal-type liver-tumor|DISEASE
9102 sphingosine 1-phosphate|DRUG
9097 FSH|GENE
9096 HMME|DRUG
9099 cerebrovascular events|DISEASE
9098 ticagrelor|DRUG
9093 5-aza-2-deoxycytidine|DRUG
9092 Pregnane|DRUG
9095 MST|GENE
9094 tumor thrombosis|DISEASE
9089 embryonal undifferentiated sarcoma of the liver|DISEASE
9088 pediatric and young adult sarcoma|DISEASE
9091 WAP-RT|DISEASE
9090 desmoplastic small round-cell tumor|DISEASE
8262 Glypican-3|GENE
8263 SPP-1|GENE
8260 euglycemic-hyperinsulinemic clamp method|DISEASE
8261 p-AKT|GENE
8258 systemic immune complex-mediated disorder|DISEASE
8259 B-cell non-Hodgkin's lymphoma|DISEASE
8256 T1b disease|DISEASE
8257 mixed cryoglobulinemia|DISEASE
8270 a-SMA and Collagen I|GENE
8271 R-Spondin2|GENE
8268 IgG2a|GENE
8269 Collagen I|DISEASE
8266 Il10|GENE
8267 Tnf|GENE
8264 colonic and hepatocellular carcinoma|DISEASE
8265 IgG1|GENE
8279 hypertrophic cardiomyopathy|DISEASE
8278 GSTM1|GENE
8277 DCA|GENE
8276 GPX1|GENE
8275 Esophagus|DISEASE
8274 pyogenic liver abscess|DISEASE
8273 pneumoniae|DISEASE
8272 Klebsiella pneumoniae|DISEASE
8287 HCA/borderline hepatocellular carcinoma|DISEASE
8286 Chemotherapy of Hepatocellular Carcinoma|DISEASE
8285 HepG2 (Human hepatocellular liver carcinoma|DISEASE
8284 tyrosinemia|DISEASE
8283 renal tubulopathy|DISEASE
8282 underdiagnosed HCC condition|DISEASE
8281 growth failure|DISEASE
8280 renal tubular dysfunction|DISEASE
8292 Laparoscopic cyst unroofing|DISEASE
8293 cystic neoplasms|DISEASE
8294 Moreover, the tell-tale tumor|DISEASE
8295 Fascioliasis|DISEASE
8288 rare benign liver epithelial tumour|DISEASE
8289 ABC|GENE
8290 MRP1|GENE
8291 advanced cirrhosis|DISEASE
8300 HIF2alpha|GENE
8301 HIF1A|GENE
8302 PDK1|GENE
8303 sorafenib in hepatocellular carcinoma|DISEASE
8296 gallbladder stone|DISEASE
8297 zoonotic infection|DISEASE
8298 postprandial abdominal pain and discomfort due to F. hepatica infection|DISEASE
8299 AS|DISEASE
8309 Thyroid hormone receptor beta|GENE
8308 miR-599|GENE
8311 unresectable hepatocellular carcinomas|DISEASE
8310 intraepithelial preneoplastic lesions|DISEASE
8305 miR-155|GENE
8304 BSP|GENE
8307 miR-592|GENE
8306 miR-425 to 3'UTR|GENE
8317 noncapsulated tumors|DISEASE
8316 Prognostic Factor|DISEASE
8319 Barcelona-Clinic-Liver-Cancer|DISEASE
8318 advanced HCC population|DISEASE
8313 Liver Fibrosis|DISEASE
8312 m-TOR|GENE
8315 Stage IV Colorectal Cancer|DISEASE
8314 Hepatocellular Injury|DISEASE
8194 FOXO3|GENE
8195 Clock|GENE
8192 T11|GENE
8193 desmoplastic stroma|DISEASE
8198 Colorectal mucinous adenocarcinoma|DISEASE
8199 NMA|GENE
8196 mucosal immune defense|DISEASE
8197 anti-tumor|DISEASE
8202 cholinesterase|GENE
8203 cellular atypia|DISEASE
8200 borderline resectable pancreatic cancer|DISEASE
8201 anorexia and fatigue|DISEASE
8206 graft versus host disease|DISEASE
8207 mucositis|DISEASE
8204 unusual metastasis|DISEASE
8205 Solitary fibrous tumors|DISEASE
8211 ScFv|GENE
8210 CD69|GENE
8209 CCR10|GENE
8208 CCR6|GENE
8215 hyperintense nodules|DISEASE
8214 Cancer of the Liver Italian Program score|DISEASE
8213 Microvascular Invasion|DISEASE
8212 multifocal hepatocellular carcinoma|DISEASE
8219 miR-423|GENE
8218 NTR|GENE
8217 Sept7|GENE
8216 MiR-127|GENE
8223 nodal metastasis|DISEASE
8222 Benign lesions|DISEASE
8221 Clavien III-IV|DISEASE
8220 miR-499 rs3746444 and miR-423 rs6505162|GENE
8224 T2 disease|DISEASE
8225 hepatomas|DISEASE
8226 Kip1|GENE
8227 Cks1|GENE
8228 SCF|GENE
8229 Skp1|GENE
8230 Skp2|GENE
8231 Cul1|GENE
8232 kinesin family member 14|GENE
8233 Roc1|GENE
8234 radiation induced inflammation|DISEASE
8235 Cox-2|GENE
8236 PTGR1|GENE
8237 gastrointestinal disorders|DISEASE
8238 immunodeficiency xenograft model|DISEASE
8239 HepG2 tumors|DISEASE
8241 tissue factor|GENE
8240 PAR2 and light chain 3|GENE
8243 B-II|GENE
8242 coagulation factor VII|GENE
8245 LC3A|GENE
8244 LC3A/B protein|GENE
8247 motility of lung cancer|DISEASE
8246 LC3A/B|GENE
8249 NEDD8|GENE
8248 global-protein neddylation|DISEASE
8251 NAE1|GENE
8250 NOXA|GENE
8253 NEDD8-conjugating enzyme|GENE
8252 ubiquitin-conjugating enzyme E2M|GENE
8255 drug toxicity|DISEASE
8254 AA suppressed HepG2 xenograft tumor|DISEASE
8399 CLDN15|GENE
8398 TREM-1|GENE
8397 cancers of the oral cavity and pharynx, esophagus, stomach, colon and rectum|DISEASE
8396 bladder, kidney, and endocrine and soft tissue cancers|DISEASE
8395 pancreas, lung and bronchus, and larynx|DISEASE
8394 subsequent malignancies|DISEASE
8393 High|GENE
8392 siderosis|DISEASE
8391 sickle cell anemia|DISEASE
8390 DOHH|GENE
8389 PCBP2|GENE
8388 PCBP1|GENE
8387 polypoid lesions|DISEASE
8386 GB cancers|DISEASE
8385 Gallbladder Metastases|DISEASE
8384 cancers of the breast, endometrium, bladder, liver, colorectum and pancreas|DISEASE
8414 IL13Ra1|GENE
8415 IL)13Ra2|GENE
8412 IL4R|GENE
8413 IL13|GENE
8410 Malignant hepatoma|DISEASE
8411 IL2|GENE
8408 MELD score, diabetes, alcohol abuse|DISEASE
8409 hepatic metastases|DISEASE
8406 ASA|DISEASE
8407 metachronous metastases|DISEASE
8404 liver abscess|DISEASE
8405 IV fentanyl analgesia|DISEASE
8402 PDA|DISEASE
8403 CAIX|GENE
8400 GPX2|GENE
8401 carbonic anhydrase  IX|DISEASE
8429 controlling hepatitis B|DISEASE
8428 S100A12|GENE
8431 infertility|DISEASE
8430 Non-Hodgkin|DISEASE
8425 Tyro3|GENE
8424 EphA2|GENE
8427 H-HCC|DISEASE
8426 Burden of disease|DISEASE
8421 breast cancer metastasis|DISEASE
8420 pathological vascular invasion|DISEASE
8423 Twist1|GENE
8422 ICS|DISEASE
8417 collagen triple helix repeat containing  1|GENE
8416 CARs|GENE
8419 Ant|GENE
8418 anatomical hepatectomy|DISEASE
8444 AOM|GENE
8445 lung malignancies|DISEASE
8446 atypical meningioma|DISEASE
8447 Meningioma Metastasis|DISEASE
8440 imprint abnormalities|DISEASE
8441 hyper -or hypomethylation|DISEASE
8442 cancer death|DISEASE
8443 anti-inflammatory, anti-diabetes and anti-tumor|DISEASE
8436 largely preventable, such cancers|DISEASE
8437 CKAP4 in hepatocellular carcinoma|DISEASE
8438 portal and non-portal hypertension|DISEASE
8439 coronary artery disease, non-alcoholic steatohepatitis and hepatocellular carcinoma|DISEASE
8432 myeloproliferative syndromes-leukemia|DISEASE
8433 marrow suppression|DISEASE
8434 hepatitis-B-related liver cancer|DISEASE
8435 lengthy process|DISEASE
8331 ALS|DISEASE
8330 AAT|DISEASE
8329 p300|GENE
8328 SOX9|GENE
8335 LA-CS|GENE
8334 anti-liver cancer|DISEASE
8333 mitochondrial glycerophosphate dehydrogenase|GENE
8332 Cu toxicity|DISEASE
8323 skin necrosis|DISEASE
8322 imaging response of hepatocellular carcinoma|DISEASE
8321 transthyretin|GENE
8320 HSP40|GENE
8327 Cited1|GENE
8326 Ras-related signaling and phosphorylated NF-kB|GENE
8325 FTS|GENE
8324 hepatoma tumor|DISEASE
8346 STIM1|GENE
8347 quality of oncosurgical therapy for malignancy|DISEASE
8344 ATP|GENE
8345 -APB|GENE
8350 Angiosarcomas|DISEASE
8351 ERG|GENE
8348 endothelial malignancies|DISEASE
8349 neuroendocrine/endocrine neoplasms|DISEASE
8338 potentially hepatocellular carcinoma|DISEASE
8339 apolipoprotein B100|GENE
8336 Pol I|GENE
8337 RPA194|GENE
8342 cystic lesions of the liver and pancreas|DISEASE
8343 P2Y2R|GENE
8340 delivery, hepatocellular carcinoma|DISEASE
8341 P22|GENE
8361 c-met|GENE
8360 hepatitis D virus (HDV) infection|DISEASE
8363 Pdcd4|GENE
8362 overexpressed in hepatocellular carcinoma|DISEASE
8365 mesenteric desmoid tumor|DISEASE
8364 VMP1|GENE
8367 Desmoid, Hepatocellular cancer|DISEASE
8366 absence of primitive liver chronic diseases|DISEASE
8353 CD30|GENE
8352 FLI1|GENE
8355 ACY1|GENE
8354 transforming growth factorbeta 1 and extracellular signal-regulated kinase 1|GENE
8357 Congestive Heart Failure|DISEASE
8356 Keratin 18|GENE
8359 menin|GENE
8358 cancer and noncancer|DISEASE
8376 neuroendocrine tumour|DISEASE
8377 gastrointestinal adenocarcinoma|DISEASE
8378 de novo malignancy|DISEASE
8379 lumbosacral multiple myeloma|DISEASE
8380 pancreatic head adenocarcinoma|DISEASE
8381 risk factor for type  2 diabetes|DISEASE
8382 adipose tissue inflammation|DISEASE
8383 fibroblast growth factor-21|GENE
8368 dynamic infection|DISEASE
8369 influenza infection outcome|DISEASE
8370 influenza virus infection|DISEASE
8371 integrin|GENE
8372 periportal hepatocytes of non-tumor|DISEASE
8373 ESET|GENE
8374 epidermal growth factor and hepatocyte growth factor receptors|DISEASE
8375 fibrolamellar carcinoma|DISEASE
8533 cancers of the liver, pancreas, testes|DISEASE
8532 H22 tumor|DISEASE
8535 incident cancers|DISEASE
8534 cerebrovascular and chronic renal diseases|DISEASE
8529 Twist-1|GENE
8528 Zeb-1|GENE
8531 persistent life-long infections|DISEASE
8530 Zeb-2|GENE
8541 HMGB-1|GENE
8540 PARP1|GENE
8543 sinonasal undifferentiated carcinoma|DISEASE
8542 RIP1|GENE
8537 AQP3|GENE
8536 Industrial hygiene data|DISEASE
8539 necrotic cell death|DISEASE
8538 AE1|GENE
8516 plasma half-life and dose-limiting toxicity|DISEASE
8517 HES|GENE
8518 Carcinosarcoma|DISEASE
8519 esophageal G-CSF-producing cancer|DISEASE
8512 parasitic disease|DISEASE
8513 chemorefractory breast cancer|DISEASE
8514 volumetric growth rate|DISEASE
8515 Ribosomal protein S27A and multifunctional protein YB-1|GENE
8524 intrapericardial nodules|DISEASE
8525 mesenchymal tumor|DISEASE
8526 EMT in hepatocellular carcinoma|DISEASE
8527 epithelial tumor|DISEASE
8520 Stage III esophageal squamous cell carcinoma|DISEASE
8521 neutrophilia|DISEASE
8522 G-CSF|GENE
8523 breast metastasis|DISEASE
8567 GART|GENE
8566 nosocomial bloodstream infections|DISEASE
8565 increased post-operative hepatic insufficiency|DISEASE
8564 squamous cell carcinoma of the skin, lymphoma|DISEASE
8563 Pneumonia|DISEASE
8562 emergency room|DISEASE
8561 bladder cancers|DISEASE
8560 Colorectal carcinoma|DISEASE
8575 miR-335|GENE
8574 Lewis lung carcinoma|DISEASE
8573 metabolic demand, infection|DISEASE
8572 B4GALT1|GENE
8571 SSBP2|GENE
8570 RASSF1A|GENE
8569 secondary lymphoid organs and colonic lamina propria|DISEASE
8568 gastroduodenal fibroscopy|DISEASE
8550 SMARCB1|GENE
8551 desmoplastic reaction|DISEASE
8548 papilloma-like exophytic component|DISEASE
8549 CK5|GENE
8546 lymphoepithelial carcinoma|DISEASE
8547 rhabdoid tumors|DISEASE
8544 carcinoma in situ-like surface lesions|DISEASE
8545 neuroendocrine-type small cell carcinoma|DISEASE
8558 ERT|GENE
8559 Modeling of liver metastatic disease|DISEASE
8556 Overweight and Obesity|DISEASE
8557 GD|DISEASE
8554 non-small-cell lung carcinoma|DISEASE
8555 K-ras|GENE
8552 larger tumor|DISEASE
8553 accidental injury|DISEASE
8465 Moreover, lobar radioembolization|DISEASE
8464 Radioembolization of hepatocellular carcinoma|DISEASE
8467 interleukin 6 and 8|GENE
8466 endothelial injury|DISEASE
8469 ITIH4|GENE
8468 FGF-19|GENE
8471 liver disorders|DISEASE
8470 hypoxia-inducible factor-1 alpha|GENE
8473 CDC42|GENE
8472 perisplenic ovarian cancer|DISEASE
8475 SAPK|GENE
8474 Mn-SOD|GENE
8477 IVC leiomyosarcomas|DISEASE
8476 IVC LMS|DISEASE
8479 abdominal lesions|DISEASE
8478 LMS and 19 IVC LMS|GENE
8448 meningioma tumors|DISEASE
8449 arterial hypervascularization; and (iii) hypointensity|DISEASE
8450 Gua|GENE
8451 Tfm|GENE
8452 signal transducer and activator of transcription 5b|GENE
8453 postembolization syndrome|DISEASE
8454 Complete imaging response|DISEASE
8455 Yap1 or b catenin|GENE
8456 Yap1 and bcatenin|GENE
8457 HepT1|GENE
8458 unresecable hepatocellular carcinomas|DISEASE
8459 Robotic stereotactic body radiation therapy for tumours|DISEASE
8460 A lesion|DISEASE
8461 extranodal lymphomas|DISEASE
8462 definition of postoperative hepatic insufficiency|DISEASE
8463 PHI|GENE
8499 hepatopulmonary syndrome|DISEASE
8498 portal hypertension and/or hepatic dysfunction|DISEASE
8497 miR-204|GENE
8496 fibronectin 1|GENE
8503 primary tumors|DISEASE
8502 hemangioendothelioma|DISEASE
8501 cholangiocarcinoma (CCA), liver metastases|DISEASE
8500 coagulation disorders|DISEASE
8507 congenital hypertrophy of the retinal pigment epithelium|DISEASE
8506 Ach|GENE
8505 ATG5|GENE
8504 ATG12|GENE
8511 visceral Leishmaniasis|DISEASE
8510 Lrig1|GENE
8509 Colonic Tumors|DISEASE
8508 gastric abnormalities|DISEASE
8482 MIP|GENE
8483 haemophilia|DISEASE
8480 MIP|DISEASE
8481 Chemoembolization of Hepatocellular Carcinoma|DISEASE
8486 VX2 tumor|DISEASE
8487 anaplastic squamous cell carcinoma|DISEASE
8484 non-liver cancer|DISEASE
8485 Min|GENE
8490 autoimmune disorder|DISEASE
8491 celiac disease|DISEASE
8488 C/T|DISEASE
8489 small bowel adenocarcinoma|DISEASE
8494 APC and other genes|GENE
8495 autoimmunity|DISEASE
8492 especially lymphomas|DISEASE
8493 genetic disorders|DISEASE
8668 GLUT-2|GENE
8669 Comparison of inflammation|DISEASE
8670 transmembrane glycoprotein|GENE
8671 tumoural|DISEASE
8664 miR-31|GENE
8665 lesion of invasive cholangiocarcinoma|DISEASE
8666 Biliary intraepithelial neoplasia|DISEASE
8667 GLUT-1|GENE
8660 CCNY|GENE
8661 PFTK1 and CCNY activated Rho GTPases|GENE
8662 Naked1|GENE
8663 human miR-125a|GENE
8656 MCC|GENE
8657 Cancers|DISEASE
8658 decompensated cirrhosis and hepatocellular carcinoma|DISEASE
8659 Dvl2|GENE
8653 HCCs|GENE
8652 FIR|GENE
8655 FBP|GENE
8654 transcription factor DP-1|GENE
8649 ovarian, breast and hepatocellular carcinoma|DISEASE
8648 DLX4|GENE
8651 virus or hepatocellular carcinoma|DISEASE
8650 NOB1|GENE
8645 human OATP1B1|GENE
8644 PHLPP|GENE
8647 DLX4 in hepatocellular carcinoma|DISEASE
8646 OATP1A2|GENE
8641 CAMK1|GENE
8640 TSHB|GENE
8643 miR-331|GENE
8642 epithelial mesenchymal transition|DISEASE
8702 pyogenic cholangitis|DISEASE
8703 gallbladder carcinoma|DISEASE
8700 Tcf|GENE
8701 biliary duct dilatation|DISEASE
8698 -DDT|GENE
8699 CD29|GENE
8696 ATP7B|GENE
8697 JAK|GENE
8694 sst2|GENE
8695 excess copper|DISEASE
8692 GST|GENE
8693 gastroenteropancreatic neuroendocrine tumor|DISEASE
8690 colorectal, hepatic, and pancreatic tumors|DISEASE
8691 lymphoproliferative disorders|DISEASE
8688 cancer of the eye, bone, kidney, and the brain|DISEASE
8689 Gastrointestinal Tumors|DISEASE
8687 epithelial osteosarcoma|DISEASE
8686 endoplasmic reticulum dysfunction|DISEASE
8685 parasitic infections|DISEASE
8684 cascade of cellular pathways|DISEASE
8683 adrenocortical carcinoma|DISEASE
8682 sacrococcygeal teratoma|DISEASE
8681 Ewing sarcoma|DISEASE
8680 paraganglioma|DISEASE
8679 Wilms tumor|DISEASE
8678 plantar fibromatosis|DISEASE
8677 desmoid tumor|DISEASE
8676 red|GENE
8675 peritoneal metastasis|DISEASE
8674 PDD|DISEASE
8673 BCL-xL|GENE
8672 JUND|GENE
8600 Alcoholic Liver Disease|DISEASE
8601 chronic ethanol consumption|DISEASE
8602 acetyl-CoA carboxylase|GENE
8603 Scd1|GENE
8604 gastric epithelial neoplasias|DISEASE
8605 Infectious colitis|DISEASE
8606 antibiotic-refractory hepatic cysts|DISEASE
8607 endometriosis|DISEASE
8592 Phlda3|GENE
8593 breast MDA-MB-435|DISEASE
8594 Intensified and central nervous system|DISEASE
8595 B-ALL|DISEASE
8596 lymphoblastic leukemia|DISEASE
8597 ALL|GENE
8598 intrahepatic disease|DISEASE
8599 implanted lesions|DISEASE
8585 LPA3|GENE
8584 LPA1-6|GENE
8587 LPA2|GENE
8586 LPA|GENE
8589 Abcb4|GENE
8588 Cdkn1a|GENE
8591 Akr7a3|GENE
8590 Ccng1|GENE
8577 platelet-derived growth factor receptor-b|GENE
8576 vascular endothelial growth factor receptor-2|GENE
8579 contralateral left lobe|DISEASE
8578 hepatitis C /alcoholic liver cirrhosis|DISEASE
8581 HB-EGF|GENE
8580 Prostate Cancers|DISEASE
8583 LPA1-3|GENE
8582 LPA1|GENE
8634 MAP2K6|GENE
8635 SORT1|GENE
8632 LEF1|GENE
8633 ENAH|GENE
8638 SSTR5|GENE
8639 STX1A|GENE
8636 SFRP4|GENE
8637 SLC4A3|GENE
8626 UBE2C|GENE
8627 NUP62|GENE
8624 lysosome transport, endosome transport via multivesicular body|DISEASE
8625 TBL3|GENE
8630 KCNQ3|GENE
8631 lipoprotein lipase|GENE
8628 NR5A1|GENE
8629 GPSM2|GENE
8619 hUTP14a|GENE
8618 IL-1Ra|GENE
8617 IL)-1a|GENE
8616 Model of end-stage liver disease|DISEASE
8623 academic institutions|DISEASE
8622 tissue inflammation|DISEASE
8621 pGL3|GENE
8620 Pirh2|GENE
8611 progesterone receptor+|GENE
8610 CD10+|GENE
8609 estrogen receptor+|GENE
8608 Hepatic Abscess|DISEASE
8615 Biliary tract cancer|DISEASE
8614 non-small-cell lung carcinomas|DISEASE
8613 gallbladder, liver, colon, breast, cervical, urinary bladder and kidney cancers|DISEASE
8612 SMA+|GENE
9772 pancreatic tuberculosis|DISEASE
9773 capsular invasion|DISEASE
9774 malignant tumors of the pancreas|DISEASE
9775 alpha 1 antitrypsin|GENE
9768 oxycodone hydrochloride|DRUG
9769 zoredronic acid|DRUG
9770 adrenal gland tumor|DISEASE
9771 malignant pheochromocytoma|DISEASE
9764 CLOCK|GENE
9765 HC11|GENE
9766 PER2|GENE
9767 Fibroscan|DRUG
9760 Cyclooxygenase-2|GENE
9761 Tie2|GENE
9762 prolactin|DRUG
9763 Attenuated rhythms|DISEASE
9789 PNH|DISEASE
9788 clonal disease|DISEASE
9791 DRESS syndrome|DISEASE
9790 Allopurinol|DRUG
9785 BPDE|DRUG
9784 bromodeoxyuridine|DRUG
9787 Thrombotic episodes|DISEASE
9786 microsomal epoxide hydrolase|DISEASE
9781 GM|DISEASE
9780 B cell lymphoma|DISEASE
9783 gallbladder imaging abnormalities|DISEASE
9782 infiltrating lobular carcinoma|DISEASE
9777 marrow failure|DISEASE
9776 R-CHOP|DRUG
9779 liver and kidney toxicity|DISEASE
9778 infection and liver toxicity|DISEASE
9742 PBI|GENE
9743 Exophytic lesions|DISEASE
9740 BS|DISEASE
9741 BL|DISEASE
9738 Marginal abnormalities|DISEASE
9739 cystatin C|GENE
9736 bicarbonate|DRUG
9737 cystatin C|DRUG
9734 liver failure and liver cancer|DISEASE
9735 Chronic Hepatitis C|DISEASE
9732 Hepatosplenic T-cell lymphoma|DISEASE
9733 bone marrow fibrosis|DISEASE
9730 laparoscopic liver resection for hepatocellular carcinoma|DISEASE
9731 tumor rupture|DISEASE
9728 methicillin|DRUG
9729 vancomycin|DRUG
9759 miR-16|GENE
9758 Ang-2|GENE
9757 Ang-1|GENE
9756 MiR-16|DRUG
9755 Adenoviral gene therapy and oncolysis|DISEASE
9754 cancer gene therapy and viral oncolysis|DISEASE
9753 adenovirus capsid|DISEASE
9752 Clinic Liver Cancer staging|DISEASE
9751 PDTC|DRUG
9750 detection of portal vein tumor|DISEASE
9749 ICC tumors|DISEASE
9748 not only hepatocellular carcinoma|DISEASE
9747 3,5-bis[(2-fluorophenyl)methylene]-4-piperidinone acetate|DRUG
9746 formic acid|DRUG
9745 Budd-Chiari Syndrome|DISEASE
9744 Tyrosine kinase|GENE
9832 [Au(dppz)Cl2]Cl|DRUG
9833 death or hepatic complications (decompensation, hepatocellular carcinoma|DISEASE
9834 adrenal metastasectomy|DISEASE
9835 right renal cell carcinoma|DISEASE
9836 solitary adrenal metastasis|DISEASE
9837 interleukin 1b|GENE
9838 TGR5|GENE
9839 circulatory dysfunction|DISEASE
9824 gastrointestinal symptoms|DISEASE
9825 advanced-stage solid tumors|DISEASE
9826 CML-CP|DISEASE
9827 BCR-ABL|GENE
9828 Arsenic trioxide|DRUG
9829 McA-RH7777 tumor|DISEASE
9830 dppz|DRUG
9831 dipyrido [3,2-a:2',3'-c] phenazine|DRUG
9849 N-(2-hydroxypropyl)-methacrylamide|DRUG
9848 pancreatic head/neck|DISEASE
9851 HPAC tumor|DISEASE
9850 (177)Lu-labeled HPMA|DRUG
9853 cathepsin S|GENE
9852 CSL|GENE
9855 fenretinide|DRUG
9854 ceftriaxone|DRUG
9841 sodium hydroxide|DRUG
9840 NaOH|DRUG
9843 Amala Cancer|DISEASE
9842 Pd-LA|DRUG
9845 cholangiocarcinoma cell line) and TKKK|DISEASE
9844 endothelial growth factor-expressing cholangiocarcinoma|DISEASE
9847 computed tomography) to define the gross tumor|DISEASE
9846 Vascular endothelial growth factor|GENE
9802 FHIT in lung cancer|DISEASE
9803 FHIT|GENE
9800 spinal tumors|DISEASE
9801 Phosphatidylinositol 3-OH|DRUG
9806 DLG|GENE
9807 multifocal tumors|DISEASE
9804 DLG|DRUG
9805 Glyceraldehyde|DRUG
9794 Systemic Symptoms) syndrome|DISEASE
9795 choledochal cysts|DISEASE
9792 biliary obstruction|DISEASE
9793 atypical lymphocytosis|DISEASE
9798 interleukin-1-b|GENE
9799 15-hydroxyprostaglandin dehydrogenase|GENE
9796 Azotemia|DISEASE
9797 15-PGDH|DRUG
9819 Stivarga|DRUG
9818 diphenylurea|DRUG
9817 c-Met, anaplastic lymphoma kinase|GENE
9816 EML4|GENE
9823 ABL|DISEASE
9822 4-anilino-3-quinoline carbonitrile|DRUG
9821 bosutinib|DRUG
9820 PDGFR-b|GENE
9811 TB2|GENE
9810 virtual tumour|DISEASE
9809 intra-abdominal disease|DISEASE
9808 childhood hepatoblastoma|DISEASE
9815 ROS-positive lung cancer|DISEASE
9814 non-small-cell lung cancer|DISEASE
9813 renal cysts|DISEASE
9812 visual impairment, nausea, peripheral edema|DISEASE
9893 Tianshengyuan-1|DRUG
9892 APOBEC3G|GENE
9895 marrow deficiencies|DISEASE
9894 Aplastic anemia|DISEASE
9889 ALA|DRUG
9888 acetyl|DRUG
9891 APOBEC3G|DRUG
9890 hEGF|GENE
9901 HIFU|DRUG
9900 volume of enhancing tumor|DISEASE
9903 HIV-hepatitis|DISEASE
9902 Tenofovir|DRUG
9897 TSY|GENE
9896 hypocellular myelodysplastic syndrome|DISEASE
9899 KEnF|DRUG
9898 pre-S and S regions|GENE
9908 HIF2a|GENE
9909 HIF1a|GENE
9910 stage III colorectal cancer|DISEASE
9911 ELN|GENE
9904 Persistent viremia|DISEASE
9905 miR-7|GENE
9906 advanced laparoscopic|DISEASE
9907 bearing hepatocellular carcinoma|DISEASE
9916 cardiovascular dysfunctions|DISEASE
9917 gastrointestinal distress|DISEASE
9918 degenerative diseases|DISEASE
9919 GSP|GENE
9912 DMN|DRUG
9913 4-hydroxyperoxy-cyclophosphamide|DRUG
9914 GSP|DRUG
9915 idarubicin|DRUG
9863 WIF-1|GENE
9862 cecal cancer|DISEASE
9861 metachronous rectal metastasis|DISEASE
9860 OATP1B2|GENE
9859 CrEL|GENE
9858 deficiency of OATP1B2|DISEASE
9857 taxanes|DRUG
9856 PS80|DRUG
9871 steatotic rats|DISEASE
9870 endothelial dysfunction|DISEASE
9869 solitary tumors|DISEASE
9868 defined CLD deaths|DISEASE
9867 Metachronous rectal liver metastasis|DISEASE
9866 photodynamic eye camera|DISEASE
9865 malignancies-14|DISEASE
9864 intrahepatic cholangiocarcinoma (2 lesions|DISEASE
9878 TCDD|DRUG
9879 17a-ethinylestradiol|DRUG
9876 NAS|DRUG
9877 5'-azacytidine|DRUG
9874 human manganese superoxide dismutase|GENE
9875 EE2|DRUG
9872 reperfusion injuries|DISEASE
9873 rMnSOD|GENE
9886 Rho-123|DRUG
9887 S100|GENE
9884 survival of hepatocellular carcinoma|DISEASE
9885 NPAS2|GENE
9882 Phe|DRUG
9883 poly (amino acid)|DRUG
9880 labor-consuming|DISEASE
9881 DES|DISEASE
9953 neonatal cholestasis|DISEASE
9952 cellular abnormalities|DISEASE
9955 SERPINA1|GENE
9954 neonatal defects|DISEASE
9957 prognostic factors (portal vein thrombosis|DISEASE
9956 TARE HCC|DISEASE
9959 ependymoma|DISEASE
9958 VP|DISEASE
9961 chenodeoxycholyl-arginine ethyl ester|DRUG
9960 salivary gland neoplasms|DISEASE
9963 anal cancer|DISEASE
9962 anal HPV infection|DISEASE
9965 HCV, hepatocellular carcinoma|DISEASE
9964 papilloma virus infection|DISEASE
9967 autophagic|DISEASE
9966 Nitrogen|DRUG
9968 hepatic diseases|DISEASE
9969 situ hepatomas confirmed that the liver tumor|DISEASE
9970 Nasopharyngeal carcinoma|DISEASE
9971 CTCF|GENE
9972 CD90+|GENE
9973 perifocal edema|DISEASE
9974 Intracranial metastasis|DISEASE
9975 neurological disturbances|DISEASE
9976 diabetes and metastatic pancreatic cancer|DISEASE
9977 persistent scapular tenderness|DISEASE
9978 adrenal glands, bone, liver, brain and kidneys; the gastrointestinal tract|DISEASE
9979 Metastatic spreads of lung cancer|DISEASE
9980 gastrointestinal metastases|DISEASE
9981 solitary gastric metastasis|DISEASE
9982 Gastric metastasis of lung cancer|DISEASE
9983 ginsenosides|DRUG
9923 abetalipoproteinemia|DISEASE
9922 bcl-XL|GENE
9921 JNK-1 and CD36 genes|GENE
9920 c-JUN|GENE
9927 ANGPTL3|GENE
9926 hypolipidemia|DISEASE
9925 life-threatening disorders|DISEASE
9924 familial hypobetalipoproteinemia|DISEASE
9931 MiR-378|DRUG
9930 IL1b|GENE
9929 MTP|GENE
9928 apoB|GENE
9935 Ehrlich ascites carcinoma|DISEASE
9934 autophagic and angiogenic machineries|DISEASE
9933 peroxides|DRUG
9932 angiogenesis|DISEASE
9938 cis-2-butene-1,4-dial|DRUG
9939 furan|DRUG
9936 prostate (PC3) cancer|DISEASE
9937 beclin-1|GENE
9942 cytochrome P450 2E1|GENE
9943 cis-2|GENE
9940 polyamines|DRUG
9941 2-(S-glutathionyl)butanedial-amine|DRUG
9946 gonads, brain, liver, kidneys and some types of cancer|DISEASE
9947 prolactin receptor|GENE
9944 hypothalamic area, dorsomedial nucleus of the hypothalamus and ventral premammillary|DISEASE
9945 hypothalamus|DISEASE
9950 duodenal adenocarcinoma|DISEASE
9951 alpha-1-antitrypsin deficiency|DISEASE
9948 STAT5a|GENE
9949 Metabolic tumor volume|DISEASE
10047 taxol|DRUG
10046 Neurotoxicity|DISEASE
10045 cortical blindness|DISEASE
10044 metastatic colorectal cancer|DISEASE
10043 abscess of left iliopsoas and ipsilateral obturator muscle|DISEASE
10042 HAF|GENE
10041 periphery of lesions and background liver parenchyma|DISEASE
10040 Hemangiomas|DISEASE
10039 IRFTO|DRUG
10038 syndromes|DISEASE
10037 lifestyle-related disease|DISEASE
10036 IMP3|GENE
10035 CTR|GENE
10034 SLC30A1|GENE
10033 SLC39A2|GENE
10032 SLC39A3|GENE
10030 CTR2|GENE
10031 SLC39A1|GENE
10028 structural details|DISEASE
10029 SLC31A1|GENE
10026 HBV-liver cirrhosis|DISEASE
10027 Zn|DRUG
10024 inflammatory adenoma|DISEASE
10025 focal nodular hyperplasia|DISEASE
10022 FOXL2|GENE
10023 HBC|GENE
10020 MEST|GENE
10021 HBCs|GENE
10018 ovarian-type stroma|DISEASE
10019 Estrogen receptor|GENE
10016 hepatobiliary cystadenomas|DISEASE
10017 morbid obesity|DISEASE
10013 PMC|DISEASE
10012 volume disease|DISEASE
10015 chronic alcoholism|DISEASE
10014 hormonal abnormalities|DISEASE
10009 cobalt|DRUG
10008 modulate cancer|DISEASE
10011 deficiency of such phosphorylation|DISEASE
10010 gastrointestinal and prostate cancer were the top five cancers|DISEASE
10005 NAD(P)H quinone|DRUG
10004 Luteolin|DRUG
10007 b-Carotene|DRUG
10006 vitamin A|DRUG
10001 aldo-keto reductase family 1 member b10|GENE
10000 B10|GENE
10003 AGR3|GENE
10002 cholangiocellular carcinomas|DISEASE
9996 High-Grade Dysplasia|DISEASE
9997 BPI|GENE
9998 preneoplastic conditions|DISEASE
9999 NTs|GENE
9992 TTCA|DRUG
9993 Gemcitabine-Oxaliplatine|DRUG
9994 anti-angiogenic therapies|DISEASE
9995 Crohn's disease and one ulcerative colitis|DISEASE
9988 ENH|GENE
9989 gastrointestinal disease|DISEASE
9990 Mitomycin-based hepatic arterial infusion chemotherapy for solitary ampullary cancer liver metastasis|DISEASE
9991 Extra-hepatic cancer|DISEASE
9984 Flavonoid|DRUG
9985 butylated hydroxyanisole|DRUG
9986 BHAH|DRUG
9987 isolated flavonoid and hydro-ethanolic extract of Euphorbia neriifolia (HEEN) leaves|DISEASE
10107 malignant lymphoma|DISEASE
10106 Stage IIIa colon cancer|DISEASE
10105 enteritis|DISEASE
10104 PMS2|GENE
10111 imatinib mesylate|DRUG
10110 Stage IV colon cancer|DISEASE
10109 advanced rectal cancer|DISEASE
10108 CIA|GENE
10099 cardiac hemodynamics|DISEASE
10098 aortic stenosis|DISEASE
10097 Percutaneous transcatheter aortic valvuloplasty|DISEASE
10096 Rac|GENE
10103 MSH6|GENE
10102 Mendelian syndromes|DISEASE
10101 familial adenomatous polyposis|DISEASE
10100 Lynch syndrome|DISEASE
10090 SRC-3|GENE
10091 valvular disease|DISEASE
10088 CARM-1|GENE
10089 SRC-2|GENE
10094 EDA|DISEASE
10095 EDA|GENE
10092 epithelial- mesenchymal transition|DISEASE
10093 colorectal cancer metastasis|DISEASE
10082 Hepatopancreatobiliary Surgery Department I of Beijing Cancer|DISEASE
10083 PDE1B|GENE
10080 ED2|GENE
10081 Metastasis of Hepatocellular Carcinoma|DISEASE
10086 verrucarin|DRUG
10087 steroid receptor coactivator|GENE
10084 XPO4|GENE
10085 verrucarin A|DRUG
10073 Computed tomography scan showed 2 liver lesions|DISEASE
10072 incisional hernia|DISEASE
10075 laparoscopic total colectomy, transvaginal removal of the entire colon|DISEASE
10074 sigmoid cancer|DISEASE
10077 iodine(131) lipiodol|DRUG
10076 vaginal discharge|DISEASE
10079 endometrial, colorectal and hepatocellular carcinoma|DISEASE
10078 primary esophageal squamous cancer|DISEASE
10065 ITGA2|GENE
10064 ADH4|GENE
10067 TNF-a and cyclooxygenase 2|GENE
10066 pro-inflammatory cytokine tumor|DISEASE
10069 LY2334737|DRUG
10068 Docetaxel|DRUG
10071 dyspareunia|DISEASE
10070 CYP3A4*22|GENE
10056 cystic and intraductal papillary mucinous neoplasms|DISEASE
10057 biliary cirrhosis and non-autoimmune liver disease|DISEASE
10058 CD57|GENE
10059 HLA and KIR genotypes|GENE
10060 HLA-B*|GENE
10061 HLA-C*|GENE
10062 colonisation of the hepatic parenchyma|DISEASE
10063 grade 2|DISEASE
10048 adrenal and liver involvement|DISEASE
10049 pancreatic and adrenal metastases|DISEASE
10050 subcutaneous nodule|DISEASE
10051 advanced SCLC|DISEASE
10052 Small cell lung cancer|DISEASE
10053 Serial serum HER2 measurement|DISEASE
10054 CA 15-3|GENE
10055 cystic tumor|DISEASE
10166 benign vascular lesion|DISEASE
10167 MicroRNA-195|GENE
10164 infantile hemangioma|DISEASE
10165 angiosarcoma|DISEASE
10162 intrasplenic implantation|DISEASE
10163 PCDH10|GENE
10160 pancreatic neuroendocrine tumors|DISEASE
10161 PCDH10|DRUG
10174 OATP1B1|GENE
10175 PKA|GENE
10172 cyclic nucleotides|DRUG
10173 6-MB-cAMP|DRUG
10170 nodularin|DRUG
10171 8-pCPT-2'-O-Me-cAMP|DRUG
10168 cGMP|DRUG
10169 8-Br-cAMP|DRUG
10151 CD73|GENE
10150 Merkel cell carcinoma|DISEASE
10149 metastatic MCC lesions|DISEASE
10148 D-Phe1-Tyr3-octreotide|DRUG
10147 metastaticcolorectal cancer|DISEASE
10146 earlystage disease|DISEASE
10145 material and filling the soft tissue defect|DISEASE
10144 giant right thoraco-abdominal tumor|DISEASE
10159 PNET of median tumor|DISEASE
10158 Non-functional Pancreatic Neuroendocrine Tumors|DISEASE
10157 Klf4|GENE
10156 TGFBR2|GENE
10155 cMyc|GENE
10154 miR-200c|GENE
10153 GFAP|GENE
10152 KDM1|GENE
10132 guanylyl cyclase domain containing 1|GENE
10133 chronic colitis|DISEASE
10134 colonic epithelial cell proliferation|DISEASE
10135 Inflammatory bowel diseases|DISEASE
10128 posterior decompression|DISEASE
10129 muscle weakness|DISEASE
10130 guanylyl|DRUG
10131 NEDD4-1|GENE
10140 subtotal or total pancreatic head resection|DISEASE
10141 absence of RCT|DISEASE
10142 PMSR|GENE
10143 neutrophil gelatinase-associated lipocalin|GENE
10136 chronic inflammatory disorders|DISEASE
10137 Oridonin|DRUG
10138 Poly (ADP-ribose)|DRUG
10139 DPPHR|DRUG
10117 synaptophysin(+)|GENE
10116 advanced type II gastric tumor|DISEASE
10119 PgR|GENE
10118 zoledronic acid hydrate|DRUG
10113 synaptophysin(+)|DRUG
10112 gastric GIST|DISEASE
10115 computed tomography showed multiple liver metastases|DISEASE
10114 large cell neuroendocrine carcinoma|DISEASE
10125 Posterior segmentectomy|DISEASE
10124 Grade 2 liver dysfunction|DISEASE
10127 examination of lower limb edema|DISEASE
10126 erythrocytosis|DISEASE
10121 Hepatocellular adenoma|DISEASE
10120 morphological abnormalities|DISEASE
10123 2-[fluorine-18]fluoro-2-deoxy-D-glucose|DRUG
10122 serum amyloid A protein|GENE
10226 unusual tumor|DISEASE
10227 Endometrial hepatoid adenocarcinoma|DISEASE
10224 pHi|GENE
10225 Hepatoid adenocarcinoma|DISEASE
10230 antihepatocellular carcinoma|DISEASE
10231 chronic hepatitis C virus (HCV) infection|DISEASE
10228 Liquiritigenin|DRUG
10229 N-Acetyl-L-cysteine|DRUG
10234 degraded cellular debris|DISEASE
10235 propyleneimine|DRUG
10232 advanced chronic liver disease|DISEASE
10233 autophagic response in hepatocellular carcinoma|DISEASE
10238 ribonucleic acid|DRUG
10239 Fluorescein isothiocyanate|DRUG
10236 poly (ethylene glycol)|DRUG
10237 ASO|DRUG
10211 C60|DRUG
10210 PEO-PPO|DRUG
10209 Nitazoxanide|DRUG
10208 PPO|DRUG
10215 Cytosine|DRUG
10214 2',7'-dichlorfluorescein-diacetate|DRUG
10213 fullerene|DRUG
10212 l-phenylalanine|DRUG
10219 acidic endosomal/lysosomal compartments of tumor|DISEASE
10218 2-(diisopropylamino) ethylamine|DRUG
10217 FDA|DRUG
10216 5-flucytosine|DRUG
10223 muscle, liver and tumour|DISEASE
10222 MRS|DISEASE
10221 aATP|DRUG
10220 PCr|DRUG
10192 cIAP-1|GENE
10193 caspase 9/3|GENE
10194 diaphragmatic defect|DISEASE
10195 end-stage renal disease|DISEASE
10196 1,2-Dichloropropane|DRUG
10197 dichloromethane|DRUG
10198 1,2-DCP|DRUG
10199 impact of the murine tumor|DISEASE
10200 pancreatic tumors|DISEASE
10201 pancreas ductal adenocarcinomas|DISEASE
10202 3- Bromopyruvic acid|DRUG
10203 HK II|GENE
10204 Iron Oxide|DRUG
10205 Idarubicin|DRUG
10206 acute myocardial infarction|DISEASE
10207 PEO|DRUG
10177 PKG|GENE
10176 Nod|GENE
10179 Epac|GENE
10178 OATP1B1/1B3|GENE
10181 adnexal atrophy, trabacular bone reduction, kidney tubular anisokaryosis|DISEASE
10180 medullar atrophy|DISEASE
10183 FFA|DRUG
10182 DNA-PKCS|GENE
10185 trans-16|DRUG
10184 trans-palmitoleic acid|DRUG
10187 Intravenous-glucose-tolerance|DISEASE
10186 hyperinsulinemic-euglycemic clamps|DISEASE
10189 incident type 2|DISEASE
10188 glucose tolerance, hepatic and systemic insulin sensitivity|DISEASE
10191 antitumor potential in hepatocellular carcinoma|DISEASE
10190 systemic insulin|DISEASE
9226 malignant resectable liver lesions|DISEASE
9227 dimethylthiazol-diphenyltetrazolium bromide|DRUG
9224 hypoechoic nodules|DISEASE
9225 C viral infection|DISEASE
9230 cyclin A|GENE
9231 mitomycin-c|DRUG
9228 hepatoma cancer|DISEASE
9229 HMGA2|GENE
9218 Gli-1|GENE
9219 Virus-related Hepatocellular Carcinoma|DISEASE
9216 deficiency ofWWP1suppressed cell growth|DISEASE
9217 WWP1|GENE
9222 mHAd|GENE
9223 atrium thrombosis|DISEASE
9220 Ad48|DRUG
9221 Adenovirus 5|DISEASE
9243 thapsigargin|DRUG
9242 human claudin 1|GENE
9241 Anti-hepatitis|DISEASE
9240 HORMAD2|GENE
9247 Xbp1|GENE
9246 Grp78|GENE
9245 oesophageal squamous cell carcinoma|DISEASE
9244 oesophageal cancer|DISEASE
9235 chronic inflammatory skin disease|DISEASE
9234 cancer, anxiety and depression|DISEASE
9233 bowel lesion|DISEASE
9232 5-flurouracil|DRUG
9239 FA-M|GENE
9238 matrix metalloproteinase-2 and matrix metalloproteinase-9|GENE
9237 Folate|DRUG
9236 FA-MNPs|DISEASE
9256 miR  -224|GENE
9257 older|DISEASE
9258 Extracranial metastasis|DISEASE
9259 neurologic disability|DISEASE
9260 Ptch|GENE
9261 functional gastrointestinal disorders|DISEASE
9262 nutritional deficiency|DISEASE
9263 Fatty acid|DRUG
9248 HOXA1|GENE
9249 pathological defects|DISEASE
9250 SKLB-329|DRUG
9251 VEGFR1/2/3|GENE
9252 CD137|GENE
9253 SDS|DRUG
9254 GSE31383|DRUG
9255 miR  -214|GENE
9273 hepatic stellate cell hyperplasia|DISEASE
9272 cholestasis, hematoma|DISEASE
9275 lipidosis|DISEASE
9274 stellate cell hypertrophy and hyperplasia|DISEASE
9277 hepatic disease: cholangiocellular carcinoma|DISEASE
9276 histologic lesions|DISEASE
9279 Melittin|DRUG
9278 Osteoid osteoma|DISEASE
9265 ACOT8|GENE
9264 myristic acid|DRUG
9267 Primary Liver Cancer|DISEASE
9266 aggressive cancers|DISEASE
9269 biliary lesions|DISEASE
9268 Extramedullary hematopoiesis|DISEASE
9271 glycogenosis|DISEASE
9270 biliary cysts|DISEASE
9294 nucleophosmin|DRUG
9295 NPM|GENE
9292 large hepatocellular carcinoma|DISEASE
9293 Combined radiofrequency ablation|DISEASE
9290 terfenadine|DRUG
9291 astemizole O|DRUG
9288 decursin|DRUG
9289 astemizole|DRUG
9286 NHC|DISEASE
9287 epoxyeicosatrienoic acids|DRUG
9284 N-heterocyclic carbene|DRUG
9285 Au(i)|DRUG
9282 2-Octyl-cyanoacrylate|DRUG
9283 gastric varices|DISEASE
9280 Melittin|GENE
9281 CyclinD1|GENE
9311 distearoylphosphatidylethanolamine|DRUG
9310 impact of complement|DISEASE
9309 B7-H3|GENE
9308 Promoted Tumor|DISEASE
9307 peritoneal disease|DISEASE
9306 pancreatectomy for cancer|DISEASE
9305 c-Abl|GENE
9304 RPPA|DRUG
9303 Micro-environmental Factors in Clinical Hepatocellular Cancer|DISEASE
9302 chronic alcohol consumers|DISEASE
9301 baseline bilirubin|DRUG
9300 gamma glutamyl transpeptidase|GENE
9299 CaP|GENE
9298 phosphatidylserine (PS)-poly(ethylene glycol)|DRUG
9297 CaP|DRUG
9296 poly(ethylene glycol) methyl ether|DRUG
9324 Surgical splenectomy|DISEASE
9325 Nodal|GENE
9326 heterochronia metastasis|DISEASE
9327 Trastuzumab|DRUG
9320 phosphatidylethanolamine|DRUG
9321 Malaria|DISEASE
9322 excessive alcohol consumption and nonalcoholic steatohepatitis|DISEASE
9323 viral diseases|DISEASE
9316 Hepatic inflammation|DISEASE
9317 deleobuvir|DRUG
9318 hepatitis D) infection|DISEASE
9319 Hepatic diseases|DISEASE
9312 Lactobionic acid|DRUG
9313 1-ethyl-3-(3-dimethylaminopropyl) carbodiimide|DRUG
9314 Non-alcoholic steatohepatitis|DISEASE
9315 consecutive hepatocellular carcinoma|DISEASE
9341 RalBP1|GENE
9340 RalGDS|GENE
9343 Ral|GENE
9342 GGTI|GENE
9337 COPD|GENE
9336 COPD|DISEASE
9339 RalA-GTP in the liver tumors|DISEASE
9338 RalA|DRUG
9333 contractile impairment and metabolic and endocrine abnormalities|DISEASE
9332 Pre-cachexia|DISEASE
9335 Sarcopenic obesity|DISEASE
9334 muscle loss|DISEASE
9329 advanced urothelial carcinomas|DISEASE
9328 advanced urothelial carcinoma of the bladder|DISEASE
9331 vascular tumor|DISEASE
9330 giant cell carcinoma|DISEASE
9347 ischemic and hemorrhagic stroke|DISEASE
9346 mental disorders|DISEASE
9345 anxiety disorder|DISEASE
9344 congenital anomalies|DISEASE
9351 hypertensive heart disease|DISEASE
9350 major depressive disorder|DISEASE
9349 communicable diseases|DISEASE
9348 Chronic Diseases|DISEASE
9355 injuries|DISEASE
9354 respiratory infections|DISEASE
9353 neonatal disorders|DISEASE
9352 liver and stomach cancers|DISEASE
9359 hexaminolevulinate|DRUG
9358 PPIX|DRUG
9357 nutritional deficiencies|DISEASE
9356 drug use disorders|DISEASE
9362 PDT|GENE
9363 Retinol|DRUG
9360 hexaminoevulinate|DRUG
9361 Photodynamic therapy of ovarian cancer peritoneal metastasis|DISEASE
9366 cyclopentadecylmethylnorspermidine|DRUG
9367 isoleucine|DRUG
9364 norspermidine|DRUG
9365 dihydromotuporamine C|DRUG
9370 myo-inositol|DRUG
9371 a-glucose|DRUG
9368 1-methylhistidine|DRUG
9369 carnitine|DRUG
9374 nonalcoholic fatty liver|DISEASE
9375 visceral metastasis|DISEASE
9372 complicated diseases|DISEASE
9373 acid deficiencies, and energy metabolism disorders|DISEASE
9377 Sclerosed hemangiomas|DISEASE
9376 advanced of CRC|DISEASE
9379 phosphatidyl inositol 3,4,5-tri-phosphate|DRUG
9378 subsequent disease|DISEASE
9381 MT1G|GENE
9380 biomarkers for hepatocellular carcinoma|DISEASE
9383 deep-seated tumors|DISEASE
9382 MT1M|GENE
9385 borderline/definite steatohepatitis|DISEASE
9384 bariatric surgery|DISEASE
9387 decreased likelihood of end-stage liver disease and/or hepatocellular carcinoma|DISEASE
9386 Interferon|DRUG
9389 neoandrographolide|DRUG
9388 andrographolide|DRUG
9391 14-deoxy-11,12-didehydroandrographolide|DRUG
9390 14-deoxyandrographolide|DRUG
9392 diterpenoids|DRUG
9393 liver and bile duct cancer|DISEASE
9394 cyclin-D1|GENE
9395 2'-methoxykurarinone|DRUG
9396 kurarinone|DRUG
9397 kuraridin|DRUG
9398 Lavandulyl Flavonoids|DRUG
9399 discovery of five lavandulyl flavonoids|DISEASE
9400 potential therapies for diabetes|DISEASE
9401 vaccinia H1-related phosphatase|GENE
9402 PTP1B|GENE
9403 T cell protein tyrosine phosphatase|GENE
9404 adrenalitis|DISEASE
9405 adrenal insufficiency|DISEASE
9406 hypophysitis|DISEASE
9407 thyroiditis|DISEASE
9415 inoperable hilar cholangiocarcinoma|DISEASE
9414 hepatobiliary cancers|DISEASE
9413 VDAC1|GENE
9412 xenograft lung cancer|DISEASE
9411 adenoside triphosphate|DRUG
9410 later TNM cancer|DISEASE
9409 dermal microvascular endothelial|DISEASE
9408 ZIC1|GENE
9423 Decitabine|DRUG
9422 Zebularine|DRUG
9421 Nucleoside|DRUG
9420 advanced hepatic fibrosis|DISEASE
9419 cardiac neuroendocrine metastases|DISEASE
9418 Verapamil|DRUG
9417 colorectal lesions|DISEASE
9416 flurodeoxyglucose|DRUG
9430 Trypan blue|DRUG
9431 S-180|DRUG
9428 hOCT2|GENE
9429 hCNT1|GENE
9426 hCNT3|GENE
9427 hOCT1|GENE
9424 DNMT|GENE
9425 hENT2|GENE
9438 Budd-Chairi syndrome|DISEASE
9439 cancer antigen-125|DISEASE
9436 virus cirrhosis|DISEASE
9437 CA-125|DRUG
9434 CDDP-TAI|DRUG
9435 Coma|DISEASE
9432 Solid Tumor|DISEASE
9433 Nrf-2|GENE
9445 nephrogenic systemic fibrosis|DISEASE
9444 gadodiamide|DRUG
9447 preneoplastic foci and liver tumors|DISEASE
9446 NSF|GENE
9441 endothelial-vascular permeability|DISEASE
9440 tuberculous peritonitis|DISEASE
9443 EXCu|DRUG
9442 graphite|DRUG
9453 cytokine release syndrome|DISEASE
9452 liver toxicity|DISEASE
9455 single tumor|DISEASE
9454 multinodular HCC|DISEASE
9449 MMP7|GENE
9448 chronic EtOH consumption|DISEASE
9451 MB49 bladder cancer|DISEASE
9450 WISP1|GENE
9460 extrahepatic bile duct carcinoma|DISEASE
9461 gallbladder carcinomas|DISEASE
9462 overweight and obesity|DISEASE
9463 Commonly Fatal Disease|DISEASE
9456 LXRa, b or ab isoforms|GENE
9457 Vanadium|DRUG
9458 liver involvement|DISEASE
9459 Combined hepatocellular-cholangiocarcinoma|DISEASE
9468 silicon|DRUG
9469 radiation-induced cancer|DISEASE
9470 DLP|GENE
9471 primary and secondary hepatic tumors|DISEASE
9464 metachronous disease|DISEASE
9465 abdominal hysterectomy|DISEASE
9466 Paragonimus infestation|DISEASE
9467 fluke infestation|DISEASE
9497 psychotic disorders|DISEASE
9496 dopamine and glutamate|DISEASE
9499 eradicate HCV infection|DISEASE
9498 hepatitis B virus/hepatitis C virus coinfection|DISEASE
9501 Mitoxantrone|DRUG
9500 anthrapyrazole|DRUG
9503 chronic virus hepatitis|DISEASE
9502 Anthrapyrazoles|DRUG
9489 Sirt4|GENE
9488 Sirt5|GENE
9491 Sirt1|GENE
9490 Sirt3|GENE
9493 Sirt6|GENE
9492 Sirt7|GENE
9495 BAY86-9766|DRUG
9494 a-mangostin|DRUG
9480 cytomegalovirus infection|DISEASE
9481 liver and lung cancer|DISEASE
9482 immunodeficiency syndrome|DISEASE
9483 Malignant lymphoma|DISEASE
9484 pneumocystis pneumonia|DISEASE
9485 muL|GENE
9486 even fulminant hepatitis|DISEASE
9487 Sirt2|GENE
9472 Sterol regulatory element-binding protein 1|GENE
9473 azides|DRUG
9474 CDCA|DRUG
9475 [(18)F]fluoride|DRUG
9476 intestinal diseases|DISEASE
9477 abnormalities in the liver and staging of neoplasms|DISEASE
9478 cholesterol gallstone disease|DISEASE
9479 EOS|DISEASE
9531 salinomycin|DRUG
9530 dimeglumine|DRUG
9529 gadobenate dimeglumine|DRUG
9528 Lung cancers|DISEASE
9535 ALDH1+|GENE
9534 polyneuropathy|DISEASE
9533 cold allodynia|DISEASE
9532 Na(+)|DRUG
9523 teratoma|DISEASE
9522 Malignant testicular germ cell tumors|DISEASE
9521 APRIL|GENE
9520 transforming growth factor beta 1|GENE
9527 Adenocarcinoma|DISEASE
9526 gonadal stromal tumors|DISEASE
9525 seminomas|DISEASE
9524 TGCT|DISEASE
9514 C26-luc metastatic colorectal liver tumour|DISEASE
9515 C26-luc murine colon cancer|DISEASE
9512 stage IV colon cancer|DISEASE
9513 (188)Re|DRUG
9518 Anthracyclines|DRUG
9519 vinblastine|DRUG
9516 dyspnea|DISEASE
9517 cardiac extension of hepatocellular carcinoma|DISEASE
9506 Alcoholic liver diseases|DISEASE
9507 ALDs|GENE
9504 hepatic inflammation, fatty liver|DISEASE
9505 fibrosis and finally hepatocellular carcinoma|DISEASE
9510 carcinoma gall bladder|DISEASE
9511 adenocarcinoma of transverse colon|DISEASE
9508 transplantable Walker 256 carcinosarcoma|DISEASE
9509 intralobular metastases|DISEASE
9565 LRH1|GENE
9564 MMP2/9 target genes|GENE
9567 hepatitis B virus-related liver disease|DISEASE
9566 Hepatocystin|DRUG
9561 pancreatic, colorectal, breast and liver cancer|DISEASE
9560 breast and prostate cancers|DISEASE
9563 von Willebrand|DISEASE
9562 FPP|DISEASE
9557 transarterial tumor|DISEASE
9556 glycogen storage disease type Ia|DISEASE
9559 granulocyte-colony stimulating factor|GENE
9558 inflammatory hepatocellular adenomas|DISEASE
9553 Aristolochic acid|DRUG
9552 Cycloheximide|DRUG
9555 aristolochic acid nephropathy|DISEASE
9554 Balkan endemic nephropathy|DISEASE
9548 Barcelona-Clinic Liver Cancer|DISEASE
9549 AimHepatocellular carcinoma|DISEASE
9550 shikonin|DRUG
9551 acetylshikonin|DRUG
9544 p70|GENE
9545 IFN-  1|GENE
9546 Gadolinium-ethoxybenzyl-diethylenetriamine pentaacetic acid|DRUG
9547 hyperintense lesions|DISEASE
9540 Numb status|DISEASE
9541 Numb|GENE
9542 S6K|GENE
9543 LC3B|GENE
9536 ischaemic heart disease|DISEASE
9537 oral cavity|DISEASE
9538 Most lesions|DISEASE
9539 vascular involvement|DISEASE
9599 three lesions|DISEASE
9598 CRLM and extra hepatic disease|DISEASE
9597 Metastatic Renal Cell Carcinoma|DISEASE
9596 hypoxic tumors|DISEASE
9595 F-18 labelled anilino sulfoxides|DRUG
9594 sulfoxides|DRUG
9593 pO2|DRUG
9592 [(18)F]FMISO|DRUG
9591 sulfoxide|DRUG
9590 non-resectable liver tumours|DISEASE
9589 extracellular signal-regulated kinase 1/2|GENE
9588 Akt 1/2/3|GENE
9587 chronic HBV infections|DISEASE
9586 PLUNC|GENE
9585 nasal epithelium carcinoma|DISEASE
9584 gastric hepatoid adenocarcinomas|DISEASE
9582 thyroglobulin|GENE
9583 nonhepatoid adenocarcinoma|DISEASE
9580 RagA and RagB genes|GENE
9581 BRAF and RAS mutations|GENE
9578 embryonic death|DISEASE
9579 RagB|GENE
9576 IL-12B|GENE
9577 growth defects|DISEASE
9574 IL-11|GENE
9575 CA+CC|GENE
9572 pouch neoplasia|DISEASE
9573 Neoplasia|DISEASE
9570 PSC-UC|DISEASE
9571 refractory colitis|DISEASE
9568 autosomal dominant polycystic liver disease|DISEASE
9569 IPAA|DRUG
9616 Renal dysfunction|DISEASE
9617 fulminant hepatic failure|DISEASE
9618 ARF|GENE
9619 BDTT|DRUG
9620 Stomatitis|DISEASE
9621 Bile duct adenoma|DISEASE
9622 histamine|DRUG
9623 peptic ulcer disease|DISEASE
9624 heavy drinking|DISEASE
9625 diaspirin|DRUG
9626 RH7777|DRUG
9627 hepatectomy and partial hepatic ischemia|DISEASE
9628 intrahepatic and lung metastases|DISEASE
9629 less tumor|DISEASE
9630 hepatic I/R injury|DISEASE
9631 HO1|GENE
9601 cancer-induced hepatic rupture|DISEASE
9600 Small cell neuroendocrine carcinoma|DISEASE
9603 Spontaneous rupture|DISEASE
9602 metastatic rupture|DISEASE
9605 hospital with general malaise|DISEASE
9604 congenital bile duct atresia|DISEASE
9607 FLT3|GENE
9606 acute lymphoblastic leukemia|DISEASE
9609 metabolic derangement|DISEASE
9608 upper lung atelectasis|DISEASE
9611 quadriparesis|DISEASE
9610 muscle dysfunction|DISEASE
9613 background liver disease|DISEASE
9612 status|DISEASE
9615 impairment of glucose metabolism|DISEASE
9614 Hypertriglyceridemia|DISEASE
9650 Nano-HA|DRUG
9651 OXPHOS|DISEASE
9648 hypervascular tumor|DISEASE
9649 hydroxyapatite|DRUG
9654 hcc|GENE
9655 Graft-versus-host disease|DISEASE
9652 adenosine triphosphate synthesis and OXPHOS deficiency|DISEASE
9653 Complex IV subunit 1 defect|DISEASE
9658 suppurative cholangitis|DISEASE
9659 DDLT|DRUG
9656 lower esophageal cancer|DISEASE
9657 gastroesophageal cancers|DISEASE
9662 Colorectal liver metastasis|DISEASE
9663 adrenal metastasis|DISEASE
9660 NO16966|DRUG
9661 rat sarcoma|DISEASE
9635 SR-BI|GENE
9634 DC-SIGN|DRUG
9633 solitary lesion|DISEASE
9632 CXCR3|GENE
9639 gastric squamous cell carcinoma|DISEASE
9638 gastric cardia|DISEASE
9637 dysphagia|DISEASE
9636 CD81|GENE
9643 6-mercaptopurine|DRUG
9642 epithelial-mesenchymal transition (EMT) of liver cancer|DISEASE
9641 glutamyl|DRUG
9640 squamous cell carcinoma of the stomach|DISEASE
9647 cordycepin|DRUG
9646 LCH|GENE
9645 proliferative disorder|DISEASE
9644 pituitary tumor|DISEASE
9684 LC/MS platforms|DISEASE
9685 acylglycerol O-acyltransferase|GENE
9686 CD55|GENE
9687 CD46|GENE
9680 Met|DRUG
9681 cysteine sulfinic acid|DRUG
9682 poly-unsaturated fatty acids|DRUG
9683 acylglycerol O|DRUG
9692 pathological diseases|DISEASE
9693 metabolic liver disease|DISEASE
9694 hereditary tyrosinemia type I|DISEASE
9695 FAH|GENE
9688 CD59|GENE
9689 carbamoyl phosphate|DRUG
9690 fumarylacetoacetate|DRUG
9691 chronic hepatopathy|DISEASE
9669 TGF- b1|GENE
9668 Carbon tetrachloride|DRUG
9671 IL-20|GENE
9670 IL-20R1|GENE
9665 hyperemia of non-tumorous|DISEASE
9664 removal of oligometastatic lesions|DISEASE
9667 H2A.2|GENE
9666 hepato-cellular carcinoma|DISEASE
9677 EXOSC4|GENE
9676 SENP6|GENE
9679 RNMT|GENE
9678 NENF|GENE
9673 breast and bladder cancer|DISEASE
9672 TGF)-b1|GENE
9675 RASAL2|GENE
9674 WBSCR22|GENE
9718 AOM|DRUG
9719 AOM + canola|DISEASE
9716 PHC|GENE
9717 decreased cervical cancer|DISEASE
9714 Foxp3+|GENE
9715 extrahepatic gastrointestinal neuroendocrine carcinoma|DISEASE
9712 ERK5|GENE
9713 annexin V|GENE
9726 oxotomaymycin|DRUG
9727 Tcm|DRUG
9724 S180 sarcoma|DISEASE
9725 tomaymycin|DRUG
9722 antineoplastic components|DISEASE
9723 cantharidin|DRUG
9720 Hyperlipidemia|DISEASE
9721 adenocarcinoma of the stomach|DISEASE
9703 hepatitis C infections|DISEASE
9702 acute cardiotoxicity|DISEASE
9701 cardio|DRUG
9700 hepatic plasmacytoma|DISEASE
9699 jaundice, anorexia, and firm tender hepatomegaly|DISEASE
9698 dexamethasone protocol|DRUG
9697 thalidomide|DRUG
9696 pullulan|DRUG
9711 ADM|DRUG
9710 Background: Lung cancer|DISEASE
9709 Tln2|GENE
9708 Talin-1|GENE
9707 LRRFIP1|GENE
9706 Caspase 3|GENE
9705 liver cell neuroendocrine carcinoma|DISEASE
9704 Background: Hepatocellular cancer|DISEASE
11000 rhenium|DRUG
11001 rhenium diseleno-ether|DRUG
11002 Titanocene dichloride|DRUG
11003 titanocene|DRUG
11004 pregnenolone|DRUG
11005 Ti-Preg|DRUG
11006 steroid hormone-dependent cancer|DISEASE
11007 Herbal drugs and herbal composite formula drugs|DISEASE
10992 Kidney Cancer|DISEASE
10993 retinoid X receptor|GENE
10994 S100A8|GENE
10995 S100A9|GENE
10996 3H-Thymidine|DRUG
10997 cellular myelocytomatosis|DISEASE
10998 Q3G|DRUG
10999 cancer including hepatocellular carcinoma|DISEASE
10985 giant hepatic hemangioma|DISEASE
10984 performed emergency operation|DISEASE
10987 cholangiolocellular carcinoma|DISEASE
10986 diaphragmatic hernia|DISEASE
10989 hyaluronic acid|DRUG
10988 total defect|DISEASE
10991 severity of sinusoidal dilation|DISEASE
10990 L-OHP|DRUG
10977 FoxO1|GENE
10976 USP7|GENE
10979 vitronectin|GENE
10978 transketolase|GENE
10981 SK-Hep-1 liver cancer|DISEASE
10980 125I|DRUG
10983 SUR|GENE
10982 FDG|GENE
10970 sesquiterpene|DRUG
10971 sesquiterpenes|DRUG
10968 chemoembolization and bland embolization for hepatocellular carcinoma|DISEASE
10969 hydroperoxy|DRUG
10974 mental confusion|DISEASE
10975 systemic glucose homeostasis|DISEASE
10972 cordycepol C|DRUG
10973 Endo G|GENE
10962 PECAM-1|GENE
10963 E-selectin|GENE
10960 epidermal growth factor receptor|DISEASE
10961 telomere dysfunction|DISEASE
10966 serum hepatitis B|DISEASE
10967 tumor-node-metastasis|DISEASE
10964 [(18)   F]VM4-037|DRUG
10965 carbonic anhydrase IX|GENE
10955 myocardial injury|DISEASE
10954 fatality and infection|DISEASE
10953 neonatal diseases|DISEASE
10952 Coxsackie virus infection|DISEASE
10959 cancer death worldwide|DISEASE
10958 DENA|DRUG
10957 UTR|GENE
10956 systemic disease model|DISEASE
10947 SETD4|GENE
10946 HMT|GENE
10945 C17ORF49|GENE
10944 vein tumor thrombus (PVTT) and tumor|DISEASE
10951 Ror2|GENE
10950 Wnt5a|GENE
10949 clone|DRUG
10948 ASH1L|GENE
10940 glycemic impairments|DISEASE
10941 miR-98|GENE
10942 ciplatin|DRUG
10943 Prognostic factors of hepatocellular carcinoma|DISEASE
10936 ORI|DRUG
10937 ORI-GB-NP|DRUG
10938 bladder epithelial lining|DISEASE
10939 diabetes status|DISEASE
10932 OFE|GENE
10933 ERK1/2 and Cx43|GENE
10934 mugineic acids|DRUG
10935 methylpheophorbide|DRUG
10928 H2 O2|DRUG
10929 OFE|DISEASE
10930 Gap|GENE
10931 GJIC|GENE
10925 cellular copper|DISEASE
10924 deficiency-II|DISEASE
10927 copper transporter 1|GENE
10926 cardiac tissue|DISEASE
10921 radiographic localized disease|DISEASE
10920 DiR|GENE
10923 Kaplan-Meier estimation|DISEASE
10922 laparoscopic staging|DISEASE
10917 generated peritoneal carcinomatosis|DISEASE
10916 pimonidazole|DRUG
10919 PGN635|DRUG
10918 DiR|DRUG
10913 1,1-diphenyl-2-picrylhydrazyl|DRUG
10912 ER dysfunction|DISEASE
10915 aldose|DRUG
10914 2,3-dehydrosilybin dimer|DRUG
10910 NOX5|GENE
10911 devastating disease|DISEASE
10908 Esophageal Adenocarcinoma|DISEASE
10909 histone H2AX|GENE
10906 EGTA|DRUG
10907 pulsed acid|DRUG
10904 Deficiency Impairs|DISEASE
10905 diphenylene iodonium|DRUG
10902 Riproximin|DRUG
10903 pancreatic cancer liver metastasis|DISEASE
10900 ABCG  -2|GENE
10901 Acute graft versus host disease|DISEASE
10898 MRP  -1|GENE
10899 ABCB  -1|GENE
10896 cabozantinib|DRUG
10897 p-MET|DRUG
10895 Sulforhodamine B|DRUG
10894 TR2|GENE
10893 peroxisome proliferator-activated receptor gamma|GENE
10892 15-hydroxyeicosatetraenoic acid|DRUG
10891 thiazolidinediones|DRUG
10890 polyunsaturated fatty acids|DRUG
10889 Solitary and multiple lesions|DISEASE
10888 diameter of tumours|DISEASE
10887 small cell dysplasia|DISEASE
10886 colonic cancer|DISEASE
10885 mesenteric or lung metastases|DISEASE
10884 HHV-6 infection|DISEASE
10883 OSTa and OSTb gene promoters|GENE
10882 ischemia-reperfusion|DISEASE
10881 chenodeoxycholic acid (CDCA), hypoxia|DISEASE
10880 chenodeoxycholic acid|DRUG
10865 PCNA-AS1|GENE
10864 DEB|DRUG
10867 12-O-tetradecanoylphorbol-13-acetate|DRUG
10866 tBHQ|DRUG
10869 mEH|GENE
10868 HS-1|DISEASE
10871 E1b|GENE
10870 HS-1|GENE
10873 IVC tumor|DISEASE
10872 HS-2|GENE
10875 tumor-suppressor|GENE
10874 miR-34b/c|GENE
10877 FoxM1|GENE
10876 retinoblastoma (Rb) tumor|DISEASE
10879 antiangiogenic therapy in hepatocellular carcinoma|DISEASE
10878 EGF SNP and EGF receptor|GENE
10848 liver-cirrhosis|DISEASE
10849 LIMK|GENE
10850 BMP|GENE
10851 BMPR1a|GENE
10852 BMPR1b|GENE
10853 BMPR2|GENE
10854 LRP6|GENE
10855 miR-202|GENE
10856 Crigler Najjar syndrome|DISEASE
10857 Gilbert syndrome|DISEASE
10858 Rotor syndrome|DISEASE
10859 Dubin-Johnson syndrome|DISEASE
10860 bilirubin encephalopathy|DISEASE
10861 Inherited disorders of bilirubin metabolism|DISEASE
10862 Fbx4|GENE
10863 MiR-612|DRUG
10835 increased lung metastasis|DISEASE
10834 sorafenib-resistant HCC tumors|DISEASE
10833 GDC0068|DRUG
10832 chromosomal abnormalities|DISEASE
10839 sexual dysfunction|DISEASE
10838 viral hepatitis B|DISEASE
10837 Cathepsin B|GENE
10836 Head and Neck Cancer Metastasis|DISEASE
10843 T-IC/cancer|DISEASE
10842 thymosin beta 10|GENE
10841 Thymosin beta 4|GENE
10840 cellular motility|DISEASE
10847 hepatocellular-carcinoma|DISEASE
10846 RMP|GENE
10845 RPB5|GENE
10844 T-IC|GENE
10818 systematic errors ('bias|DISEASE
10819 sacral metastasis|DISEASE
10816 5-aminosalicylic acid|DRUG
10817 Hepatitis C infection|DISEASE
10822 Alcoholism|DISEASE
10823 WG|DISEASE
10820 Six1|GENE
10821 PUFA|DRUG
10826 neural degeneration|DISEASE
10827 pruritus|DISEASE
10824 migraine|DRUG
10825 bronchiolitis|DISEASE
10830 HNF1a|GENE
10831 miR-15b|GENE
10828 neurokinin-1|GENE
10829 NK-1 receptor|GENE
10805 Gastric adenocarcinoma|DISEASE
10804 abdominal distension|DISEASE
10807 Helicobacter pylori gastritis|DISEASE
10806 gastric ulcer|DISEASE
10801 thyroid disease|DISEASE
10800 euthyroid individuals|DISEASE
10803 morphine sulphate|DRUG
10802 cognitive impairment|DISEASE
10813 arterial-phase hypervascularity|DISEASE
10812 colorectal tumours|DISEASE
10815 benign venous thrombosis|DISEASE
10814 regenerative nodules or dysplastic nodules|DISEASE
10809 ampullary adenocarcinoma|DISEASE
10808 gastric outlet obstruction|DISEASE
10811 anal fissure|DISEASE
10810 pancreato-biliary malignancies|DISEASE
10788 isolated liver metastasis|DISEASE
10789 invasive ductal carcinoma|DISEASE
10790 FCC|DRUG
10791 6-fluoro-3-formylchromone|DRUG
10784 BMAL1|GENE
10785 PER1|GENE
10786 PER3|GENE
10787 HER2-positive breast cancer|DISEASE
10796 and portal vein tumor|DISEASE
10797 first-order|DISEASE
10798 Thyroid hormones|DRUG
10799 cardiovascular mortality|DISEASE
10792 Bax/Bcl-2|GENE
10793 (4/3)    r(3)|DRUG
10794 actual tumor volume|DISEASE
10795 TTV|GENE
10775 PRO2000|DRUG
10774 DUSP6|GENE
10773 DUSP6 in hepatocellular carcinoma|DISEASE
10772 phosphothreonine|DRUG
10771 hydroxyzine|DRUG
10770 benztropine|DRUG
10769 SELL|GENE
10768 poly(ethylene glycol)-b-poly(N-2-hydroxypropyl methacrylamide-co-histidine)|DRUG
10783 CKIepsilon|GENE
10782 CRY2|GENE
10781 CRY1|GENE
10780 malignant tumor of the alimentary tract|DISEASE
10779 endometrial carcinoma|DISEASE
10778 head and neck squamous cell carcinoma|DISEASE
10777 breast, ovarian and endometrial cancer|DISEASE
10776 ANCCA|GENE
10758 Hilar Cholangiocarcinoma|DISEASE
10759 5-aminoimidazole-4-carboxamide-1-h-D-ribofuranoside|DRUG
10756 atrophic right hepatic lobe|DISEASE
10757 compensatory hypertrophy|DISEASE
10754 CDK4/6|GENE
10755 partial atrophy|DISEASE
10752 BRCA1/2|GENE
10753 CDK|GENE
10766 Brain cancer|DISEASE
10767 CXorf66|GENE
10764 fucoidan|DRUG
10765 sulphated polyfucose|DRUG
10762 radioiodine|DRUG
10763 THW|GENE
10760 AMP-Activated Protein Kinase|GENE
10761 Cr|DRUG
11243 GEMIN4|GENE
11242 TNRC6B|GENE
11241 Trp|DRUG
11240 Leu|DRUG
11247 miR-424|GENE
11246 c-Myb|GENE
11245 RAN|GENE
11244 exportin 5|GENE
11235 ovarian, lung and pancreatic cancer|DISEASE
11234 TE1 esophageal cancer|DISEASE
11233 large tumors|DISEASE
11232 mdr1|GENE
11239 His|DRUG
11238 Vigilin|GENE
11237 vigilin|GENE
11236 Peutz  -Jeghers syndrome|DISEASE
11258 Prednisone|DRUG
11259 delayed wound healing, partial flap loss|DISEASE
11256 diarrhea, fatigue, and liver abnormalities|DISEASE
11257 oral mucositis|DISEASE
11262 IGFBP-4|GENE
11263 IGFBP-5|GENE
11260 anastomotic thrombosis|DISEASE
11261 Chalcones|DRUG
11250 matrix metalloproteinase (MMP) -2|GENE
11251 hemolytic anemia|DISEASE
11248 Meloxicam|DRUG
11249 Fas-L|GENE
11254 propiconazole|DRUG
11255 TGx|GENE
11252 hemolytic uremic syndrome|DISEASE
11253 triazole|DRUG
11209 episilvestrol|DRUG
11208 brain or bone metastases|DISEASE
11211 eIF4A|GENE
11210 Silvestrol|DRUG
11213 ruthenium|DRUG
11212 Arene|DRUG
11215 SK-hep-1 (liver cancer|DISEASE
11214 AgO3 SCF3|DRUG
11201 NK-2|DRUG
11200 malignant glioma|DISEASE
11203 malignancies of the liver and the colon|DISEASE
11202 Nkx2.8|GENE
11205 acute cholecystitis|DISEASE
11204 laparotomic cholecystectomy|DISEASE
11207 Urothelial carcinoma of the urinary bladder|DISEASE
11206 GLI1|GENE
11224 5-AIQ|DRUG
11225 ADP-ribosyltransferase  1|GENE
11226 caspase  3|GENE
11227 ROCK1|GENE
11228 5  -fluorouracil|DRUG
11229 saponin|DRUG
11230 Astragaloside|DRUG
11231 P  -gp|GENE
11216 HCT-15 (colorectal cancer|DISEASE
11217 S3+S4|DRUG
11218 adenovirus infection|DISEASE
11219 viral infections of the liver|DISEASE
11220 galectin-9|GENE
11221 Tim-3|GENE
11222 angiostatin|DRUG
11223 Arginine|DRUG
11183 Isoquercitrin|DRUG
11182 imperatorin|DRUG
11181 acute promyelocytic leukemia|DISEASE
11180 potential therapeutic targets for liver cancer|DISEASE
11179 rapid disease|DISEASE
11178 alcohol heavy drinking|DISEASE
11177 B[a]P|DRUG
11176 GFPT2|GENE
11175 TNFRSF10C|GENE
11174 FSD1|GENE
11173 ZNF177|GENE
11172 ELOVL4|GENE
11171 HOXA9|GENE
11170 IRAK3|GENE
11169 DPYSL4|GENE
11168 ZNF177|DRUG
11198 cell dysplasia|DISEASE
11199 Hereditary Tyrosinemia|DISEASE
11196 nitisinone|DRUG
11197 Children With Hepatocellular Carcinoma|DISEASE
11194 PON|GENE
11195 Ki-67|DRUG
11192 sulfhydryl|DRUG
11193 TAS|DISEASE
11190 hydroperoxide|DRUG
11191 LOOH|DRUG
11188 Biliary Tumors|DISEASE
11189 NSO|DRUG
11186 periampullary neoplasm|DISEASE
11187 Cholangiocarcinoma involving the distal common bile duct (distal cholangiocarcinoma|DISEASE
11184 carbon dioxide|DRUG
11185 quercetin-3-O-b-d-glucopyranoside|DRUG
11149 breast, skin, and thyroid cancers|DISEASE
11148 deficient or insufficient) 25|DISEASE
11151 UGT2B7|GENE
11150 EPI|DRUG
11145 emtansine|DRUG
11144 Cyclopamine|DRUG
11147 25-hydroxyvitamin D|DRUG
11146 HER2-positive metastatic breast cancer|DISEASE
11141 Cdc42|GENE
11140 RhoGAP|GENE
11143 Mena|GENE
11142 Acetate|DRUG
11137 human CYP1B1|GENE
11136 Cyp1b1|GENE
11139 RhoC|GENE
11138 RhoB|GENE
11164 bid|GENE
11165 perforin|GENE
11166 hereditary tyrosinemia|DISEASE
11167 Fah|GENE
11160 TIP30 deficiency|DISEASE
11161 CC3|GENE
11162 primary and secondary liver tumors|DISEASE
11163 vascular enhancement|DISEASE
11156 C7ORF41|GENE
11157 CD61|GENE
11158 TPA|GENE
11159 RUNX1|GENE
11152 caspase  -9/  -3|GENE
11153 MeSH|DRUG
11154 EEF2|GENE
11155 TPA|DRUG
11106 CP-47|DRUG
11107 cannabis|DISEASE
11104 JWH-250|DRUG
11105 Cannabicyclohexanol|DRUG
11110 colitis-associated colorectal cancer|DISEASE
11111 autoinflammatory diseases|DISEASE
11108 autoimmune inflammatory disorders|DISEASE
11109 Colitis|DISEASE
11114 MCL|DISEASE
11115 mantle cell lymphoma|DISEASE
11112 (99m)Tc-galactosyl|DRUG
11113 formiminotransferase cyclodeaminase|GENE
11118 metastasis, and portal vein tumor|DISEASE
11119 ketoaldehyde|DRUG
11116 CD19+|GENE
11117 recurrence of hepatocellular carcinoma|DISEASE
11123 Severe 25-hydroxyvitamin D|DRUG
11122 25-hydroxyvitamin D3|DRUG
11121 primary amines|DRUG
11120 NaCl|DRUG
11127 forskolin|DRUG
11126 sitagliptin|DRUG
11125 coronary artery disease and type 2 diabetes mellitus|DISEASE
11124 advanced stages of hepatocellular carcinoma|DISEASE
11131 Pak1|GENE
11130 G6pc|GENE
11129 DPP-IV|GENE
11128 2,2'-dihydroxy-1,1'-dinaphthyldisulfide|DRUG
11135 LPC 18:0|DRUG
11134 serious or fatal AE|DISEASE
11133 hepatic disease and previous cancer|DISEASE
11132 Pck1|GENE
11072 WT KRAS exon 2 tumors|DISEASE
11073 National Cancer|DISEASE
11074 HLA-DQA1|GENE
11075 HLA-DRB1*07 01|GENE
11076 Abraxane|DRUG
11077 Pancreatic Adenocarcinoma|DISEASE
11078 human albumin|GENE
11079 1-naphthol|DRUG
11080 Chamaechromone|DRUG
11081 monohydroxide|DRUG
11082 recombinant human cytochrome P450 1A2|GENE
11083 recombinant human UDP-glucuronosyltransferase 1A3|GENE
11084 hemangioma|DRUG
11085 HEM|DISEASE
11086 Cyst, hemangioma|DISEASE
11087 FISH|DRUG
11089 amplicon-positive mouse HCCs|GENE
11088 VEGFA-amplified hepatocellular carcinomas|DISEASE
11091 8-bromo-cGMP|DRUG
11090 carcinoma-vascular endothelial growth factor score|DISEASE
11093 L-NAME|DRUG
11092 S-nitroso-N-acetylpenicillamine|DRUG
11095 SNAP|GENE
11094 immunity and inflammation|DISEASE
11097 suspected liver metastasis|DISEASE
11096 general practitioner consultation|DISEASE
11099 FBW7 mRNA transcription and protein|GENE
11098 neuroendocrine hormone active tumor|DISEASE
11101 aminoalkylindole|DRUG
11100 Chronic HBV infection|DISEASE
11103 JWH-073|DRUG
11102 JWH-018|DRUG
11046 FOXO1|GENE
11047 IRS1|GENE
11044 HAm4M=(Z)-2-(amino(pyridin-2-yl)methylene)-N-methylhydrazinecarbothioamide|DRUG
11045 epithelial cervical cancer|DISEASE
11042 Wisp1|GENE
11043 Esco2|GENE
11040 Cyp2b10|GENE
11041 Mcm6|GENE
11054 steroid-insensitive thrombocytopenia|DISEASE
11055 vascular malformations|DISEASE
11052 infantile hepatic hemangiomas|DISEASE
11053 vascular lesions|DISEASE
11050 HCV-mediated hepatocellular carcinoma|DISEASE
11051 Vascular Anomalies|DISEASE
11048 tumor thrombus|DISEASE
11049 murine osteosarcoma|DISEASE
11063 reflux disease|DISEASE
11062 hepatic failure, need for liver transplantation and death|DISEASE
11061 early cancer|DISEASE
11060 copy number aberration|DISEASE
11059 danoprevir|DRUG
11058 BI201335|DRUG
11057 ECL|GENE
11056 hepatocellular liver carcinoma|DISEASE
11071 Human OCT1|GENE
11070 fluoxetine|DRUG
11069 diphenhydramine|DRUG
11068 Liver dysfunction, fatigue and anorexia|DISEASE
11067 Carboplatin|DRUG
11066 MPTP|DRUG
11065 cardia intestinal metaplasia|DISEASE
11064 chronic cardia inflammation|DISEASE
11012 breast (1.11) cancers|DISEASE
11013 endocrine cancers|DISEASE
11014 esophageal, liver and lung cancer|DISEASE
11015 nervous system tumors|DISEASE
11008 ABT-869|DRUG
11009 thyroid, renal and hepatocellular carcinoma|DISEASE
11010 RAS|GENE
11011 TGF-b-1|GENE
11020 B16 melanoma|DISEASE
11021 Hepatic Tumor|DISEASE
11022 sodium dodecyl sulfate polyacrylamide gel|DRUG
11023 catastrophic illness|DISEASE
11016 Allergic Rhinitis|DISEASE
11017 Clinicopathologic factors, cancer|DISEASE
11018 CSS|GENE
11019 Omega-3 polyunsaturated fatty acids|DRUG
11029 APOBEC3A|GENE
11028 A+T|DISEASE
11031 2-methoxyestradiol|DRUG
11030 APOBEC3B|GENE
11025 macroscopic tumors|DISEASE
11024 bladder, liver, and kidney cancer|DISEASE
11027 Erk1/2 GSK-3a/b|GENE
11026 Matn2|GENE
11037 hepatitis C infection and excessive alcohol consumption|DISEASE
11036 perfusion abnormalities|DISEASE
11039 Ccnb2|GENE
11038 Cdc20|GENE
11033 GCLC|GENE
11032 At 3|GENE
11035 MTs|GENE
11034 MT-1/2|GENE
10462 pyrazolidine|DRUG
10463 thiazolidine|DRUG
10460 BDI |DRUG
10461 Multiple lesions|DISEASE
10458 chlorophyll-a|DRUG
10459 chlorophyll|DRUG
10456 PAA|DRUG
10457 cyanine|DRUG
10454 extra-hepatic bile duct cancer|DISEASE
10455 EFS|GENE
10452 let-7g|GENE
10453 gastroduodenal toxicity|DISEASE
10450 breast and ovarian cancer|DISEASE
10451 K-Ras|GENE
10448 thyrotoxicosis|DISEASE
10449 thyroid dysfunction|DISEASE
10447 metastatic bladder cancer|DISEASE
10446 hepatomas over bilateral hepatic lobes|DISEASE
10445 Stage III-IV epithelial ovarian cancer|DISEASE
10444 London cohort, liver surface disease|DISEASE
10443 10-(3'a,12'a-dihydroxy-5'b-cholan-24'-carboxyl)-(20   s)-camptothecin|DRUG
10442 camptothecin|DRUG
10441 cardiac discomfort|DISEASE
10440 cyclophosphamide+adriamycin+fluorouracil|DRUG
10439 53BP1|GENE
10438 TRF2|GENE
10437 TRF1|GENE
10436 TPP1|GENE
10435 DDR|GENE
10434 c-fos|GENE
10433 c-jun|GENE
10432 ischemic injury|DISEASE
10492 NUAK1|GENE
10493 CARD9-deficient|DISEASE
10494 spleen tyrosine kinase|GENE
10495 CARD9|GENE
10488 NLP|GENE
10489 MYPT1|GENE
10490 NEK2|GENE
10491 PLK-1|GENE
10484 Jagged1|GENE
10485 5-Cyano-7-nitro-2-benzothiazolecarboxamide-3-oxide|DRUG
10486 nuclear abnormalities|DISEASE
10487 deficiency-induced centrosome amplification|DISEASE
10480 tocotrienol|DRUG
10481 Y-tocotrienol|DRUG
10482 VRX-007|DRUG
10483 Ad vector anti-tumor|DISEASE
10477 Valproate|DRUG
10476 posterosuperior lesions|DISEASE
10479 7,12-dimethylbenz(a)anthracene|DRUG
10478 poststroke epilepsy, lung cancer|DISEASE
10473 Hepatitis C Virus|DISEASE
10472 BH3|DRUG
10475 advanced colonic neoplasia|DISEASE
10474 advanced adenoma|DISEASE
10469 biliary diseases|DISEASE
10468 intrahepatic cholestasis of pregnancy|DISEASE
10471 ABCB4|GENE
10470 decreased phosphatidylcholine secretion|DISEASE
10465 Schiff's bases|DRUG
10464 1,8-naphthyridine|DRUG
10467 Canine|DRUG
10466 4-hydroxy-2,7-dimethyl-1,8-naphthyridine|DRUG
10394 ursolic acid|DRUG
10395 icosahydropicenic acid|DRUG
10392 PBD|DISEASE
10393 dieldrin|DRUG
10398 BEL-7404 liver cancer|DISEASE
10399 Cytochrome C|GENE
10396 fever especially malarial fever|DISEASE
10397 respiratory disorders|DISEASE
10386 KLB|GENE
10387 liver disease, and non-AIDS cancer|DISEASE
10384 DCA|DRUG
10385 L-buthionine-[S,R]-sulfoximine|DRUG
10390 UICC stage III colon cancer|DISEASE
10391 bile salts|DRUG
10388 fluoropyrimidine|DRUG
10389 RAS wild-type tumor|DISEASE
10379 SCN1B|GENE
10378 BCa|GENE
10377 breast tumours|DISEASE
10376 ocular melanoma|DISEASE
10383 NM|DISEASE
10382 HBV, liver function and tumor|DISEASE
10381 gastroenterology or infectious disease specialists|DISEASE
10380 FiO2|DRUG
10371 SRB|DRUG
10370 RAD52|GENE
10369 CD206|GENE
10368 M-CSF|GENE
10375 SRB|GENE
10374 cyclin-dependent kinase 2|GENE
10373 colon (HCT116) cancer|DISEASE
10372 2-(2-chloro-acetylamino)-pyrroloazepine|DRUG
10424 lung adenocarinomas|DISEASE
10425 Lung Cancer|DISEASE
10426 TSPAN2|GENE
10427 hereditary breast cancer|DISEASE
10428 Anatomic imaging|DISEASE
10429 mobile hepatocellular cancer|DISEASE
10430 overdose|DISEASE
10431 growth of liver tumor|DISEASE
10416 post-SVR hepatocellular carcinoma|DISEASE
10417 persistent hepatic inflammation|DISEASE
10418 complete central necrosis|DISEASE
10419 intra-abdominal carcinomatosis|DISEASE
10420 1,4-Bis-[2-(3,5-dichloropyridyloxy)] benzene|DRUG
10421 xenobiotic1,4-Bis-[2-(3,5-dichloropyridyloxy)] benzene|DRUG
10422 RB-deficient|DISEASE
10423 chronic bronchitis|DISEASE
10409 NN|DISEASE
10408 Cd(II) complexes|DISEASE
10411 iron-oxide|DRUG
10410 Poly(lactide-co-glycolide)|DRUG
10413 PEI600|DRUG
10412 delivery of sorafenib to liver tumors|DISEASE
10415 pancreas and/or only duodenum|DISEASE
10414 pGL3-EA4D-tBid/H1|GENE
10401 Peritoneal implantation of cancer|DISEASE
10400 Bak|GENE
10403 p-nitrophenyl acetate|DRUG
10402 Peritoneal carcinomatosis|DISEASE
10405 recombinant human CES2|GENE
10404 Ces1c|GENE
10407 (Z)-(2-((1,3-diphenyl-1H-pyrazol-4-yl)methylene) hydrazinyl)(pyridin-2-ylamino)methanethiol|DRUG
10406 pyrazole|DRUG
10327 liver pathologies, and cancer|DISEASE
10326 epidemic of type 2 diabetes|DISEASE
10325 sodium glucose|DRUG
10324 phentermine|DRUG
10323 orlistat|DRUG
10322 topiramate|DRUG
10321 PNPLA3|GENE
10320 overproduced by the fatty liver|DISEASE
10335 MELD|DRUG
10334 KRAS wild type tumours|DISEASE
10333 regorafinib|DRUG
10332 mitomycin C|DRUG
10331 luminal subtype) patients|DISEASE
10330 ectopic fat syndrome|DISEASE
10329 obese people with type 2 diabetes|DISEASE
10328 abnormal hormone secretion, and various metabolic disturbances|DISEASE
10310 invasive cancers|DISEASE
10311 miR-99a|GENE
10308 Cr(VI)|DRUG
10309 bleomycin sulphate|DRUG
10306 Peretinoin|DRUG
10307 Peretinoin and other retinoids|DISEASE
10304 Academic Medical Center|DISEASE
10305 carcinoma of the esophagus|DISEASE
10318 alcoholic liver disease, non-alcoholic fatty liver disease, non-alcoholic steatohepatitis|DISEASE
10319 Virus infection|DISEASE
10316 incremental lifetime cancer|DISEASE
10317 BaP|GENE
10314 polycyclic aromatic hydrocarbons|DRUG
10315 polycyclic aromatic hydrocarbon|DRUG
10312 benzo[a]pyrene|DRUG
10313 gasoline|DRUG
10357 silicate|DRUG
10356 HTCC|DRUG
10359 TCZ|DRUG
10358 CCL-13|GENE
10353 Cytokeratin|DRUG
10352 HNF-1a|GENE
10355 sodium alginate|DRUG
10354 dysplastic areas (19 lesions|DISEASE
10365 BITC|DRUG
10364 VEGF 165|DRUG
10367 Ym1|GENE
10366 solid tumor growth and the number of tumor|DISEASE
10361 systemic inflammatory disease|DISEASE
10360 spinal disease|DISEASE
10363 ApoA1|GENE
10362 tumor necrosis factor alpha|GENE
10340 A549 non-small cell lung cancer|DISEASE
10341 PC-3 prostate cancer|DISEASE
10342 (18) F-fluorodeoxyglucose|DRUG
10343 MSG|DRUG
10336 rho|GENE
10337 indomethacin|DRUG
10338 silymarin|DRUG
10339 b-sitosterol|DRUG
10348 Fgf10|GENE
10349 Fgfr2|GENE
10350 CYP3A/7|GENE
10351 CK 8|GENE
10344 ballooning degeneration|DISEASE
10345 cleft lip and palate|DISEASE
10346 inner ear, tongue, trachea, eye|DISEASE
10347 essential regulator of lung and limb formation|DISEASE
10259 rAMF|DRUG
10258 complex diseases|DISEASE
10257 caspase-3, -9|GENE
10256 p38 mitogen-activated protein kinase|GENE
10263 caveolin-1, and -2|GENE
10262 MMP3|GENE
10261 Autocrine motility factor|GENE
10260 GDI-2|GENE
10267 acute tubular necrosis|DISEASE
10266 cardiac fibers|DISEASE
10265 dengue|DISEASE
10264 decrease of T|DISEASE
10271 CES1|GENE
10270 arterial chemoembolization of hepatic tumors|DISEASE
10269 NS3|GENE
10268 myocarditis|DISEASE
10242 Insulin-like growth factors|DISEASE
10243 IGF-II|GENE
10240 ASOs|DRUG
10241 hepatic lesion, hyperplastic nodule or tumor|DISEASE
10246 Whole-liver HAI|DISEASE
10247 phosphatidylinositol-4,5-bisphosphate|DRUG
10244 DDP-H|DRUG
10245 early hepatocellular carcinoma|DISEASE
10250 stage III disease, T4 disease|DISEASE
10251 pyrimidine fluoride|DRUG
10248 BRAF wild-type tumors|DISEASE
10249 peritoneal metastases|DISEASE
10254 3-(4,5-Dimethylthiazol  -2  -yl)  -2,5-diphenyltetrazolium bromide|DRUG
10255 5,5',6,6'-tetrachloro  -1,1',3,3'-tetraethylbenzimidazolcarbocyanine iodide|DRUG
10252 sorafenib-refractory advanced hepatocellular carcinoma|DISEASE
10253 Computed tomography hepatic angiography|DISEASE
10289 TPC|DISEASE
10288 hypertension, biliary complications,postoperative infection, tacrolimus toxicity|DISEASE
10291 Metastatic Breast Cancer|DISEASE
10290 antibacterial, antifungal, anti-inflammatory|DISEASE
10293 neuromyelitis optica spectrum disorder|DISEASE
10292 NMOSD|DRUG
10295 paraneoplastic disorder|DISEASE
10294 leg weakness|DISEASE
10297 polylactic acid|DRUG
10296 aquaporin-4|GENE
10299 Emodin (1,3,8-trihydroxy-6-methylanthraquinone)|DRUG
10298 emodin|DRUG
10301 improve lung fibrosis and lung cancer|DISEASE
10300 lung diseases|DISEASE
10303 hepatitis A virus|DISEASE
10302 partial lung inflammation|DISEASE
10272 SRXN1|GENE
10273 Thr|DRUG
10274 MFAP3L|GENE
10275 FRK|GENE
10276 SC-59|DRUG
10277 Gd3+|DRUG
10278 GPC3-targeting hepatocellular carcinoma|DISEASE
10279 HNF4alpha|GENE
10280 N-Benzylcantharidinamide|DRUG
10281 HuR|GENE
10282 PHA665752|DRUG
10283 inoperable hepatocellular carcinoma|DISEASE
10284 Mel|GENE
10285 Silybin|DRUG
10286 early-stage hepatocellular carcinoma|DISEASE
10287 brain-cardiac death|DISEASE
10701 Hmox1|GENE
10700 Serpine1|DRUG
10703 Virus|DISEASE
10702 Serpine1|GENE
10697 TIC-like features|DISEASE
10696 KIAA1114|DRUG
10699 trophinin|GENE
10698 TICs|DISEASE
10693 CYP2D2|GENE
10692 CYP1A|GENE
10695 CDL|DISEASE
10694 Arteries Supplying Hepatocellular Carcinoma|DISEASE
10689 1,2-dichlorobenzene|DRUG
10688 MCP230|DRUG
10691 copper oxide|DRUG
10690 aromatic hydrocarbons|DRUG
10716 risperidone|DRUG
10717 parents' fatigue|DISEASE
10718 carcinomatous peritonitis|DISEASE
10719 defined "sudden death|DISEASE
10712 CLC|GENE
10713 INT|GENE
10714 hepatic tumours|DISEASE
10715 cystic degeneration|DISEASE
10708 B(1)-(4-[(18)F]fluorobenzoyl)|DRUG
10709 insulin receptor positive tumors|DISEASE
10710 Insulin Receptor|GENE
10711 malignant liver tumor|DISEASE
10704 Hepatitis C disease|DISEASE
10705 public health strategies addressing emerging epidemics|DISEASE
10706 amine|DRUG
10707 LA-Au|DRUG
10735 6-hydrazinonicotinyl|DRUG
10734 tricine|DRUG
10733 2-aryl-5, 6-dihydropyrrolo [2,1-a] isoquinolines|DRUG
10732 HT-29|DISEASE
10731 HepG2, hepatocellular carcinoma|DISEASE
10730 potential of anticancer compounds|DISEASE
10729 Hyperglycemia worsens the neuronal death|DISEASE
10728 cerebral ischemia|DISEASE
10727 traumatic brain injury|DISEASE
10726 ischemic brain damage|DISEASE
10725 abnormal kidney-, liver functions|DISEASE
10724 metastatic renal cancer|DISEASE
10723 exanthema|DISEASE
10722 advanced renal cell carcinoma|DISEASE
10721 CDK7|GENE
10720 liver rupture|DISEASE
10750 murine thymoma|DISEASE
10751 akt|GENE
10748 cycline|DRUG
10749 Breast Cancers|DISEASE
10746 gemfibrozil|DRUG
10747 poly[ADP-ribose]|DRUG
10744 isoniazid|DRUG
10745 noscapine|DRUG
10742 cardiovascular disorders|DISEASE
10743 rheumatological disorders|DISEASE
10740 flavanone glycoside|DRUG
10741 4',5,7- trihydroxyflavanone-7-rhamnoglucoside|DRUG
10738 respiratory tract infections|DISEASE
10739 IgM|GENE
10736 Ly6C(hi) Ly6G(-)|DRUG
10737 respiratory diseases|DISEASE
10633 5-hmC|DRUG
10632 LEF-1|GENE
10635 GGPPS1|GENE
10634 cytoplasm of liver tumor|DISEASE
10637 course of hepatocellular cancer|DISEASE
10636 concomitant disease|DISEASE
10639 BARX2|GENE
10638 abnormal immune responses|DISEASE
10625 TLR-4|GENE
10624 MyD-88|GENE
10627 CUR|DRUG
10626 HZC|DRUG
10629 lobaplatin|DRUG
10628 Diethylnitrosamine-induced Hepatocarcinoma|DISEASE
10631 unresectable primary liver cancer|DISEASE
10630 appetite|DRUG
10648 Asymptomatic bladder metastasis|DISEASE
10649 grade II left hydronephrosis|DISEASE
10650 nondermatologic cancer|DISEASE
10651 Anemia|DISEASE
10652 solitary urinary bladder metastasis|DISEASE
10653 hydronephrosis|DISEASE
10654 lobular carcinoma|DISEASE
10655 hepatic lymphoma|DISEASE
10640 vitamin K2|DRUG
10641 iodine-131-labeled lipiodol|DRUG
10642 HCC: iodine-125 brachytherapy, autologous tumor|DISEASE
10643 interferon-b|GENE
10644 ZMYM2|GENE
10645 LdT|DRUG
10646 decline of serum hepatitis|DISEASE
10647 Cinnamaldehyde|DRUG
10667 2-amino pyridine|DRUG
10666 copper(ii) chloride|DRUG
10665 benzoyl chloride|DRUG
10664 potassium thiocyanate|DRUG
10671 Airway Cancer|DISEASE
10670 miR-148/152 family|GENE
10669 B  -cell translocation gene  1|GENE
10668 atoms, bond lengths|DISEASE
10659 mortality|DISEASE
10658 ERAS|GENE
10657 adrenal hepatoid adenocarcinoma|DISEASE
10656 hydatic cyst: adrenal hepatoid adenocarcinoma|DISEASE
10663 KRAS wild-type and mutant|GENE
10662 FXYD domain containing ion transport regulator 6|GENE
10661 mental diseases|DISEASE
10660 K(+)|DRUG
10682 C16 fatty acids|DRUG
10683 choline deficient|DISEASE
10680 abscess lesions|DISEASE
10681 Cryptogenic Pyogenic Liver Abscess|DISEASE
10686 ELOVL6|GENE
10687 N-(5-bromopyridin-2-yl)-2-((6-(2-chloroacetamido)benzo[d]thiazol-2-yl)thio)acetamide|DRUG
10684 C18|GENE
10685 MCD|GENE
10674 HCV hepatitis|DISEASE
10675 cholestatic fibrosing hepatitis|DISEASE
10672 SIL|DRUG
10673 Graft loss|DISEASE
10678 invasive carcinomas|DISEASE
10679 advanced polyps|DISEASE
10676 advanced adenomas|DISEASE
10677 colonic mucosal defect|DISEASE
10564 CLP|GENE
10565 good general condition|DISEASE
10566 liver and lung disease|DISEASE
10567 mysterious disorder|DISEASE
10560 NCTD|DRUG
10561 Cantharidin|DRUG
10562 miR-214|GENE
10563 CD25|GENE
10572 ProstaScint|DRUG
10573 PSMA|GENE
10574 "dioxin|DRUG
10575 2,3,7,8-Tetrachlorodibenzo-p-dioxin|DRUG
10568 autosomal co-dominant disorder|DISEASE
10569 neutrophil elastase|GENE
10570 PSMA|DRUG
10571 indium|DRUG
10581 Tnfrsf1b|GENE
10580 Tnfrsf1a|GENE
10583 bioconjugate|DRUG
10582 oxime|DRUG
10577 hepatocellular tumor|DISEASE
10576 Aryl Hydrocarbon|DRUG
10579 IL-1a|GENE
10578 AHR|GENE
10589 breast, prostate and colon cancer|DISEASE
10588 Ac=acetyl|DRUG
10591 EPCAM|GENE
10590 Chemoembolization Treated Hepatocellular Carcinoma|DISEASE
10585 Dau|DRUG
10584 OH|DRUG
10587 pyroglutamic acid|DRUG
10586 GnRH|DRUG
10598 EphrinA1|DRUG
10599 Paxillin|DRUG
10596 Pioglitazone|DRUG
10597 pentoxifylline|DRUG
10594 interstitial lung disease|DISEASE
10595 Nov 1|GENE
10592 bronchopneumonia|DISEASE
10593 N2 disease|DISEASE
10606 Nicotinamide|DRUG
10607 SAM|DRUG
10604 propylamine|DRUG
10605 diacetylspermine|DRUG
10602 gadoxetate disodium|DRUG
10603 gadoxetate|DRUG
10600 epithelial barrier dysfunction|DISEASE
10601 epithelial injury|DISEASE
10615 polycystic liver disease|DISEASE
10614 PAO|GENE
10613 Glut4|GENE
10612 SSAT|GENE
10611 ODC|GENE
10610 nicotinamide N-methyltransferase|GENE
10609 Nicotinamide N|DRUG
10608 spermidine|DRUG
10623 MHCC97H liver cancer|DISEASE
10622 15Ser|DRUG
10621 dihydromyricetin|DRUG
10620 neutrophilic cholangiohepatitis|DISEASE
10619 microvascular dysplasia|DISEASE
10618 Hepatic degeneration|DISEASE
10617 primary portal vein hypoplasia|DISEASE
10616 cholangiocellular adenoma|DISEASE
10496 MDS|GENE
10497 celecoxib|DRUG
10498 Novikoff hepatoma|DISEASE
10499 hIL-15|GENE
10500 NKp80|GENE
10501 NKL|GENE
10502 pregnane|DRUG
10503 impaired glucose tolerance|DISEASE
10504 glucokinase|GENE
10505 CYP3A11|GENE
10506 glucose 6-phosphatase|GENE
10507 UCP1|GENE
10508 poly(DL-lactide-co-glycolide)|DRUG
10509 BCA|DRUG
10510 AFP158-166|DRUG
10511 solid-cystic tumors|DISEASE
10513 chlorosulfonic acid|DRUG
10512 (18)Fluoro-deoxyglucose|DRUG
10515 general toxicity|DISEASE
10514 endothelial growth factor (VEGF) in tumor|DISEASE
10517 PRP-S2|GENE
10516 PRP-S1|GENE
10519 Microspheres on Hepatocellular Carcinoma|DISEASE
10518 thyroxine|DRUG
10521 hepatic neoplasia|DISEASE
10520 malignant epithelial neoplasms|DISEASE
10523 definition of dysplastic nodules|DISEASE
10522 carcinoma - cholangiocellular carcinoma - liver adenoma|DISEASE
10525 TPL|GENE
10524 hepatocellular and cholangiocellular carcinoma|DISEASE
10527 Oestrogen|DRUG
10526 numerous diseases like inflammation|DISEASE
10530 hydroxyproline|DRUG
10531 AT-CA12|DISEASE
10528 synchronous or metachronous hepatic metastases|DISEASE
10529 ER-b|GENE
10534 absence of portal vein thrombosis|DISEASE
10535 respiratory distress syndrome|DISEASE
10532 genetic factors to hepatocellular carcinoma|DISEASE
10533 Untreated hepatocellular carcinoma|DISEASE
10538 alpha feto-protein|GENE
10539 Anatomic versus non-anatomic liver resection for hepatocellular carcinoma|DISEASE
10536 Bmi1|GENE
10537 Expanded criteria for hepatocellular carcinoma|DISEASE
10542 colon carcinoma lymphatic metastasis|DISEASE
10543 CAPEOX|DRUG
10540 post-hepatectomy|DISEASE
10541 corresponding lymphatic and hepatic metastases|DISEASE
10547 novo malignancies|DISEASE
10546 endoscopic retrograde cholangiography|DISEASE
10545 advanced cirrhosis and/or non-resectable tumors|DISEASE
10544 Target lesion|DISEASE
10551 macrocytic anemia|DISEASE
10550 ORLISTAT|DRUG
10549 neurological symptoms, de novo tumors|DISEASE
10548 hepatitis C virus (HCV) and hepatocellular carcinoma|DISEASE
10555 upper respiratory infections|DISEASE
10554 menopausal women|DISEASE
10553 tubular necrosis|DISEASE
10552 type II diabetes mellitus|DISEASE
10559 flu|GENE
10558 subacute liver failure|DISEASE
10557 esophagus, pancreas, colon, rectum|DISEASE
10556 thrombopenia|DISEASE
11956 benzene oxide|DRUG
11957 7-PhG|DRUG
11958 LLO|DRUG
11959 polylysine|DRUG
11952 carfilzomib|DRUG
11953 endostatin|DRUG
11954 diethylnitrosoamines|DRUG
11955 tissue inhibitor of metalloproteinase-1|GENE
11964 Alcohol and liver cancer|DISEASE
11965 D|DISEASE
11966 hepatitis C-virus|DISEASE
11967 advanced liver diseases|DISEASE
11960 buthionine-sulfoximine|DRUG
11961 Genistein|DRUG
11962 astroglioma|DISEASE
11963 malignant gliomas|DISEASE
11941 CNNM3|GENE
11940 Rb1-deficient tumorigenesis|DISEASE
11943 miR-625|GENE
11942 IGF2BP1|GENE
11937 DMH (CNDMH), canola oil and DMH (CANDMH), olive oil and DMH (OLIDMH) and corn oil and DMH|DISEASE
11936 CANDMH|DRUG
11939 Rb1-deficient tumours|DISEASE
11938 BZG-4000|DRUG
11949 calumenin and fibulin-1|GENE
11948 extracellular signal-regulated kinases 1 and 2|GENE
11951 hematologic or kidney toxicity|DISEASE
11950 Lutetium|DRUG
11945 calumenin and fibulin-1|DISEASE
11944 calumenin|DRUG
11947 matrix metalloproteinase-13|GENE
11946 fibulin-1|GENE
11926 PRMT6|GENE
11927 Aurora B|GENE
11924 HMGCS1|GENE
11925 ATP8B1|GENE
11922 compare radial volumetric imaging|DISEASE
11923 CLU|GENE
11920 a-radionuclide|DRUG
11921 Cartesian VIBE|DRUG
11934 advanced or very advanced human hepatocellular carcinoma|DISEASE
11935 liver-disease|DISEASE
11932 PDCD4|GENE
11933 miRNA-21|GENE
11930 cIAP-2|GENE
11931 Pacs-2|GENE
11928 hematopoiesis|DISEASE
11929 phosphofurin|DRUG
11911 TNS|GENE
11910 deleted in liver cancer|DISEASE
11909 fibrillar adhesions|DISEASE
11908 TNS|DISEASE
11907 tensin|DRUG
11906 Renal Carcinoma|DISEASE
11905 nucleolipid|DRUG
11904 5-FUrd|DRUG
11919 GRPR-positive tumors|DISEASE
11918 PC-3 prostate tumor|DISEASE
11917 (68)Ga|DRUG
11916 Bombesin|DRUG
11915 homogeneous cancer|DISEASE
11914 colonic neoplasm|DISEASE
11913 fibrosis and non-alcoholic steatohepatitis|DISEASE
11912 transmembrane receptor|GENE
12016 Luminal BH|DRUG
12017 Basal-like, bone metastasis|DISEASE
12018 Matrine|DRUG
12019 cardiac arrhythmia|DISEASE
12020 skin inflammations|DISEASE
12021 matrine in hepatocellular cancers|DISEASE
12022 PCD|DISEASE
12023 carcinoids|DISEASE
12024 atrophic gastritis|DISEASE
12025 gastric polyps|DISEASE
12026 gastrinoma|DISEASE
12027 GCs|GENE
12028 haemorragic necrosis|DISEASE
12029 melatonin|DRUG
12030 AA-NAT|DRUG
12031 AA-NAT|GENE
12001 alcoholic fatty liver disease|DISEASE
12000 Sudan|DRUG
12003 cardiovascular morbidity|DISEASE
12002 non-AIDS cancer|DISEASE
12005 adipose tissue remodeling|DISEASE
12004 chronic viral infection|DISEASE
12007 phenyl|DRUG
12006 related disorders|DISEASE
12009 N-methyl-5-indoly|DRUG
12008 colchicine|DRUG
12011 spreading erysipeloid-type reactions|DISEASE
12010 Gastrointestinal stromal tumour|DISEASE
12013 marine infections|DISEASE
12012 hematological disease|DISEASE
12015 soft tissue infections|DISEASE
12014 chronic renal disease|DISEASE
11986 HCC and metastatic liver tumors|DISEASE
11987 anthraquinone|DRUG
11984 TFP|DRUG
11985 zidovudine|DRUG
11990 colon cancer HT-29|DISEASE
11991 less toxicity|DISEASE
11988 flavones|DRUG
11989 SCID mice bearing liver cancer|DISEASE
11994 protein disulfide isomerase|GENE
11995 thioredoxin|GENE
11992 SK053|DRUG
11993 adenanthin|DRUG
11998 Rb1|GENE
11999 Trp53|GENE
11996 Arterial perfusion (AP) of tumors|DISEASE
11997 Small cell lung carcinoma|DISEASE
11971 facilitated tumor|DISEASE
11970 MicroRNA-363|GENE
11969 PDGF-B|GENE
11968 MCL-1|GENE
11975 microRNA-145|GENE
11974 SW480|DRUG
11973 miR-135b|GENE
11972 forkhead box O1|GENE
11979 ErbB4|GENE
11978 ErbB3|GENE
11977 angiogenesis and vascular remodeling|DISEASE
11976 cancers of the bladder, stomach|DISEASE
11983 4-MU|DRUG
11982 dehydroandrographolide|DRUG
11981 AZT|DRUG
11980 Epiregulin|GENE
11837 CK)7|GENE
11836 Fasciola gigantica infection|DISEASE
11839 Fluorodeoxyuridine|DRUG
11838 CIR|GENE
11833 cellular density|DISEASE
11832 Rbpj|GENE
11835 chronic catarrhal cholangitis|DISEASE
11834 hepatocellular density|DISEASE
11829 mycoplasma infection|DISEASE
11828 S100P|GENE
11831 cardiac abnormalities|DISEASE
11830 Notch-deficient|DISEASE
11825 OSI-420|DRUG
11824 1'-hydroxymidazolam|DRUG
11827 MDZ|DRUG
11826 erythromycin|DRUG
11820 human albumin and human lipocalin-2|GENE
11821 Progressive disease|DISEASE
11822 absolute lymphocyte toxicity and aspartate aminotransferase toxicity|DISEASE
11823 Peritransplant lymphopenia|DISEASE
11816 ductal adenocarcinoma|DISEASE
11817 pancreatic epithelial homeostasis|DISEASE
11818 PanIN lesions|DISEASE
11819 HNF6|GENE
11812 LY2157299 monohydrate|DRUG
11813 HnRNPAB|GENE
11814 rectal carcinomas|DISEASE
11815 eIF-5A2|GENE
11808 poly(lactic-co-glycolic acid)|DRUG
11809 Batimastat|DRUG
11810 Arterial Chemoembolization Decrease Hepatocellular Carcinoma|DISEASE
11811 Clavien-Dindo classification|DISEASE
11807 Colorectal cancer, colon cancer, rectal cancer|DISEASE
11806 ASPS|DISEASE
11805 colorectal, hepatocellular carcinoma|DISEASE
11804 pancreatic, head and neck, bladder cancer|DISEASE
11803 TGF-b1 up-regulated collagen I and III transcripts and collagen III protein|GENE
11802 MMP-12 and tissue inhibitor of metalloproteinase|GENE
11801 miR-29a|GENE
11800 GP-73|DRUG
11799 SNE and SND|GENE
11798 SNE|DISEASE
11797 gastrointestinal (GI) cancers|DISEASE
11796 GI malignancies|DISEASE
11795 12-O-tetradecanoylphorbol 13-acetate|DRUG
11794 Platycodin D|DRUG
11793 triterpenoid saponin|DRUG
11792 von Willebrand factor|GENE
11790 systemic vascular dysfunction|DISEASE
11791 matrix metalloproteinase-14|GENE
11788 ICT2588|DRUG
11789 acute cardiovascular toxicity|DISEASE
11786 RAI|GENE
11787 JNK1/2|GENE
11784 palmar-plantar Erythrodysesthesia|DISEASE
11785 metastatic thyroid carcinoma|DISEASE
11782 androgenic-anabolic steroids|DISEASE
11783 hereditary diseases|DISEASE
11780 autotaxin|GENE
11781 hemorrhagic rupture|DISEASE
11778 HIV-positive cancer|DISEASE
11779 autotaxin|DRUG
11776 Hyperbilirubinemia|DISEASE
11777 uridine diphosphate glucuronosyl transferase|GENE
11897 biliary adenocarcinoma|DISEASE
11896 MT1|GENE
11899 AML)/myelodysplastic syndrome|DISEASE
11898 chondrosarcoma|DISEASE
11901 CP2|GENE
11900 Solid tumors|DISEASE
11903 X-ray repair complementing|DISEASE
11902 SMN|GENE
11889 staging cancer|DISEASE
11888 gallbladder disease|DISEASE
11891 metaplasia-dysplasia-carcinoma|DISEASE
11890 known anatomic anomalies of the biliary tract|DISEASE
11893 Tetracycline|DRUG
11892 serosal layer|DISEASE
11895 NANOS1|GENE
11894 autophagy and inflammation|DISEASE
11880 Somatostatin receptor 1|GENE
11881 Somatostatin receptor 5|GENE
11882 limited extrahepatic disease and bilobar disease|DISEASE
11883 Advanced Cancer|DISEASE
11884 SD -4|DISEASE
11885 peritonitis carcinomatosa|DISEASE
11886 TSC22D1|GENE
11887 VLDL|GENE
11872 ABS|GENE
11873 isodose|DRUG
11874 visual acuity|DISEASE
11875 Scca|DRUG
11876 serpin squamous cell carcinoma|DISEASE
11877 Hcc|GENE
11878 Igm|GENE
11879 C hepatic cirrhosis|DISEASE
11867 Identification of potential donor cancer|DISEASE
11866 renal and hepatic failure and the inherent behavior of cancers|DISEASE
11865 intratumoral temperatures, larger tumor|DISEASE
11864 lipoid pneumonia|DISEASE
11871 rare neoplasms|DISEASE
11870 Gastric Gastrointestinal Stromal|DISEASE
11869 suspicious bone lesions|DISEASE
11868 sclerosing cholangitis|DISEASE
11859 neutrophilic dermatosis|DISEASE
11858 cutaneous lesions|DISEASE
11857 skin lesion|DISEASE
11856 congenital hepatic fibrosis|DISEASE
11863 metastasis of hepatocellular carcinoma|DISEASE
11862 familial hypercholesterolemia|DISEASE
11861 Cutaneous disorders|DISEASE
11860 Caroli disease|DISEASE
11850 diagnosis), lung cancer|DISEASE
11851 gastric stromal tumor|DISEASE
11848 thyroid papillary carcinoma|DISEASE
11849 Posttransplant malignancies|DISEASE
11854 calcinosis|DISEASE
11855 perivascular dermatitis|DISEASE
11852 Byler disease|DISEASE
11853 15|DISEASE
11842 3-bromopyruvate|DRUG
11843 paracetamol|DRUG
11840 intra-hepatic disease|DISEASE
11841 intrinsic hepatobiliary toxicity|DISEASE
11846 P16|GENE
11847 Borderline Resectable Pancreatic Cancer|DISEASE
11844 hexokinase II|GENE
11845 liver and colon cancers|DISEASE
12199 GSN|GENE
12198 MAPRE1|GENE
12197 cathepsin D|GENE
12196 clusterin|GENE
12195 PHB2|GENE
12194 lymphomas and other cancers|DISEASE
12193 Lymphomas|DISEASE
12192 cancer of the cervix, anus, lung and liver|DISEASE
12207 H2N2|DRUG
12206 Intrahepatic Cancer|DISEASE
12205 Rac 1|GENE
12204 miR-197|GENE
12203 KAI 1|GENE
12202 human hepatocyte growth factor|GENE
12201 Met|GENE
12200 ICAM1|GENE
12214 hepatitis C virus eradication|DISEASE
12215 absence of portal venous thrombosis|DISEASE
12212 Anti-influenza|DISEASE
12213 epithelial carcinoma|DISEASE
12210 anti-coxsackie virus|DISEASE
12211 human hepatocellular carcinoma|DISEASE
12208 gallotannins|DRUG
12209 Benzophenone C-glucosides|DRUG
12222 kidney lesions|DISEASE
12223 extra-pulmonary lesions|DISEASE
12220 LCP|GENE
12221 trimethyl chitosan-cysteine|DRUG
12218 par-1|GENE
12219 calcium phosphate|DRUG
12216 NF-IL-6|GENE
12217 metastatic carcinomas|DISEASE
12165 Cys-C(O)-Glu|DRUG
12164 fluorine-18|DRUG
12167 C (HCV) infection|DISEASE
12166 CRC metastases|DISEASE
12161 fibroblast growth factor receptor 1|GENE
12160 PEG600|DRUG
12163 Percutaneous radiofrequency ablation of malignant liver tumors|DISEASE
12162 Cirrhosis and Hepatocellular Cancer|DISEASE
12173 various tumours|DISEASE
12172 NUC|DRUG
12175 colorectal peritoneal surface disease|DISEASE
12174 LAC|GENE
12169 HDLN metastasis|DISEASE
12168 IV disease|DISEASE
12171 stage I-III disease|DISEASE
12170 Cancer seventh edition|DISEASE
12180 hydrazine hydrate|DRUG
12181 poly(glycidyl methacrylate)|DRUG
12182 FB1|DRUG
12183 hepatic neoplastic transformation|DISEASE
12176 PSD|GENE
12177 Comparison of various surgical approaches for extensive bilateral colorectal liver metastases|DISEASE
12178 extensive stage small cell lung cancer|DISEASE
12179 Hydrazide|DRUG
12188 p53 abnormalities|DISEASE
12189 Aggressive Behavior|DISEASE
12190 microcystin|DRUG
12191 Microcystins|DRUG
12184 FB1|GENE
12185 Human cytochrome P450|GENE
12186 Mir-27b|GENE
12187 hereditary non-polyposis colorectal cancer|DISEASE
12259 TG-K|GENE
12258 TGF-b1/p-Smad2/3|GENE
12257 centrilobular necrosis|DISEASE
12256 piecemeal necrosis|DISEASE
12263 unsaturated fatty acid|DRUG
12262 saturated fatty acid|DRUG
12261 C6-sugar|DRUG
12260 NTG|GENE
12267 TMEM98|GENE
12266 JNK2|GENE
12265 JNK1|GENE
12264 Palmitic acid|DRUG
12271 BWS|DISEASE
12270 exhibited hemihypertrophy|DISEASE
12269 Nova1|GENE
12268 paraneoplastic opsoclonus-myoclonus ataxia|DISEASE
12274 bronchial alveolar lavage|DISEASE
12275 Acute respiratory distress syndrome|DISEASE
12272 authors' local tumor|DISEASE
12273 BWS|GENE
12278 GDF-15|DRUG
12279 coumarin hydrazide-hydrazone|DRUG
12276 hypoxemic respiratory failure|DISEASE
12277 coumarins|DRUG
12282 GDF-15|GENE
12283 CDC2|GENE
12280 drug-sensitive (hepatic carcinoma|DISEASE
12281 caspases 3/7|GENE
12286 epithelial ovarian carcinogenesis|DISEASE
12287 HEY|GENE
12284 Microcystin-LR|DRUG
12285 Microcystin|DRUG
12225 gastrointestinal inflammatory|DISEASE
12224 advanced CCRCC with target lesions|DISEASE
12227 fungal infection', 'fungal microbiota', 'mycobiome' and 'digestive diseases|DISEASE
12226 gastrointestinal inflammation, tumourigenesis|DISEASE
12229 peptic ulcers|DISEASE
12228 oesophagogastric cancer|DISEASE
12231 alisporivir|DRUG
12230 secondary fungal infections|DISEASE
12233 PTFE|DRUG
12232 lipid and glucose metabolism|DISEASE
12235 sodium ascorbate|DRUG
12234 post-TIPSS encephalopathy|DISEASE
12237 syndecan-1|GENE
12236 hepatic tissue breakdown|DISEASE
12239 insufficient radiofrequency ablation|DISEASE
12238 Cobalt chloride|DRUG
12240 Arg1|GENE
12241 MCs|GENE
12242 osteosarcoma lung metastases|DISEASE
12243 aerosol IL-2|DISEASE
12244 Drebrin|DRUG
12245 MALDI-TOF/TOF MS|DISEASE
12246 DBN1|GENE
12247 TCTP|GENE
12248 AKAP12|GENE
12249 Ala|DRUG
12250 urologic cancer|DISEASE
12251 (31)P|DRUG
12252 cachectic DBA/2|DISEASE
12253 partial epithelial to mesenchymal transition|DISEASE
12254 cryoglobulinemia|DISEASE
12255 B-cell lymphomas|DISEASE
12078 protein C|GENE
12079 proteins|GENE
12076 DIC-induced hypercoagulation|DISEASE
12077 Antithrombin and protein C|GENE
12074 duocarmycin|DRUG
12075 logic malignancy|DISEASE
12072 gallbladder malignancy|DISEASE
12073 HUs|GENE
12070 bacterial overgrowth and inflammation|DISEASE
12071 -MRI|GENE
12068 4E-BP1|GENE
12069 P70S6K|GENE
12066 DC120|DRUG
12067 2-pyrimidyl-5-amidothiazole|DRUG
12064 Notch  1|GENE
12065 SOX 2|GENE
12095 HDV infection|DISEASE
12094 infectious HDV virions|DISEASE
12093 Hepatic haemangiomatosis: multinodular liver|DISEASE
12092 hepatic haemangiomatosis|DISEASE
12091 impaired renal function|DISEASE
12090 hypoplastic kidneys|DISEASE
12089 NR1C3|GENE
12088 attenuates atherosclerosis|DISEASE
12087 13-HODE|DRUG
12086 SPM|DISEASE
12085 urinary bladder, ovary, colon, liver, and uterine cervix cancer|DISEASE
12084 salivary glands, laryngx, sarcoma|DISEASE
12083 Thyroid Cancer|DISEASE
12082 Malignant oral neoplasms|DISEASE
12081 gastric acid|DRUG
12080 Aspartate|DRUG
12044 (89)Zr-aGPC3|DRUG
12045 Dimethylnitrosamine|DRUG
12046 hesperidin|DRUG
12047 Hepatic fibrosis|DISEASE
12040 liver disease-related death, non-liver disease|DISEASE
12041 hepatic decompensation, liver failure, hepatocellular carcinoma|DISEASE
12042 surgical splenectomy|DISEASE
12043 thrombopoietin|GENE
12036 colon/rectum cancer|DISEASE
12037 renal failure [2|DISEASE
12038 solitary small hepatocellular carcinoma|DISEASE
12039 myxoid leiomyoma of the liver|DISEASE
12032 ECE-1|GENE
12033 ET-1|GENE
12034 ASMT|GENE
12035 breast, lung or stomach cancers|DISEASE
12061 Sulforaphane|DRUG
12060 metastatic meningeal tumour|DISEASE
12063 Advanced androgen-independent prostate cancer|DISEASE
12062 isothiocyanate sulforaphane|DRUG
12057 EP2|GENE
12056 Prostaglandin E2|DRUG
12059 gastrostomy tube|DISEASE
12058 liver neoplasia|DISEASE
12053 Prdx2|GENE
12052 Hsp70-1|GENE
12055 Nogo|GENE
12054 Nogo-A|DRUG
12049 NAC|DRUG
12048 oridonin|DRUG
12051 Hop|GENE
12050 ROS scavenger N-acetylcysteine|DISEASE
12138 adenocarcinoma of the left breast|DISEASE
12139 paraneoplastic scleroderma|DISEASE
12136 sclerodactyly|DISEASE
12137 abdominal discomfort|DISEASE
12142 Rh123|DRUG
12143 calcein|DRUG
12140 Raynaud's phenomenon|DISEASE
12141 pyridine nucleotides|DRUG
12130 5,5',6,6'-tetrachloro-1,1',3,3'-tetraethyl-benzimidazol-carbocyanine iodide|DRUG
12131 caspase-9 and -3|GENE
12128 oleanane|DRUG
12129 13,28-epoxy triterpenoid saponin|DRUG
12134 causes dysmetria, dysarthria|DISEASE
12135 excitatory central nervous system|DISEASE
12132 norpethidine|DRUG
12133 pethidine|DRUG
12155 S0421|DRUG
12154 atrasentan|DRUG
12153 Cancer biomarker discovery for cholangiocarcinoma|DISEASE
12152 A less|DISEASE
12159 Fe3 O4|DRUG
12158 steatosis and hepatocellular carcinoma|DISEASE
12157 Circulating Tumor|DISEASE
12156 baseline PSA, bone pain, liver disease|DISEASE
12147 pancreatic and hepatic carcinogenesis|DISEASE
12146 prior infection|DISEASE
12145 deficiency of alcohol dehydrogenase|DISEASE
12144 BODIPY493|DRUG
12151 human CD81|GENE
12150 Estragole|DRUG
12149 advanced or metastatic soft-tissue sarcoma|DISEASE
12148 cancer deaths worldwide|DISEASE
12104 Skin Cancers|DISEASE
12105 Trimyristin|DRUG
12106 DCX|DRUG
12107 Tween 80|DRUG
12108 Triglycerides|DRUG
12109 adr|GENE
12110 VRP|GENE
12111 Non-Alcoholic Steatohepatitis|DISEASE
12096 Gr-1(+)|DRUG
12097 CD28|GENE
12098 CAR T|GENE
12099 (99m)Tc(CO)|DRUG
12100 MIB-1|GENE
12101 Mitochondrial transcription factor A|GENE
12102 SAMM50|GENE
12103 PARVB|GENE
12121 ovarian metastasis|DISEASE
12120 MAG|GENE
12123 TN F-a|GENE
12122 hepatic ischemia|DISEASE
12125 AdipoR1|GENE
12124 non-tumorous|DISEASE
12127 triterpenoid saponins|DRUG
12126 AdipoR2|GENE
12113 acute hepatitis C|DISEASE
12112 cirrhosis and possibly hepatocellular carcinoma|DISEASE
12115 skin tumors|DISEASE
12114 acute liver disease|DISEASE
12117 primary amine|DRUG
12116 tertiary amine|DRUG
12119 cervix adenocarcinoma|DISEASE
12118 N-(2-aminoethyl) methacrylamide|DRUG
11410 lipid abnormality|DISEASE
11411 oral leucoplakia|DISEASE
11408 bone marrow failure|DISEASE
11409 haematological response|DISEASE
11414 MK-5172|DRUG
11415 PSS|DRUG
11412 dysplastic nails, reticular skin pigmentation|DISEASE
11413 telomere biology disorder|DISEASE
11418 cholestatic and inflammatory liver diseases|DISEASE
11419 5'-cytosine-phosphoguanine|DRUG
11416 sodium hyaluronate|DRUG
11417 PSS|GENE
11422 ABY-025|DRUG
11423 (111)In-ABY-025|DRUG
11420 anti-hepatitis C|DISEASE
11421 p16INK4A|GENE
11395 liver predominant small cell carcinoma|DISEASE
11394 peripheral neuroectodermal tumor|DISEASE
11393 hyperacute liver failure|DISEASE
11392 identifiable hepatomegaly|DISEASE
11399 systemic cancer|DISEASE
11398 cerebral metastasis|DISEASE
11397 Brain metastases|DISEASE
11396 Liver Hemangioma|DISEASE
11403 HPP|GENE
11402 HPP|DISEASE
11401 5-HIAA|DRUG
11400 LXR-signaling pathway dysfunction|DISEASE
11407 naphthalene|DRUG
11406 NAT1|GENE
11405 NAT|GENE
11404 glutathione-S-transferase|GENE
11440 grade I tracer uptake, 18 lesions|DISEASE
11441 Chromogranin A|GENE
11442 AFB1-N7-guanine|DRUG
11443 aflatoxin-N-acetylcysteine|DISEASE
11444 preneoplastic lesion|DISEASE
11445 GST-P|GENE
11446 Ferritin H|DRUG
11447 Ferritin H deficiency|DISEASE
11448 hydrocephalus|DISEASE
11449 TGFBI|GENE
11450 CPT-bile acid|DRUG
11451 CPT 20 or 10 positions|GENE
11452 sesquiterpene lactones|DRUG
11453 artemisinin|DRUG
11454 ATS|DRUG
11455 ATS|DISEASE
11425 HER2-positive primary tumor|DISEASE
11424 epidermal growth factor receptor type 2|DISEASE
11427 ependymoma|DRUG
11426 MK-2206|DRUG
11429 gliomatosis|DISEASE
11428 malignant glioma (16), ependymoma (4), hepatocellular carcinoma|DISEASE
11431 Colorectal Cancer Liver Metastases|DISEASE
11430 D2-40|DRUG
11433 Spontaneous Hepatocellular Carcinoma|DISEASE
11432 emergency laparotomy|DISEASE
11435 p57 were 1, 4.4    1.4|GENE
11434 Prionex|DRUG
11437 tetraspanin|DRUG
11436 RNA binding motif protein 38|GENE
11439 DOTATATE|DRUG
11438 177Lu-DOTATATE|DRUG
11478 lycopene|DRUG
11479 volume of hepatic nodules|DISEASE
11476 thiazolidinedione|DRUG
11477 breast, brain, colorectal, ear-nose-throat, kidney|DISEASE
11474 Chemoradiation of hepatic malignancies|DISEASE
11475 type of cancer|DISEASE
11472 Coexisting portal vein thrombosis|DISEASE
11473 (90)Y|DRUG
11486 various tumors|DISEASE
11487 serglycin|DRUG
11484 CyclinB1|GENE
11485 Cdc25c|GENE
11482 hepatic cancers|DISEASE
11483 IAB872|DRUG
11480 arterial supply|DISEASE
11481 rCV2|GENE
11463 Hepatitis C Cirrhosis|DISEASE
11462 HCV-cirrhosis|DISEASE
11461 xanthine|DRUG
11460 sphingosine|DRUG
11459 dicarboxylic acids|DRUG
11458 15-HETE|DRUG
11457 dicarboxylic acid|DRUG
11456 ATS|GENE
11471 Cancer of the Liver|DISEASE
11470 endoscopic cholangiopancreatography brushings|DISEASE
11469 pancreatic head cancer|DISEASE
11468 borderline resectable disease|DISEASE
11467 volumetric-modulated radiation|DISEASE
11466 pancreatic target volume|DISEASE
11465 eicosanoid pathways|DISEASE
11464 UPLC/MS-MS|DISEASE
11508 d-glucose|DRUG
11509 glutaraldehyde|DRUG
11510 formaldehyde and glutaraldehyde|DISEASE
11511 Hepsin|DRUG
11504 HDV viremia|DISEASE
11505 microbial infection|DISEASE
11506 extrahepatic distal bile duct carcinoma|DISEASE
11507 HMs|GENE
11516 3-(4,5-dimethyl thiazol-2-yl)-2,5-diphenyl tetrazolium bromide|DRUG
11517 tetrazole|DRUG
11518 deadly diseases|DISEASE
11519 AmB-NC|DRUG
11512 bone marrow|DISEASE
11513 cancer bone metastasis|DISEASE
11514 Hepsin|GENE
11515 CXCL8|GENE
11493 visceral obesity|DISEASE
11492 sulfonylurea|DRUG
11495 A total of 116 tumors|DISEASE
11494 particularly hepatocellular carcinoma|DISEASE
11489 inter-alpha-trypsin inhibitor heavy chain H4|GENE
11488 MALDI-TOF-MS|DISEASE
11491 INNO|DRUG
11490 autophagy-related protein 16-2|GENE
11501 Gadoxetic acid|DRUG
11500 AP-2|GENE
11503 dynamic vascular criteria|DISEASE
11502 benign hepatocellular lesions|DISEASE
11497 microvascular architecture|DISEASE
11496 colorectal metastasis|DISEASE
11499 nonmalignant disorders|DISEASE
11498 nonmalignant hematologic disorders|DISEASE
11291 3,5-diiodo-L-thyronine|DRUG
11290 Thyroid hormone|DRUG
11289 3,3',5-triiodo-L-thyronine|DRUG
11288 large hepatic lesion|DISEASE
11295 weight loss|DISEASE
11294 thyroxine (T4)|DRUG
11293 TRC150094|DRUG
11292 MB07811|DRUG
11283 chronic hepatitis B (CHB) infection|DISEASE
11282 considered risk factors for pancreatic cancer|DISEASE
11281 nonmetformin|DRUG
11280 CM syndrome types, ascites, tumor types, portal vein tumor|DISEASE
11287 Nested stromal-epithelial tumours|DISEASE
11286 colonic cancers|DISEASE
11285 stomach neoplasia|DISEASE
11284 colitis and bacterial composition|DISEASE
11274 nicotinamide adenine dinucleotide phosphate|DRUG
11275 alpha-tocopherol|DRUG
11272 recurrent cancer|DISEASE
11273 cis-Diammineplatinum (II) dichloride|DRUG
11278 Cis|GENE
11279 PSQRM|DRUG
11276 a-tocopherol|DRUG
11277 increase of hepatic malondialdehyde|DISEASE
11266 Gross tumor|DISEASE
11267 volume lesions|DISEASE
11264 TRAIL-R2|GENE
11265 malignant gastroduodenal obstruction|DISEASE
11270 gastric MALT lymphoma|DISEASE
11271 MALT|DISEASE
11268 platinum-etoposide|DRUG
11269 died of non-cancer|DISEASE
11321 BMP-9|GENE
11320 BMP-15|DRUG
11323 BMP-2|GENE
11322 Bone Morphogenetic Protein|GENE
11325 guanine nucleotide|DRUG
11324 BMP-15|GENE
11327 Mucin-1|GENE
11326 FYN|GENE
11313 Asp|DRUG
11312 Ser|DRUG
11315 retinyl esters|DRUG
11314 Jun Activation Domain-Binding Protein 1|GENE
11317 retinyl palmitate|DRUG
11316 retinyl|DRUG
11319 retinol binding protein 4|GENE
11318 Retinoids|DRUG
11304 E2F3|GENE
11305 miR-217-E2F3|GENE
11306 GADD45A|GENE
11307 GCB|GENE
11308 BNIP1|GENE
11309 TRADD|GENE
11310 TNFRSF10A|GENE
11311 cellular effects|DISEASE
11296 GC-1|GENE
11297 Au-80|DRUG
11298 fluorine-18-fluorodeoxyglucose|DRUG
11299 FDG-PET|DRUG
11300 CYP2D|GENE
11301 Cyp1a|GENE
11302 Cyp2c/2d/3a KO|GENE
11303 Cyp2c|GENE
11359 human CD4|GENE
11358 interleukin (IL)-10|GENE
11357 leishmaniasis|DISEASE
11356 miltefosine|DRUG
11355 advanced prostate cancers|DISEASE
11354 IL-6R|GENE
11353 embolization of the liver tumor|DISEASE
11352 breast and stomach cancer|DISEASE
11351 CMM|DISEASE
11350 CMM HCC|DISEASE
11349 increased lesion|DISEASE
11348 CK20|GENE
11347 hepatoid adenocarcinoma of the stomach|DISEASE
11346 special kind of carcinoma|DISEASE
11345 hepatoid adenocarcinoma|DISEASE
11344 efficacy in hepatocellular carcinoma|DISEASE
11342 ADR-induced hepatic and nephric toxicity|DISEASE
11343 ADR to group C|GENE
11340 chronic cardiotoxicity|DISEASE
11341 ADR|DRUG
11338 IL-8 and -17|GENE
11339 matrix metalloproteinase-2 and -9|GENE
11336 cancer for several types of cancer|DISEASE
11337 inflammatory disease exacerbation|DISEASE
11334 elderly hepatocellular carcinoma|DISEASE
11335 Pulmonary lymphangitic carcinomatosis|DISEASE
11332 methylbromide|DRUG
11333 Haemorrhagic cavities|DISEASE
11330 parathyroid glands|DISEASE
11331 mammary tumour|DISEASE
11328 [18   F]FDG|DRUG
11329 (R)-[11C]PAQ|DRUG
11389 RBP4|GENE
11388 blood clots|DISEASE
11391 metastatic small cell carcinoma|DISEASE
11390 CLA|GENE
11385 impact liver metastasis|DISEASE
11384 Chronic liver injury|DISEASE
11387 Gld2|GENE
11386 CRC liver malignancy|DISEASE
11381 AraA|DRUG
11380 Hemopexin|GENE
11383 CaMKII|GENE
11382 intercellular adhesion molecule-1|GENE
11377 Il-10|GENE
11376 Fth|GENE
11379 Mt-1|GENE
11378 Il-17|GENE
11372 subcentimetre polyps|DISEASE
11373 small cell lung carcinoma|DISEASE
11374 Il-10|DRUG
11375 LTx|GENE
11368 5-Azacytidine|DRUG
11369 lung tumor|DISEASE
11370 blastic bone lesions and epidural disease|DISEASE
11371 primary lung cancer|DISEASE
11364 biliary cancer (15), colonic cancer|DISEASE
11365 decitabine|DRUG
11366 entinostat|DRUG
11367 SGI-110|DRUG
11360 HIPAA|DRUG
11361 interval metastatic disease|DISEASE
11362 distal esophageal cancer|DISEASE
11363 caudate and left hepatic lobes, near the primary tumor|DISEASE
11649 aPKC|GENE
11648 ATM|DRUG
11651 propidium iodine|DRUG
11650 hydroxides|DRUG
11653 MTX|GENE
11652 Inorganic nanovehicle targets tumor|DISEASE
11655 maple syrup urine disease|DISEASE
11654 ketoacid|DRUG
11657 deficiency of the branched-chain ketoacid dehydrogenase|DISEASE
11656 inborn error of metabolism|DISEASE
11659 rash/desquamation|DISEASE
11658 branched-chain ketoacid dehydrogenase kinase|GENE
11661 fructose|DRUG
11660 chemo-refractory cancers|DISEASE
11663 nonalcoholic liver disease|DISEASE
11662 absence of biliary epithelia|DISEASE
11664 numerous cancers|DISEASE
11665 Obesity Syndrome|DISEASE
11666 HR than long-term cancer|DISEASE
11667 ES-HCC|DISEASE
11668 metastatic lesion|DISEASE
11669 malignancy tumor|DISEASE
11670 (13)C-urea|DRUG
11671 (13)C pyruvate|DRUG
11672 prostate and liver tumors|DISEASE
11673 cancerous tissues (liver cancer|DISEASE
11674 Gly12Asp|DRUG
11675 K-RAS|GENE
11676 LYVE-1|GENE
11677 neuropilin 2|GENE
11678 Ed2|GENE
11679 Ed3|GENE
11683 subcutaneous implantable port system|DISEASE
11682 CEA|DRUG
11681 Carbohydrate|DRUG
11680 Ed1|GENE
11687 intra-arterial chemoembolization|DISEASE
11686 I tumors|DISEASE
11685 large-cell neuroendocrine carcinoma|DISEASE
11684 Tumor markers for hepatocellular carcinoma|DISEASE
11691 Advanced HCC|DISEASE
11690 submucosal layer|DISEASE
11689 CYLD|GENE
11688 HCC and non-tumor|DISEASE
11695 oncoprotein 18|GENE
11694 nifedipine|DRUG
11693 YTX|DRUG
11692 a-SMA|DRUG
11698 tumor and non-cancer|DISEASE
11699 puromycin|DRUG
11696 DNMT3B|GENE
11697 CTCs and liver cancer|DISEASE
11702 extracellular signal-regulated kinase 1|GENE
11703 ERK)1|GENE
11700 HepG2/T|DISEASE
11701 fibroblast growth factor 7|GENE
11706 A1764|DRUG
11707 BCP|GENE
11704 dimethyl|DRUG
11705 attracted particular attention|DISEASE
11710 iliac lymph node, and adrenal and thyroid glands|DISEASE
11711 muscle-invasive metastatic diseases|DISEASE
11708 bevacizumab|DRUG
11709 advanced gastric remnant cancer|DISEASE
11717 nitroimidazoles|DRUG
11716 4-nitroimidazole|DRUG
11719 poly(ethylene glycol) tether|DRUG
11718 nordihydroguaiaretic Acid|DRUG
11713 idiopathic inflammatory myopathy|DISEASE
11712 Dermatomyositis|DISEASE
11715 Nitroimidazole|DRUG
11714 ovarian cancer, lung cancer|DISEASE
11725 NFkB|GENE
11724 Jak2|GENE
11727 Insulin-like growth factor 2 mRNA-binding protein 3|GENE
11726 hepatic sarcomatoid carcinoma|DISEASE
11721 Cancer cachexia syndrome|DISEASE
11720 AG490|DRUG
11723 INK4a|GENE
11722 Pancreatic Cancer-Induced Cachexia|DISEASE
11732 comparable degree of hepatic tumorigenesis|DISEASE
11733 chronic HCD|DISEASE
11734 hepatitis C virus-mediated liver disease|DISEASE
11735 hyperplasia|DISEASE
11728 OD|DISEASE
11729 CXCR4 RNA and protein|GENE
11730 several diseases|DISEASE
11731 GABARAPL1|GENE
11740 CDO1|GENE
11741 Haematoxylin|DRUG
11742 CCl|DRUG
11743 ADAM8|GENE
11736 validate cholangioscopy imaging criteria|DISEASE
11737 cysteine sulfinate|DRUG
11738 taurine|DRUG
11739 Methylated cysteine|DRUG
11751 advanced rectal carcinoma|DISEASE
11750 small hepatocellular carcinomas|DISEASE
11749 17-G|DRUG
11748 thiosulfinate|DRUG
11747 Allicin|DRUG
11746 colorectal-liver metastasis|DISEASE
11745 factor in human lung cancer|DISEASE
11744 4-(methylnitrosamino)-1-(3-pyridyl)-1-butanone|DRUG
11759 SET|GENE
11758 pancreatic function and carbohydrate metabolism|DISEASE
11757 KCl|DRUG
11756 caspase-3/7|GENE
11755 heat stress|DISEASE
11754 Necrostatin-1|DRUG
11753 ribosomal protein S6|GENE
11752 Medulloblastoma|DISEASE
11766 ZIP4|GENE
11767 taurocholate|DRUG
11764 incident type 2 diabetes|DISEASE
11765 ApoA2|DRUG
11762 epidemic|DISEASE
11763 central cancer|DISEASE
11760 SOX8|GENE
11761 n-butyl cyanoacrylate|DRUG
11774 SMA|GENE
11775 fibrosis and inflammation|DISEASE
11772 classic laboratory abnormalities|DISEASE
11773 tumor lysis syndrome|DISEASE
11770 sodium bicarbonate|DRUG
11771 hypertension presented to the emergency department|DISEASE
11768 ABCB11|GENE
11769 FRAP|GENE
11528 STS|DRUG
11529 primary and secondary hepatic malignancies (22 hepatocellular carcinoma|DISEASE
11530 FLR hypertrophy|DISEASE
11531 STS|GENE
11532 number of malignant lesions|DISEASE
11533 IGF-2+3123|GENE
11534 insulin-like growth factor-2 receptor|GENE
11535 insulin receptor substrate 2|GENE
11520 AmB-NC against stomach, colon, liver and lung cancer|DISEASE
11521 Nur77|GENE
11522 prasugrel|DRUG
11523 Coronary Syndrome|DISEASE
11524 Ischemic heart disease|DISEASE
11525 atheromatous plaque formation|DISEASE
11526 BIBF-1120|DRUG
11527 kinase|GENE
11545 adenocarcinomas of the liver|DISEASE
11544 Renal cancers|DISEASE
11547 hypercoagulability|DISEASE
11546 rotational thromboelastography|DISEASE
11549 Pancreatic neuroendocrine tumors|DISEASE
11548 gastrointestinal carcinoid tumors|DISEASE
11551 pancreatic fibrosis|DISEASE
11550 hereditary/genetic pancreatitis|DISEASE
11537 eradicated attachment|DISEASE
11536 diaphragm|DRUG
11539 CD95L|GENE
11538 CD95|GENE
11541 MLKL|GENE
11540 RIPK1|GENE
11543 spindle cell carcinoma|DISEASE
11542 FGF15 deficiency|DISEASE
11562 cardiac and hepatic p-S6|DISEASE
11563 p-Akt|GENE
11560 -3 fatty acids|DRUG
11561 gastric tumor|DISEASE
11566 delivery HM to liver tumors|DISEASE
11567 Lac|GENE
11564 harmine|DRUG
11565 palmitoyl-trimethyl-chitosan|DRUG
11554 trypsin 1|GENE
11555 Academic|DISEASE
11552 debilitating disease|DISEASE
11553 chronic pain|DISEASE
11558 DHA|DRUG
11559 eicosapentaenoic acid|DRUG
11556 Garcinol|DRUG
11557 polyisoprenylated benzophenone|DRUG
11579 EIF1B|GENE
11578 MVA|DISEASE
11577 alendronate|DRUG
11576 MVA|DRUG
11583 LMCD1|GENE
11582 PTPN18|GENE
11581 ECM1|GENE
11580 RAB31|GENE
11571 MDP|DRUG
11570 oesophago-gastric varices|DISEASE
11569 define different prognostic disease|DISEASE
11568 oesophago|DRUG
11575 BPs|DRUG
11574 very rare disease|DISEASE
11573 intrahepatic photon deficient|DISEASE
11572 (99m)Tc-methylene diphosphonate|DRUG
11596 FXR1|GENE
11597 MTSS1|GENE
11598 CAM|DISEASE
11599 Embosphere|DRUG
11592 RPS12|GENE
11593 RPS17|GENE
11594 HHIP|GENE
11595 SNCG|GENE
11588 GADD45B|GENE
11589 NFKB2|GENE
11590 MTUS1|GENE
11591 RPLP0|GENE
11584 HTR2B|GENE
11585 ID2|GENE
11586 IL12B|GENE
11587 LTA4H|GENE
11613 ICTN|DRUG
11612 sodium cholate|DRUG
11615 CD4+/ CD8+|GENE
11614 polysaccharides present anti-tumour|DISEASE
11609 miR-182|GENE
11608 MiR-122|GENE
11611 Tween-80|DRUG
11610 regulatory|GENE
11605 DCO|DISEASE
11604 prognostic of colon cancer|DISEASE
11607 Cebpa in hepatocellular carcinoma|DISEASE
11606 MiR-122|DRUG
11601 RFA or MWA group|GENE
11600 liver metastasis tumors|DISEASE
11603 Let7c|GENE
11602 Let7b|GENE
11630 2-chloro adenosine|DRUG
11631 adenosine receptors|DISEASE
11628 immunodeficient A2/NSG|DISEASE
11629 impaired in the liver, chronic liver inflammation|DISEASE
11626 SPR IA|GENE
11627 PDGFRb|GENE
11624 KOH|DRUG
11625 human fetuin A|GENE
11622 claudin-1, -4|GENE
11623 HCl|DRUG
11620 tricellulin|DRUG
11621 Tricellulin|GENE
11618 PEQP|DRUG
11619 stomach   adenocarcinoma|DISEASE
11616 AMC-CS|DISEASE
11617 Fibronectin|GENE
11647 Cyclin B1 and cdc2|GENE
11646 P38 MAP kinase|GENE
11645 p21 and p-cdc2|GENE
11644 Longikaurin A|DRUG
11643 ent-kaurane|DRUG
11642 RECK|GENE
11641 Liver transplantation for hepatocellular carcinoma|DISEASE
11640 alloimmune|DRUG
11639 IL-23a|GENE
11638 IL-17a|GENE
11637 CAC|GENE
11636 colitis-associated cancer|DISEASE
11635 sulfate sodium|DRUG
11634 1,2-dimethylhydrazine dihydrochloride|DRUG
11633 hepatic arterial fraction for tumor|DISEASE
11632 neuroendocrine liver metastases|DISEASE
13136 erectile dysfunction|DISEASE
13137 skin lesions like hyperpigmentation or depigmentation|DISEASE
13138 peripheral vascular disease|DISEASE
13139 hyperkeratosis|DISEASE
13140 neurobehavioral|DISEASE
13141 arsenic poisoning|DISEASE
13142 tubulopathy|DISEASE
13143 Fanconi syndrome|DISEASE
13144 porphyria-like neurologic crisis|DISEASE
13145 Tyrosinemia|DISEASE
13146 inherited, metabolic disease|DISEASE
13147 Incidental hepatocellular carcinoma|DISEASE
13148 newborn immunoprophylaxis|DISEASE
13149 viral infection of the liver|DISEASE
13150 polyether|DRUG
13151 monensin|DRUG
13121 tumor-bearing group|DISEASE
13120 Splenomegaly in Hepatocellular Carcinoma|DISEASE
13123 S100-A9|GENE
13122 b-actin|GENE
13125 disulphide|DRUG
13124 CD3+|GENE
13127 HRas|GENE
13126 Tetraspanins|DRUG
13129 HeLa (cervical carcinoma|DISEASE
13128 21a-hydroxyoleanolic acid|DRUG
13131 Bowen disease|DISEASE
13130 pterygium|DRUG
13133 cataract|DISEASE
13132 carotid atherosclerosis|DISEASE
13135 goiter|DISEASE
13134 microvascular diseases|DISEASE
13170 ITGB6|GENE
13171 carbamazepine|DRUG
13168 cancers of the kidney, liver, esophagus, cervix, multiple myeloma|DISEASE
13169 LAT|GENE
13174 Hurler's syndrome|DISEASE
13175 benign, liver cell tumour|DISEASE
13172 deficiency states, diabetes mellitus|DISEASE
13173 Fanconis anaemia|DISEASE
13178 Microvascular density|DISEASE
13179 Residual Hepatocellular Carcinoma|DISEASE
13176 seizure disorder|DISEASE
13177 Hca|GENE
13182 MiR-141|DRUG
13183 T lymphoma|DISEASE
13180 gastroenteropancreatic large-cell neuroendocrine carcinoma|DISEASE
13181 G2-neuroendocrine tumors|DISEASE
13155 anticancer drug for therapy of neoplasia|DISEASE
13154 Multiple Intestinal Neoplasia|DISEASE
13153 intestinal tumors|DISEASE
13152 cancer of the gastrointestinal tract, breast, liver, melanoma|DISEASE
13159 Inflammatory responses play pivotal roles|DISEASE
13158 important mediators linking inflammation|DISEASE
13157 SP5|GENE
13156 number of human disorders|DISEASE
13163 miR-372|GENE
13162 TFRC|GENE
13161 PDIA3|GENE
13160 CPT1A|GENE
13167 Amyotrophic Lateral Sclerosis|DISEASE
13166 vinyl chloride|DRUG
13165 Cpr|GENE
13164 O(6)-mG|DRUG
13076 neurological deficit|DISEASE
13077 radioresistance of cancer|DISEASE
13078 filamin B|DRUG
13079 Imbalance in Hepatocellular Carcinoma|DISEASE
13072 hematological cancers|DISEASE
13073 SMARCA4 rs11879293 AG|GENE
13074 SMARCB1 rs2267032|GENE
13075 non-alcoholic steatotic hepatitis|DISEASE
13084 antizyme inhibitor 1|GENE
13085 G0S2|DRUG
13086 G0S2|GENE
13087 DRAM|DRUG
13080 pathologic disorders|DISEASE
13081 adenosine deAminase|GENE
13082 ADAR|GENE
13083 FLNB (filamin B, b)|GENE
13061 atypical small hepatocellular carcinoma|DISEASE
13060 (10)BSH|DRUG
13063 head and neck cancer|DISEASE
13062 liver, bladder, and uterus cancers|DISEASE
13057 epidemiology of major primary adult liver and biliary tract tumors|DISEASE
13056 Cross-sectional imaging|DISEASE
13059 boron|DRUG
13058 small-diameter tumors|DISEASE
13069 Hodgkin's lymphoma|DISEASE
13068 vanishing bile duct syndrome|DISEASE
13071 variety of cellular components|DISEASE
13070 sodium taurocholate|DRUG
13065 DOXol|DRUG
13064 inflammatory spondyloarthritis|DISEASE
13067 emergency unit|DISEASE
13066 DWMRI|DRUG
13110 DFO|DRUG
13111 DTPA-DG|DRUG
13108 miR-30a|GENE
13109 miR-30c2|GENE
13106 Orfadine|DRUG
13107 renal adenocarcinoma|DISEASE
13104 hVEGF|GENE
13105 5-Aminoimidazole-4-carboxamide 1-b-D-ribofuranoside|DRUG
13118 Air|GENE
13119 liver cholestasis|DISEASE
13116 ABC-G2|GENE
13117 64MDCT|DRUG
13114 primary lesion cancer|DISEASE
13115 Colorectal Liver Metastasis|DISEASE
13112 entry of infectious extracellular virions|DISEASE
13113 human OATP1A2|GENE
13095 sensory neuropathy|DISEASE
13094 liver to progressive end stage liver disease|DISEASE
13093 risk factor for type 2 diabetes|DISEASE
13092 H0502|DRUG
13091 EPA|DRUG
13090 neck cancer|DISEASE
13089 DRAM|GENE
13088 beneficial for curing hepatocellular carcinoma|DISEASE
13103 iodine 131|DRUG
13102 MeSe|DRUG
13101 Fibrolamellar HCC|DISEASE
13100 N1-S1 tumors|DISEASE
13099 VHR|GENE
13098 TCPTP|DRUG
13097 Tokakujokito|DRUG
13096 anal canal cancer|DISEASE
13273 advanced squamous cell carcinoma of the uterine cervix|DISEASE
13272 grade 2 liver disorders|DISEASE
13275 vascular abnormalities|DISEASE
13274 fenestrated hepatic sinusoids|DRUG
13277 lanthanide|DRUG
13276 HCC lesion|DISEASE
13279 La(3+)|DRUG
13278 Eu(3+)|DRUG
13265 (64)Cu-DOTA-TATE|DRUG
13264 CD13|GENE
13267 renovascular hypertension|DISEASE
13266 (64)Cu-DOTA|DRUG
13269 IGF1R|GENE
13268 advanced colon cancer|DISEASE
13271 carcinoma of the uterine cervix|DISEASE
13270 miR-493|GENE
13256 TLR2/6|GENE
13257 LOX12|DRUG
13258 propofol|DRUG
13259 PRFA|DRUG
13260 VAS|DISEASE
13261 imaging abnormalities|DISEASE
13262 hyper-vascular hepatic malignant tumor|DISEASE
13263 HCC930599|DRUG
13248 Cavernous hemangiomas|DISEASE
13249 von Hippel Lindau Syndrome|DISEASE
13250 volume and clinical target volume of solid tumours|DISEASE
13251 adenine nucleotide|DRUG
13252 carboxyatractylate|DRUG
13253 Cardiolipin|DRUG
13254 ANT|GENE
13255 pneumonia infection|DISEASE
13307 2-amino-1-methyl-6-phenylimidazo[4,5-b]pyridine|DRUG
13306 ORTT|DRUG
13305 IVA, vascular invasion and multinodular tumor|DISEASE
13304 AdoHcy, protein arginine hypomethylation|DISEASE
13311 representative cancers|DISEASE
13310 Ov infection|DISEASE
13309 CpG dinucleotides|DRUG
13308 BaP|DRUG
13299 AdoHcy|DRUG
13298 Hcy|DRUG
13297 cystathionine|DRUG
13296 5-methyldeoxycytidine|DRUG
13303 hyperhomocysteinemia|DISEASE
13302 CBS deficiency|DISEASE
13301 cellular hypomethylation|DISEASE
13300 methylarginines|DRUG
13290 thiobarbituric acid|DRUG
13291 Sinapic acid|DRUG
13288 early disease|DISEASE
13289 efficiency of human hepatocellular carcinoma|DISEASE
13294 Nbs1|GENE
13295 folylpoly-y-glutamate|DRUG
13292 dienes|DRUG
13293 murine Rad50|GENE
13282 phosphopeptides|DRUG
13283 Er(3+)|DRUG
13280 divinyl benzene|DRUG
13281 allyl glycidyl ether|DRUG
13286 BiSA|DRUG
13287 HC-04|DRUG
13284 RP|DISEASE
13285 IMAC|GENE
13213 intracellular hyperthermia|DISEASE
13212 Polyethylene glycol|DRUG
13215 dMLs|GENE
13214 chemotherapy of hepatocellular carcinoma|DISEASE
13209 Colorectal Cancer Liver Metastasis|DISEASE
13208 Rap1|GENE
13211 microRNA-139|GENE
13210 chronic HBV-hepatitis|DISEASE
13205 Wnt3|GENE
13204 epigastric abdominal pain|DISEASE
13207 galactosylated O-carboxymethyl chitosan-graft-stearic acid|DRUG
13206 Wnt7b|GENE
13201 Three lesions|DISEASE
13200 common type hepatocellular carcinoma|DISEASE
13203 Acute Hepatitis C|DISEASE
13202 hepatitis A|DISEASE
13196 MPS|DISEASE
13197 IDUA|GENE
13198 MHCII|GENE
13199 hypo-attenuation, and 10 lesions|DISEASE
13192 Acinar cell carcinoma of the pancreas|DISEASE
13193 Left hemicolectomy|DISEASE
13194 IDUA|DRUG
13195 Hurler Syndrome|DISEASE
13188 Hepatocyte growth factor|GENE
13189 G-alpha|GENE
13190 Colonoscopy showed completely round ulcerative lesions|DISEASE
13191 portal thrombosis|DISEASE
13184 Tiam1|GENE
13185 AZD6244|DRUG
13186 MK-8033|DRUG
13187 MEKi|DRUG
13247 hypercortisolism|DISEASE
13246 adrenal neoplasms|DISEASE
13245 IL3|GENE
13244 human HRH1|GENE
13243 colorectal cancer, eye cancer|DISEASE
13242 inositol trisphosphate|DRUG
13241 diacylglycerol|DRUG
13240 PI-3K|GENE
13239 systemic therapy for advanced disease|DISEASE
13238 endothelial growth factor (VEGF) and hypoxia-inducible factor-1a|DISEASE
13237 GYY4137|DRUG
13236 Ha-ras|GENE
13235 DEN-only-induced tumors|DISEASE
13234 GPAA1|GENE
13233 glycosylphosphatidylinositol anchor attachment protein 1|DISEASE
13232 glycosylphosphatidylinositol|DRUG
13230 advanced distal gastric cancer|DISEASE
13231 liver lobe hyperplasia|DISEASE
13228 Smoothened|GENE
13229 S-CEA|DRUG
13226 Ihh|GENE
13227 Patched1|GENE
13224 Igfbp2|GENE
13225 Igfbp3|GENE
13222 Hepatitis D|DISEASE
13223 role in certain disease|DISEASE
13220 lymphoid malignancy|DISEASE
13221 Chronic Lymphocytic Leukemia|DISEASE
13218 mucosal defense|DISEASE
13219 IAP|GENE
13216 piroxicam|DRUG
13217 may attenuate chronic murine colitis|DISEASE
12867 follicle-stimulating hormone receptor|GENE
12866 BC047440|DRUG
12865 Lysyl oxidase|GENE
12864 Proliferation in hepatocellular carcinoma|DISEASE
12871 SRSF6|GENE
12870 A-Raf|GENE
12869 hnRNP B1|GENE
12868 hnRNP A1|GENE
12875 miR-429|GENE
12874 POU5F1|GENE
12873 MiR-429|DRUG
12872 A1b|GENE
12879 sucralfate|DRUG
12878 Liver|DISEASE
12877 Colorectal Cancers|DISEASE
12876 RBBP4|GENE
12882 HBIG|DRUG
12883 alcohol-exacerbated hepatic inflammation|DISEASE
12880 dihydropyrimidine|DRUG
12881 DPD|GENE
12886 comparison to non-alcoholic steatohepatitis|DISEASE
12887 provitamin A|DRUG
12884 DGAT1/2|GENE
12885 b-carotene|DRUG
12890 discipline|DRUG
12891 complete tumor|DISEASE
12888 des-y-carboxyprothrombin|DRUG
12889 highly vascular tumor|DISEASE
12894 microcystins|DRUG
12895 (11)C-acetate|DRUG
12892 pioglitazone|DRUG
12893 omega-3 fatty acids|DRUG
12897 CRC|GENE
12896 ulinastatin|DRUG
12899 miR-140|GENE
12898 UTI|GENE
12901 miR-224|GENE
12900 miR-223|GENE
12903 perflubutane|DRUG
12902 miR-96|GENE
12905 liver (HepG2) cancer|DISEASE
12904 Ile|DRUG
12907 AR-V1|GENE
12906 Androgen Receptor|GENE
12909 Verteporfin|DRUG
12908 mTHPC|DRUG
12911 eosinophilic granulocyte|DISEASE
12910 PHLF|DRUG
12912 PFKFB|DRUG
12913 MACC1|GENE
12914 PFKFB2|GENE
12915 Asiatic acid|DRUG
12916 CIP1|GENE
12917 NDR1|GENE
12918 NDR1/2|GENE
12919 vitamin D 25-hydroxy 1-alpha|DRUG
12920 CYP2R1|GENE
12921 CYP27B1|GENE
12922 vitamin D binding protein|GENE
12923 systemic inflammatory|DISEASE
12924 Prognostic Nutritional Index|DISEASE
12925 methylazoxymethanol|DRUG
12926 DMH|DRUG
12927 glucuronyl|DRUG
12807 Methylsulfonylmethane|DRUG
12806 steatosis or ballooning degeneration|DISEASE
12805 alcohol intake, diabetes|DISEASE
12804 soft-tissue tumors|DISEASE
12803 MiR|GENE
12802 dysregulated in cirrhosis and hepatocellular cancer|DISEASE
12801 miR-205|GENE
12800 Triacsin C|DRUG
12815 R123|DRUG
12814 Betamethasone|DRUG
12813 Olanzapine|DRUG
12812 pN2|GENE
12811 macroscopic serosal exposure|DISEASE
12810 invasion of the primary tumor|DISEASE
12809 MSM|GENE
12808 H-ras|GENE
12822 DDR2|GENE
12823 tensin|GENE
12820 EPH|GENE
12821 FGFR|GENE
12818 5,5',6,6'-tetrachloro-1,1',3,3'-tetraethylbenzimidazolocarbocyanine iodide|DRUG
12819 phosphatidylinositol-4,5-bisphosphate3|DRUG
12816 ACL|DRUG
12817 anthracyclines|DRUG
12830 E2F2|GENE
12831 E2F4-8|GENE
12828 DLTs|GENE
12829 E2F1-3|GENE
12826 Hepatoduodenal fistula|DISEASE
12827 radiation esophagitis|DISEASE
12824 Histoacryl|DRUG
12825 duodenal fistula|DISEASE
12837 autoimmune liver diseases|DISEASE
12836 chronic gastritis|DISEASE
12839 thrombocytopenic purpura|DISEASE
12838 neuromyelitis optica|DISEASE
12833 E2F8|GENE
12832 E2F6|GENE
12835 extra-gastrointestinal autoimmune disorders|DISEASE
12834 Clinic Liver Cancer Stage 0/A hepatocellular carcinoma|DISEASE
12845 tide|DRUG
12844 endothelial growth factor-A|DISEASE
12847 hypervolemic cirrhosis|DISEASE
12846 control of viral and cellular factors|DISEASE
12841 gastric autoimmunity|DISEASE
12840 autoimmune skin conditions|DISEASE
12843 vasculitides|DISEASE
12842 grens syndrome|DISEASE
12852 cholecystectomy|DISEASE
12853 p-AKT|DRUG
12854 p85a|GENE
12855 BMP-4|GENE
12848 malignant liver metastasis|DISEASE
12849 Adjusted hazard ratios|DISEASE
12850 cholelithiasis or cholecystectomy|DISEASE
12851 cholelithiasis or cholecystectomy and liver cancer|DISEASE
12860 vascular endothelial growth factor  A|GENE
12861 Dll4|GENE
12862 LOX-PP|DRUG
12863 adenovirus LOX|DISEASE
12856 BMP-7|GENE
12857 PLX4720|DRUG
12858 BRaf|GENE
12859 Notch|GENE
13002 Thiobarbituric acid|DRUG
13003 HCD|DISEASE
13000 hypothesised that inflammation|DISEASE
13001 WR-1339|DRUG
13006 PFOS-induced hepatic disease|DISEASE
13007 impaired degradation|DISEASE
13004 atherosclerotic disease|DISEASE
13005 PFOS|DRUG
12994 FA15|DRUG
12995 IPMN-B|DRUG
12992 valve endocarditis|DISEASE
12993 systemic inflammatory syndrome|DISEASE
12998 intraductal papillary mucinous neoplasm of the pancreas|DISEASE
12999 68Ga-DOTATOC|DRUG
12996 intraductal papillary mucinous carcinoma|DISEASE
12997 various degree of dysplastic mucosa of the liver and pancreas|DISEASE
13019 alkenes|DRUG
13018 alcohols|DRUG
13017 1,3-butadiene-|DRUG
13016 aniline|DRUG
13023 CUSA|DRUG
13022 4-carbon alkanes|DRUG
13021 dimethylnitrosamine|DRUG
13020 butadiene|DRUG
13011 cavoatrial tumor thrombus|DISEASE
13010 tumor thrombus and air embolism|DISEASE
13009 Thrombectomy in Hepatocellular carcinoma|DISEASE
13008 RA|DISEASE
13015 4-methylpyrazole|DRUG
13014 propylene oxide|DRUG
13013 1,2:3,4-diepoxybutane|DRUG
13012 osteolytic components of mammary cancer 4T1 lesions|DISEASE
13032 available hepatocellular carcinoma|DISEASE
13033 Dabigatran|DRUG
13034 Ischemic Stroke|DISEASE
13035 hypoproteinemia|DISEASE
13036 tumor marker of lung cancer|DISEASE
13037 Trousseau syndrome|DISEASE
13038 Clopidogrel|DRUG
13039 ticlopidine|DRUG
13024 MTBE|DRUG
13025 methyl-tert-butyl ether|DRUG
13026 tert-butanol|DRUG
13027 potential hormonal imbalances and endocrine system involvement|DISEASE
13028 gonadal steroids|DISEASE
13029 Primary Sclerosing Cholangitis|DISEASE
13030 chronic cholangiopathy|DISEASE
13031 cholestasis and end stage liver disease|DISEASE
13049 radiation segmentectomy, boosted-transarterial radioembolzation|DISEASE
13048 inoperable primary liver cancer|DISEASE
13051 increased infectious complications|DISEASE
13050 biliary and vascular involvement|DISEASE
13053 Ampullary cancers|DISEASE
13052 biliary and liver tumors|DISEASE
13055 hepatobiliary tumors|DISEASE
13054 biliary tract and primary liver tumors|DISEASE
13041 ischemic attacks|DISEASE
13040 Ischemic Stroke-Hiroshima|DISEASE
13043 hematologic abnormalities|DISEASE
13042 cerebrovascular or|DISEASE
13045 Biliary Tract Tumors|DISEASE
13044 cardioembolic stroke|DISEASE
13047 advances disease|DISEASE
13046 complex tumors|DISEASE
12942 metastasis of the primary tumor|DISEASE
12943 malignant lymphoma, lung cancer, ovarian cancer|DISEASE
12940 less invasiveness|DISEASE
12941 gastrointestinal melanomas|DISEASE
12938 Wild type Sindbis|DISEASE
12939 Small Hepatocellular Carcinoma|DISEASE
12936 chronic HBV/HCV infection|DISEASE
12937 adverse hepatic fibrosis|DISEASE
12934 impact of chronic viral hepatitis|DISEASE
12935 unrelated healthy controls|DISEASE
12932 pirarubicin hydrochloride|DRUG
12933 iodipin|DRUG
12930 GPC|GENE
12931 hepatocellur carcinoma|DISEASE
12928 proanthocyanidins|DRUG
12929 polyphenolic|DRUG
12959 spinophilin|GENE
12958 neck squamous cell carcinoma|DISEASE
12957 absence of fatigue|DISEASE
12956 impact of baseline clinicopathological factors|DISEASE
12955 mouse lung carcinoma|DISEASE
12954 debilitating disorder|DISEASE
12953 Sickle cell disease|DISEASE
12952 41 distal cholangiocarcinomas|DISEASE
12951 AP24354|DRUG
12950 bladder, endometrial, kidney, skin, cervical, oral and bone cancer|DISEASE
12949 breast, liver and colorectal cancer|DISEASE
12948 growth and proliferation of tumors|DISEASE
12947 hypoglycemic effects|DISEASE
12946 3-phosphate|DRUG
12945 NADH|DRUG
12944 glyceraldehyde 3-phosphate|DRUG
12972 RARA|GENE
12973 DAP12|GENE
12974 wnt5a|GENE
12975 wnt3a|GENE
12968 Vitamin A|DRUG
12969 retinoid acid|DRUG
12970 SIRPB1|GENE
12971 LCK|GENE
12964 RMaNI|DRUG
12965 GRN|DISEASE
12966 GRN|GENE
12967 DEGs|GENE
12960 TAB3|GENE
12961 TAK1|GENE
12962 Hepatitis C virus binding proteins|DISEASE
12963 alpha-1-anti-trypsin|GENE
12989 Clitocine|DRUG
12988 b-Hydroxysteroid|DRUG
12991 type 2 diabetes, alcohol abuse|DISEASE
12990 amino nucleoside|DRUG
12985 lysophosphatidic acid acyltransferase) defects|DISEASE
12984 3-PUFA|DRUG
12987 FD of the tumor|DISEASE
12986 maternal malignancies|DISEASE
12981 attenuated cell invasion|DISEASE
12980 ovarian and KRAS mutant cancers|DISEASE
12983 CoA|DRUG
12982 lysophosphatidic acid|DRUG
12977 cystic echinoccocosis|DISEASE
12976 Cystic echinococcosis|DISEASE
12979 hepatic function abnormalities|DISEASE
12978 siltuximab|DRUG
12662 hepatic neoplasm|DISEASE
12663 benign and malignant liver tumors|DISEASE
12660 SCGB2A1|GENE
12661 anterior epiploic branches|DISEASE
12658 chronic hepatopathies|DISEASE
12659 transfusional hemosiderosis|DISEASE
12656 Resistin|DRUG
12657 GHRL|GENE
12670 person-years) and colon cancer|DISEASE
12671 MoOA|DRUG
12668 intrathoracic malignancies|DISEASE
12669 denaturation and cell death|DISEASE
12666 C12(EO)21|DRUG
12667 isoeuxanthone|DRUG
12664 RI|DISEASE
12665 dimyristoyl-phosphatidylcholine|DRUG
12647 male-predominant cancer|DISEASE
12646 male hepatocellular carcinoma|DISEASE
12645 TMSB4|GENE
12644 HOXB7|GENE
12643 Decrypting cryptogenic hepatocellular carcinoma|DISEASE
12642 squamous cell cancer of head and neck|DISEASE
12641 Advanced Cancers|DISEASE
12640 demographic feature|DISEASE
12655 liver transplantation, hepatic decompensation, hepatocellular carcinoma|DISEASE
12654 autosomal recessive bleeding disorder|DISEASE
12653 Congenital factor VII (FVII) deficiency|DISEASE
12652 congenital FVII deficiency|DISEASE
12651 ZFX|GENE
12650 wild-type tumours|DISEASE
12649 status, the number of tumors|DISEASE
12648 TSPY1|GENE
12628 caspase-1|GENE
12629 balancing abnormalities|DISEASE
12630 Cadherin|DRUG
12631 RCC bone metastasis|DISEASE
12624 Pre-mRNA processing factor 19|GENE
12625 luteoloside|DRUG
12626 luteoloside on metastasis|DISEASE
12627 NLR|GENE
12636 ASC|GENE
12637 decreased IGF-1|DISEASE
12638 MicroRNA-190b|GENE
12639 miR-190|GENE
12632 osteolytic factors|DISEASE
12633 Cadherin-11|GENE
12634 RANKL|GENE
12635 breast tumor|DISEASE
12613 essential for heart development|DISEASE
12612 birth defect|DISEASE
12615 Deleted in liver cancer|DISEASE
12614 Congenital Heart Disease|DISEASE
12609 arterial hypervascularity|DISEASE
12608 NS2-3|DRUG
12611 Glu418Lys|DRUG
12610 arterial hypervascularity of the irradiated hepatic parenchyma|DISEASE
12621 Cytosolic non-specific dipeptidase|GENE
12620 PFN1|GENE
12623 Prp|DRUG
12622 numerous anti-tumor|DISEASE
12617 laryngeal carcinoma|DISEASE
12616 sporadic CHD|DISEASE
12619 OGN|GENE
12618 NCL|GENE
12594 quinolone|DRUG
12595 ciprofloxacin|DRUG
12592 gastrointestinal bleeding and hepatic infarction|DISEASE
12593 HAP|GENE
12598 Bacterial infections|DISEASE
12599 aspiration pneumonia|DISEASE
12596 norfloxacin|DRUG
12597 Fluoroquinolones|DRUG
12602 Hepatic encephalopathy|DISEASE
12603 main portal vein tumor|DISEASE
12600 IGFBP-1|GENE
12601 IGFBP-3|GENE
12606 acute pulmonary edema|DISEASE
12607 subcategories: hepatocellular carcinoma|DISEASE
12604 intestinal perforation|DISEASE
12605 RFA of the liver tumors|DISEASE
12579 complete response, partial response, stable disease, and progressive disease|DISEASE
12578 (125)I|DRUG
12577 CTs|GENE
12576 GSK-3|GENE
12583 radioembolisation for primary and secondary liver cancer|DISEASE
12582 DEB-TACE|DRUG
12581 volatile organic compounds", "diabetes mellitus|DISEASE
12580 Benzene|DRUG
12587 chronic HCV hepatitis|DISEASE
12586 pathogenetic factor for type 2 diabetes mellitus|DISEASE
12585 IR|DISEASE
12584 calorie intake|DISEASE
12591 cholecystitis and finally hepatic infarction|DISEASE
12590 neoplastic lesion|DISEASE
12589 microvesicular steatosis|DISEASE
12588 hemosiderin|DRUG
12560 FAT1|GENE
12561 Fat1|GENE
12562 HIF1alpha|GENE
12563 leuprolide acetate|DRUG
12564 neurologic symptoms|DISEASE
12565 T2 or higher gall bladder cancer|DISEASE
12566 breast cancer bone metastasis|DISEASE
12567 osteolytic bone metastasis|DISEASE
12568 parathyroid hormone-like hormone|GENE
12569 linifanib|DRUG
12570 breast, melanoma|DISEASE
12571 tumor progression/dissemination|DISEASE
12572 lithium chloride|DRUG
12573 Schiff|DRUG
12574 calpain|GENE
12575 GSK-3a|GENE
12545 acyl|DRUG
12544 phosphatidylglycerol|DRUG
12547 sudden unexplained infant death|DISEASE
12546 Long-chain acyl-CoA dehydrogenase deficiency|DISEASE
12549 hepatobiliary disease, hepatocellular carcinoma|DISEASE
12548 LCAD|GENE
12551 Pyogenic liver abscesses|DISEASE
12550 metastatic liver tumors|DISEASE
12553 AFP-L3|DISEASE
12552 DCP|DRUG
12555 MMP-2/9|GENE
12554 MMP-1/3|GENE
12557 CASP|GENE
12556 TFPI-2|GENE
12559 growth receptor|DISEASE
12558 S-adenosyl-l-methionine|DRUG
12799 Benzothiazoles|DRUG
12798 benzothiazole|DRUG
12797 gastrointestinal (GI) distress (ie, diarrhea), fatigue, and hypertension|DISEASE
12796 dermatologic manifestations, diarrhea, fatigue, and hypertension|DISEASE
12795 PAK6|GENE
12794 PAK2|GENE
12793 Pulsatilla saponin A|DRUG
12792 Metastases in Liver Cancer|DISEASE
12791 HDC|GENE
12790 relapsed hepatoblastoma|DISEASE
12789 extra-hepatic metastasis|DISEASE
12788 c-erbb-2|GENE
12787 adenocarcinoma, vascular invasion|DISEASE
12786 p(+)|DRUG
12785 serosal invasion|DISEASE
12784 metastasis lesions|DISEASE
12782 metastasis of the tumor|DISEASE
12783 Hepatoid adenocarcinoma of the stomach|DISEASE
12780 hypoglycemic and anti-tubercular activities|DISEASE
12781 potential of viral hepatitis|DISEASE
12778 b - sitosterol|DRUG
12779 cardiovascular and liver maladies|DISEASE
12776 ferulic acid|DRUG
12777 vanillin|DRUG
12774 MIP-1095|DRUG
12775 (S)-2-(3-((S)-1-carboxy-5-(3-(4-[(124)I]iodophenyl)ureido)pentyl)ureido)pentanedioicacid|DRUG
12772 cytokeratin 7|GENE
12773 cytokeratin 20|GENE
12770 prostatic adenocarcinoma|DISEASE
12771 GATA binding protein 3|GENE
12768 urothelial carcinomas|DISEASE
12769 ovarian serous carcinoma|DISEASE
12765 ins|GENE
12764 live cancer|DISEASE
12767 NFKBIA|GENE
12766 NFKB1|GENE
12761 hepatic malignancies (26 tumors|DISEASE
12760 psychiatric disease|DISEASE
12763 DNAJB1|GENE
12762 FL-HCC|DISEASE
12757 IPTG|DRUG
12756 detection of lung cancer|DISEASE
12759 invasive cancer|DISEASE
12758 Department of Health alcohol consumption|DISEASE
12753 clofarabine|DRUG
12752 reducing disease|DISEASE
12755 technetium-99m|DRUG
12754 CD22|GENE
12748 p(HPMA-co-PEG-MEMA)|DRUG
12749 cross-linking density|DISEASE
12750 7,12-dimethylbenz[a]anthracene|DRUG
12751 GST pi|GENE
12744 Cathepsin S|GENE
12745 Cat S|GENE
12746 Lewis acid|DRUG
12747 acrylate|DRUG
12740 initial presentation of the original tumor|DISEASE
12741 parotid gland|DISEASE
12742 acinic cell carcinoma|DISEASE
12743 DQ-BSA|DRUG
12736 intraductal papillary mucinous carcinomas|DISEASE
12737 malignant intraductal papillary mucinous neoplasms|DISEASE
12738 MR enhancement|DISEASE
12739 iliac crest metastasis|DISEASE
12731 duodenal ulcer|DISEASE
12730 LXRb|GENE
12729 B-Raf|GENE
12728 nuclear hormone receptor|GENE
12735 hepatobiliary cancer|DISEASE
12734 liver-dominant metastatic disease|DISEASE
12733 intrahepatic lesions|DISEASE
12732 Transarterial therapy of hepatocellular carcinoma|DISEASE
12723 HIC|GENE
12722 arterial hepato-intestinal collateralization|DISEASE
12721 gastroduodenal artery (GDA) occlusion|DISEASE
12720 99m-technetium|DRUG
12727 Melanoma metastasis|DISEASE
12726 epithelial cancers|DISEASE
12725 subtype of primary liver cancer|DISEASE
12724 intrahepatic or distal cholangiocarcinoma|DISEASE
12714 periampullary adenocarcinomas|DISEASE
12715 2-[(18)F]-fluoro-2-deoxy-D-glucose|DRUG
12712 GCDCA|DRUG
12713 Advanced renal cancer|DISEASE
12718 Cancer of the Liver Italian Programme|DISEASE
12719 RLV)/total liver volume (TLV), radiation, tumour|DISEASE
12716 Inflammatory myofibroblastic tumours|DISEASE
12717 endothelial growth factor (VEGF) distribution|DISEASE
12706 Cyberknife|DRUG
12707 phospholipid|DRUG
12704 moderate hyperthermia|DISEASE
12705 primary or secondary liver tumors|DISEASE
12710 Bile acids|DRUG
12711 linolenic acid|DRUG
12708 docosahexaenoic acid|DRUG
12709 cholesterol sulfate|DRUG
12697 monocrotaline|DRUG
12696 sarcosine|DRUG
12699 SNX-2112|DRUG
12698 liver sinusoidal obstruction syndrome|DISEASE
12701 arthralgia|DRUG
12700 BiP|GENE
12703 mitomycin|DRUG
12702 cutaneous squamous cell carcinoma|DISEASE
12689 Cyclin D1 and Bcl-2 genes|GENE
12688 hematologic neoplasm tumor|DISEASE
12691 Mortality, Liver Transplantation|DISEASE
12690 caspase-9 and caspase-3 genes|GENE
12693 Italian Liver Cancer|DISEASE
12692 intrahepatic vascular invasion|DISEASE
12695 15-Deoxy-  (12,14)-prostaglandin J2|DRUG
12694 HBV-associated HCC tumors|DISEASE
12680 CAE|GENE
12681 IKK-2 inhibitor IV|GENE
12682 eicosanoids|DRUG
12683 respiratory diseases, diabetes|DISEASE
12684 neurovascular diseases|DISEASE
12685 testicular germ cell tumors|DISEASE
12686 gonadoblastoma|DISEASE
12687 gastric cancer, lung cancer|DISEASE
12672 malignant diseases|DISEASE
12673 hepatic cell cancer|DISEASE
12674 hematopoietic malignancy|DISEASE
12675 Venous Thromboembolism|DISEASE
12676 advance liver disease|DISEASE
12677 phosphoglucomutase 1|GENE
12678 anti-melanoma|DISEASE
12679 terminal deoxynucleotidyl transferase|GENE
12389 rocuronium|DRUG
12388 public health campaigns|DISEASE
12391 ACS|DISEASE
12390 midazolam|DRUG
12385 Flt3-L|GENE
12384 facilitate intratumoral DC retention|DISEASE
12387 HIV-1 infection|DISEASE
12386 cardiovascular or vascular disease|DISEASE
12397 fibromyxoid sarcoma|DISEASE
12396 diaphragmatic tumor|DISEASE
12399 Bcl-Xl|GENE
12398 serine threonine kinase Pim-3|GENE
12393 ACS|GENE
12392 abdominal compartment syndrome|DISEASE
12395 Fibrosarcomas|DISEASE
12394 benign lung cancer|DISEASE
12404 [(18)F] fluorinated acetate|DRUG
12405 P-NET|DISEASE
12406 osteotomy and faint uptake of benign hemangioma|DISEASE
12407 Chronic inflammatory|DISEASE
12400 double malignancies|DISEASE
12401 carcinoma pancreas with hepatocellular carcinoma|DISEASE
12402 pancreatic and hepatocellular carcinoma|DISEASE
12403 [(18)F]-FDG|DRUG
12412 CHEK2 rs17879961|GENE
12413 BRCA1 rs16941|GENE
12414 ABT-737|DRUG
12415 N1 disease|DISEASE
12408 -FDG|GENE
12409 TNR|GENE
12410 TNR 1.5      0.4|GENE
12411 thyroid malignancy|DISEASE
12359 neuropathic|DISEASE
12358 thermal hyperalgesia and mechanical allodynia|DISEASE
12357 colorectal and head and neck squamous cell carcinoma|DISEASE
12356 radionuclide|DRUG
12355 Fpr2|GENE
12354 Wound healing|DISEASE
12353 Formylpeptide|DRUG
12352 focal lesions|DISEASE
12367 MME-overexpressed xenograft tumors|DISEASE
12366 cholangiocarcinoma (CCA) growth|DISEASE
12365 tachykinin|DRUG
12364 L-733,060|DRUG
12363 CPT1|GENE
12362 CREB-binding protein|GENE
12361 HAT|GENE
12360 neurological disorders|DISEASE
12374 chronic intestinal inflammation|DISEASE
12375 Colitis-associated cancer|DISEASE
12372 Mal/TIRAP|DISEASE
12373 Mal-deficient|DISEASE
12370 Tac1|GENE
12371 NK1R|GENE
12368 CK-19|GENE
12369 MME|GENE
12382 p85|GENE
12383 PI3-K|GENE
12380 adenosine-5'-triphosphate|DRUG
12381 IL-1R|GENE
12378 Mal|GENE
12379 HTPAP|GENE
12376 colon neoplasia|DISEASE
12377 TIRAP|GENE
12321 glycyrrhizin|DRUG
12320 Zinostatin|DRUG
12323 GL-R|GENE
12322 HA-R|GENE
12325 squamous cell carcinoma of cervix|DISEASE
12324 Cervical cancers|DISEASE
12327 fatty degeneration|DISEASE
12326 A hepatotoxicity|DISEASE
12329 diagnostic laparoscopy|DISEASE
12328 FASN|GENE
12331 rifaximin|DRUG
12330 deadliest cancers|DISEASE
12333 bone disease|DISEASE
12332 N- acetylcysteine|DRUG
12335 immunologic disease|DISEASE
12334 systemic medical illness|DISEASE
12336 Alcohol abuse|DISEASE
12337 ultimately hepatocellular carcinoma|DISEASE
12338 Nonurological malignancies|DISEASE
12339 extragonadal germ cell tumors|DISEASE
12340 adrenals; soft tissue sarcomas|DISEASE
12341 DCB|DRUG
12342 3,3'-Dichlorobenzidine|DRUG
12343 chlorinated, primary aromatic amine|DRUG
12344 CGI-46|GENE
12345 liver cancer-1|DISEASE
12346 DLC-1|GENE
12347 secondary malignancies of the liver|DISEASE
12348 THOP1 value     10(3)|GENE
12349 hepatic epithelioid hemangioendothelioma|DISEASE
12350 diabetes, non-alcoholic fatty liver disease|DISEASE
12351 lifestyle diseases|DISEASE
12291 norepinephrine|DRUG
12290 catecholamine|DRUG
12289 Monoamine|DRUG
12288 homeobox A10|GENE
12295 ADRB2|GENE
12294 ADRA1A|GENE
12293 psychiatric disorders|DISEASE
12292 MAOA|DRUG
12299 architectural abnormalities|DISEASE
12298 C3-C4|DRUG
12297 alpha 1A|GENE
12296 Monoamine oxidase A|GENE
12303 SLC|GENE
12302 OCT|GENE
12301 OATP2B1|GENE
12300 (99m)Tc-pyridoxylaminates|DRUG
12306 diabetic neuropathy|DISEASE
12307 HMGB1 deficiency|DISEASE
12304 ABC transporter|GENE
12305 SAMe|DRUG
12310 Iso-suillin|DRUG
12311 prophylactic lamuvidine|DRUG
12308 autophagic clearance of dysfunctional mitochondria|DISEASE
12309 High-mobility group box 1|GENE
12314 Silver|DRUG
12315 SMP30|GENE
12312 Ampicillin|DRUG
12313 Gentamicin|DRUG
12318 advanced differentiated thyroid cancer|DISEASE
12319 glycyrrhetinic acid|DRUG
12316 Medullary Thyroid Carcinoma|DISEASE
12317 endothelial growth factor receptors|DISEASE
12524 oxyphilic (oncocytic) change|DISEASE
12525 Oncocytic bile duct neoplasms|DISEASE
12526 Oncocytic tumors|DISEASE
12527 NDMA|DRUG
12520 SRRM1|GENE
12521 miR-432|GENE
12522 NOL3|GENE
12523 invasion of many cancers|DISEASE
12516 bradycardia|DISEASE
12517 diethyl nitrosamine|DRUG
12518 hyperplastic nodules|DISEASE
12519 MMP-13|GENE
12512 miR-30b|GENE
12513 HCPT|DRUG
12514 Ledipasvir|DRUG
12515 Lidocaine|DRUG
12541 5-aza-2'-deoxycytidine|DRUG
12540 breast with liver and bone metastasis|DISEASE
12543 SFRP3|GENE
12542 b -catenin|GENE
12537 skin disorders|DISEASE
12536 hepatic fibrosis, inflammation|DISEASE
12539 left breast lesion|DISEASE
12538 coronary artery restenosis|DISEASE
12533 ND-DOX|DISEASE
12532 COX2|GENE
12535 Taxol|DRUG
12534 ND-DOX can prolong the lifespan of tumor|DISEASE
12529 Chronic liver diseases|DISEASE
12528 continual inflammation|DISEASE
12531 Celecoxib|DRUG
12530 LTb|GENE
12494 GRP|GENE
12495 neuron specific enolase|GENE
12492 progression of various cancers|DISEASE
12493 VASH2|GENE
12490 HBV-positive HCC|DISEASE
12491 let-7c|GENE
12488 gastric mucormycosis after transarterial chemoembolization|DISEASE
12489 ischemic lesion|DISEASE
12486 mucormycosis|DISEASE
12487 gastroduodenal ulcers|DISEASE
12484 LAB|DRUG
12485 Histopathologically, angioinvasive mold infection|DISEASE
12482 TU-100|DRUG
12483 gastrointestinal dysmotility|DISEASE
12480 GBM metastasis|DISEASE
12481 daikenchuto|DRUG
12511 miR-25|GENE
12510 malignant solid tumors|DISEASE
12509 triplicate|DRUG
12508 intracellular infection|DISEASE
12507 plexiform neurofibromas|DISEASE
12506 hilar neurofibroma|DISEASE
12505 gallbladder fossa|DISEASE
12504 LI-RADS schema|DISEASE
12503 gastrointestinal, dermatological, hepatic and endocrinological toxicities|DISEASE
12502 Bicc1|GENE
12501 polycystin-1|GENE
12500 dBic-C|GENE
12499 Pkd1|GENE
12498 ADPKD|DISEASE
12497 polycystic kidney disease|DISEASE
12496 polycystin-1|DRUG
12456 report of hepatocellular carcinoma|DISEASE
12457 carcinoma diagnosis, lip and lung metastases|DISEASE
12458 endoscopic mucosal resection|DISEASE
12459 submucosal lesion|DISEASE
12460 thrombopoietin|DRUG
12461 deep venous thrombosis|DISEASE
12462 ITP|DISEASE
12463 thrombopoietin receptor|GENE
12448 hypodense lesion|DISEASE
12449 Aristolochic acid I|DRUG
12450 dicoumarol|DRUG
12451 Cytosols|DRUG
12452 urothelial cancer|DISEASE
12453 CYP2C|GENE
12454 CYP2C6|GENE
12455 Splenic angiosarcoma|DISEASE
12473 TRIM22|GENE
12472 cytarabine|DRUG
12475 biliary carcinoma|DISEASE
12474 hilar bile duct carcinoma|DISEASE
12477 terpene lactones|DRUG
12476 Baicalein|DRUG
12479 Pancreatic and Liver Cancer|DISEASE
12478 flavonol glycosides|DRUG
12465 ocular tumor|DISEASE
12464 liver cancer", "nutrition and hepatic cancer|DISEASE
12467 YWHAZ|GENE
12466 CHL1|GENE
12469 Adipokines|DRUG
12468 HCs|GENE
12471 Metastasis of Ovarian Cancer|DISEASE
12470 Cancer of ovary is the one of the common of all gynecological tumors|DISEASE
12426 Four ungrouped liver metastasis|DISEASE
12427 colorectal and metastatic liver tumors|DISEASE
12424 MTA|GENE
12425 BBB|GENE
12430 miR-525|GENE
12431 trequinsin|DRUG
12428 ZNF395|DRUG
12429 Zinc finger protein 395|GENE
12418 removal of the tumor|DISEASE
12419 ST-PD|DISEASE
12416 cancer of the liver|DISEASE
12417 overt metastasis|DISEASE
12422 pilocarpine|DRUG
12423 1-methyl-4-phenyl-1,2,3,6-tetrahydro-pyridine|DRUG
12420 5'-deoxy-5'-methylthioadenosine|DRUG
12421 MTA|DRUG
12443 smoking-related lung cancer|DISEASE
12442 2,2',3,3',5,5',6,6'-octafluoro-4,4'-biphenyldiol|DRUG
12441 NADP(+)|DRUG
12440 1,1'-biphenyl-4,4'-diol|DRUG
12447 bariatric or malignant disease|DISEASE
12446 toxicity and disease|DISEASE
12445 AKR1B1|GENE
12444 secondary diabetic complications|DISEASE
12435 Cdk6|GENE
12434 PDE|DISEASE
12433 sorafinib|DRUG
12432 zardaverine|DRUG
12439 Efficient lung orthotopic tumor-growth suppression of oncolytic adenovirus complexed|DISEASE
12438 Arg-Gly-Asp|DRUG
12437 Cyclin A|GENE
12436 PDE|GENE
14108 lung cancer therapy) and reduced both kidney and liver accumulation|DISEASE
14109 Hydroxytyrosol|DRUG
14110 Ginsenoside|DRUG
14111 aPPT|DRUG
14104 osteopenic|DISEASE
14105 ductal carcinomas|DISEASE
14106 human IL-8|GENE
14107 intrinsic abnormal immune response or inflammation|DISEASE
14100 colic, abdominal and menstrual pains and even cancer|DISEASE
14101 Corydalis cava|DISEASE
14102 osteolytic bone tumors|DISEASE
14103 increased bone resorption|DISEASE
14096 Observed early disease onset|DISEASE
14097 BPA|GENE
14098 phenolic acids|DRUG
14099 fungal, bacterial and viral infections|DISEASE
14093 keratin-positive tumour|DISEASE
14092 ductular reactions|DISEASE
14095 absence of bacterial or viral infection|DISEASE
14094 BPA|DRUG
14089 R-(+)-equol|DRUG
14088 Equol|DRUG
14091 chronic advanced liver disease|DISEASE
14090 caspase-12|GENE
14085 Cabazitaxel|DRUG
14084 CYP3|GENE
14087 Hepa1-6-CD24 tumors|DISEASE
14086 neuroendocrine neoplasms|DISEASE
14081 hepatic adenomas|DISEASE
14080 embolized lesions|DISEASE
14083 AIDS-defining cancers|DISEASE
14082 ritonavir|DRUG
14142 trophoblastic gestational disease|DISEASE
14143 angiogenic response of carcinoma|DISEASE
14140 partial mole|DISEASE
14141 pre-eclampsia|DISEASE
14138 pituitary adenomas|DISEASE
14139 NK012|DRUG
14136 intracranial tumors|DISEASE
14137 schwannomas|DISEASE
14134 upper gastrointestinal/liver cancer|DISEASE
14135 Grade I gliomas|DISEASE
14132 18F-flourodeoxyglucose|DRUG
14133 FDG-positive rectal tumors|DISEASE
14130 d'Or|DRUG
14131 adenoma removal|DISEASE
14128 ARDS|DISEASE
14129 ischemia-reperfusion injury|DISEASE
14127 Clinic cancer|DISEASE
14126 surgery with general endotracheal anesthesia|DISEASE
14125 liver cirrhosis, liver cancer|DISEASE
14124 4'-carboxamide|DRUG
14123 vascular thrombosis|DISEASE
14122 largest and second largest tumors|DISEASE
14121 tp53|GENE
14120 PHD|GENE
14119 Tp53|GENE
14118 Dnmt1|GENE
14117 UHRF1|GENE
14116 DNA hypomethylation|DISEASE
14115 TGF-a|GENE
14114 aPPD|GENE
14113 1a,25-dihydroxyvitamin D3|DRUG
14112 20(S)-protopanaxadiol|DRUG
14168 spheroids|DRUG
14169 precancerous adenoma|DISEASE
14170 R-Spondin|GENE
14171 Wnt3A|GENE
14172 CCR9|GENE
14173 Raloxifene|DRUG
14174 PUMA|DRUG
14175 GW3965|DRUG
14160 H22 hepatoma tumor|DISEASE
14161 SCr|GENE
14162 Thymic lymphoma|DISEASE
14163 NO|DRUG
14164 3  -(4,5-dimethyl-2-yl)-5-(3-carboxymethoxyphenyl)-2-(4-sulfophenyl)-2H-tetrazolium salt|DRUG
14165 [(18)F]-fluorodeoxyglucose|DRUG
14166 Whole-body cancer|DISEASE
14167 poly (  -caprolactone-co-1,4,8-trioxa[4.6]spiro-9-undecanone)-poly (ethylene glycol)|DRUG
14153 breast and pancreatic carcinoma|DISEASE
14152 CIDP|DISEASE
14155 neuroendocrine differentiation|DISEASE
14154 SCLC and lung adenocarcinoma|DISEASE
14157 PI3|GENE
14156 Small Cell Lung Cancer|DISEASE
14159 cis-diamminedichloroplatinum|DRUG
14158 AMOT130|DRUG
14145 sensorimotor neuropathy|DISEASE
14144 CIDP|DRUG
14147 inflammatory enteric neuropathy|DISEASE
14146 posterior|DISEASE
14149 myasthenia gravis-type syndrome|DISEASE
14148 aseptic meningitis|DISEASE
14151 Guillain-Barr   syndrome|DISEASE
14150 myelitis|DISEASE
14202 angiographic findings in hepatic perivascular epithelioid cell tumor|DISEASE
14203 Viral infection|DISEASE
14200 cancer of the stomach, colon, breast, ovarian, hemoblastoses|DISEASE
14201 alcoholic liver cirrhosis|DISEASE
14206 TAG-72|DRUG
14207 biliary cystadenocarcinomas|DISEASE
14204 VEGF-C rs1485766 A/A|GENE
14205 Acute hepatitis|DISEASE
14194 Grade III|DISEASE
14195 Communicable Diseases|DISEASE
14192 tumor size, portal vein tumor thrombosis|DISEASE
14193 Paraneoplastic syndromes|DISEASE
14198 malondiialdehyde|DRUG
14199 malignant liver disease|DISEASE
14196 salmonellosis|DISEASE
14197 sodium selenite pentahydrate|DRUG
14187 Actual lesion|DISEASE
14186 gastrointestinal stromal tumour|DISEASE
14185 apoptotic cell death|DISEASE
14184 1'-acetoxychavicol acetate|DRUG
14191 hypercalcemia|DISEASE
14190 Joint infectious causation of cancer|DISEASE
14189 Burkitt's lymphoma|DISEASE
14188 B[a]P diol epoxide|DRUG
14179 PMPA|DRUG
14178 carborane|DRUG
14177 carboranes|DRUG
14176 AP1|GENE
14183 sodium butyrate|DRUG
14182 ACA|DRUG
14181 C-hydroxy carborane|DRUG
14180 2-(phosphonomethyl)-pentanedioic acid|DRUG
14229 CYP2C8 and CYP3A4|GENE
14228 psychological distress|DISEASE
14231 Spindle cell neoplasms|DISEASE
14230 malignant spindle cell neoplasm of liver|DISEASE
14225 gastrointestinal and hepatic GVHD, and extensive epidermolytic disease|DISEASE
14224 Toxic epidermal necrolysis|DISEASE
14227 abdominal symptoms, fatigue|DISEASE
14226 Acute Graft Versus|DISEASE
14237 Hepatic Tuberculosis|DISEASE
14236 malignant neoplasm|DISEASE
14239 c-myc, matrix metalloproteinase (MMP)-2|GENE
14238 NSC 74859|DRUG
14233 SS18|GENE
14232 eosinophilic cytoplasm|DISEASE
14235 malignant neoplasm of the liver|DISEASE
14234 Coexistence of Hepatocellular Carcinoma|DISEASE
14212 reduced general condition|DISEASE
14213 Long-lasting palliation|DISEASE
14214 L(+)|DRUG
14215 diol|DRUG
14208 cystic lesion of the liver|DISEASE
14209 intraductal papillary mucinous neoplasms|DISEASE
14210 Eloxatin|DRUG
14211 thrombo-embolic disease|DISEASE
14220 industrial emissions|DISEASE
14221 chlorin|DRUG
14222 Bremachlorin|DRUG
14223 GVHD|DRUG
14216 BaP-4,5-diol|DRUG
14217 3(OH) BaP|DRUG
14218 6,12-dione|DRUG
14219 gastrointestinal (GI) tract|DISEASE
14263 AEGT against inflammation|DISEASE
14262 LPS-induced proinflammatory|DISEASE
14261 ACOX1|GENE
14260 fenofibrate|DRUG
14259 VLCFA|DRUG
14258 diameter of the largest tumor|DISEASE
14257 MicroRNA-221|GENE
14256 Malignant Neoplasms|DISEASE
14271 OSI420|DRUG
14270 Protein tyrosine phosphatase non-receptor type 12|GENE
14269 PAR1|GENE
14268 deficiency of PAR1|DISEASE
14267 Hep1-6|GENE
14266 colon carcinoma and germ cell carcinoma|DISEASE
14265 ovarian carcinoma, hepatocellular carcinoma|DISEASE
14264 subsets of tumors|DISEASE
14246 mild hyperthermia|DISEASE
14247 histopathologic tumor|DISEASE
14244 Gastrointestinal Malignancy|DISEASE
14245 Ablation of Hepatocellular Carcinoma|DISEASE
14242 Cell Lung Cancer|DISEASE
14243 Focal Hepatopathy|DISEASE
14240 T2a disease|DISEASE
14241 Stage I|DISEASE
14254 amoxicillin|DRUG
14255 chronic gastrointestinal inflammation|DISEASE
14252 epigastric discomfort, and weight loss|DISEASE
14253 mucoepidermoid carcinoma|DISEASE
14250 candidiasis|DISEASE
14251 respiratory failure|DISEASE
14248 Schiff reagent|DRUG
14249 fosfluconazole|DRUG
14289 P5-8|GENE
14288 P6-7|GENE
14291 Anti-Hepatocellular Carcinoma|DISEASE
14290 RESG|DRUG
14293 idiopathic VTE|DISEASE
14292 idiopathic VTE episode|DISEASE
14295 idiopathic VTE were lung cancer|DISEASE
14294 Catastrophic Illness|DISEASE
14297 LOX|GENE
14296 malignant disorder|DISEASE
14299 Mdr1b|GENE
14298 Mdr1a|GENE
14301 older cancer|DISEASE
14300 tat|GENE
14303 arterial/venous thromboembolism|DISEASE
14302 Primary central nervous system malignancies|DISEASE
14272 adenocarcinoma of the pancreas|DISEASE
14273 liver cirrhosis type B|DISEASE
14274 epithelial polyp|DISEASE
14275 polypoid lesion|DISEASE
14276 cognitive decline|DISEASE
14277 menopausal symptoms|DISEASE
14278 Systemic MHT|DISEASE
14279 sex hormone-binding globulin|GENE
14280 (18)F-fluoro-deoxy-D-glucose|DRUG
14281 LPS-induced inflammation|DISEASE
14282 lung inflammation|DISEASE
14283 Anti-inflammatuar|DISEASE
14284 PERCIST|DRUG
14285 st1|GENE
14286 airway chronic inflammation|DISEASE
14287 Upper-Transversal Hepatectomy|DISEASE
14323 omega-3 polyunsaturated fatty acid|DRUG
14322 omega-3 fatty acid|DRUG
14321 hepatic veno-occlusive disease|DISEASE
14320 bone marrow aplasia|DISEASE
14327 arsenic oxide|DRUG
14326 PTPRF|GENE
14325 anticancer therapies|DISEASE
14324 Anticolorectal cancer|DISEASE
14331 MD -1|DRUG
14330 APL|DISEASE
14329 cancer of the skin, lung, bladder|DISEASE
14328 arsenate|DRUG
14335 prognostic factor was target lesion|DISEASE
14334 metabolic inflammation|DISEASE
14333 liver dysfunction, withdrawal, cancer|DISEASE
14332 MD -0|DISEASE
14306 ON01910|DRUG
14307 (E)-3-((styrylsulfonyl)methyl)pyridine|DRUG
14304 5-fluoruracil|DRUG
14305 atherothrombotic complications|DISEASE
14310 [Cu(dpq)2DA](ClO4)2|DRUG
14311 oseltamivir phosphate|DRUG
14308 phenanthroline|DRUG
14309 3-(4, 5-dimethylthiazol-2-yl)-2, 5- diphenyl tetrazolium bromide|DRUG
14314 Patupilone|DRUG
14315 epothilone|DRUG
14312 Tamiflu|DRUG
14313 PANC1 tumors|DISEASE
14318 Systemic|DISEASE
14319 noncardia gastric cancer|DISEASE
14316 leptomeningeal disease|DISEASE
14317 leptomeningeal metastases|DISEASE
13839 Trimethylolpropane triacrylate|DRUG
13838 absolute kidney weights|DISEASE
13837 acquired immune deficiency syndrome|DISEASE
13836 3  -deoxy-3  -azidothymidine|DRUG
13835 3  -azido-2  ,3  -dideoxythymidine|DRUG
13834 Tween   80|DRUG
13833 TC-H|GENE
13832 osteosarcomas|DISEASE
13831 absolute heart weight|DISEASE
13830 3'-deoxy-3'-azidothymidine|DRUG
13829 NVP|DRUG
13828 3TC|DRUG
13827 3'-Azido-3'-Deoxythymidine|DRUG
13826 methylcellulose|DRUG
13825 Combivir|DRUG
13824 11-cyclopropyl-4-methyl-5,11-dihydro-6H- dipyrido[3,2-b:2',3'-e][1,4]diazepin-6-one|DRUG
13854 Venous thromboembolism|DISEASE
13855 RTHA|DRUG
13852 ovary and lung cancers|DISEASE
13853 migratory deep venous thrombosis|DISEASE
13850 cyclin B1|GENE
13851 IMRT|DRUG
13848 PTPN3|GENE
13849 CUGBP1|GENE
13846 telephone|DRUG
13847 ICC and non-tumor|DISEASE
13844 Nonneoplastic skin lesions|DISEASE
13845 stromal sarcoma|DISEASE
13842 malignant mesothelioma|DISEASE
13843 stromal polyp|DISEASE
13840 epidermal hyperplasia|DISEASE
13841 malignant liver neoplasms|DISEASE
13869 benign soft tissue neoplasm|DISEASE
13868 granular cell tumours|DISEASE
13871 Vein Tumor Thrombosis|DISEASE
13870 Ca125|DRUG
13865 intracranial hypertension|DISEASE
13864 myeloproliferative neoplasm|DISEASE
13867 ABL1|GENE
13866 Myelofibrosis|DISEASE
13861 SOCS3|GENE
13860 tyrosine kinase 2|GENE
13863 abdominal and constitutional symptoms|DISEASE
13862 hepatosplenomegaly|DISEASE
13857 ruxolitinib|DRUG
13856 brain or liver metastasis|DISEASE
13859 IL6ST|GENE
13858 inflammatory hepatocellular adenoma|DISEASE
13884 continuous epidural analgesia|DISEASE
13885 intestinal hypomotility|DISEASE
13886 sarcoma of the uterus|DISEASE
13887 Ewing's sarcoma|DISEASE
13880 A3G|GENE
13881 diacrylate|DRUG
13882 liver microsomes or hepatocellular carcinoma|DISEASE
13883 ropivacaine|DRUG
13876 FABP5|GENE
13877 FABP7|GENE
13878 poly(lactic acid)-poly(ethylene glycol)-poly(l-lysine)-diethylenetriamine pentaacetic acid|DRUG
13879 TBN|GENE
13872 Ca125|GENE
13873 FABP1|GENE
13874 FABP2|GENE
13875 FABP3|GENE
13899 Tab2|GENE
13898 MAP3K7|GENE
13897 moderate liver lesions|DISEASE
13896 Tak1 deficiency|DISEASE
13903 5-aza-CdR|DRUG
13902 bisulphite|DRUG
13901 miR-134|GENE
13900 ITGB1|GENE
13891 hypo attenuated nodules|DISEASE
13890 2-(2-nitro-4-trifluoromethylbenzoyl)-1,3-cyklohexanedione|DRUG
13889 Nitisinone|DRUG
13888 chronic inflammatory liver diseases|DISEASE
13895 TAB2|DRUG
13894 Hereditary tyrosinemia type 1|DISEASE
13893 autosomal recessive inborn error of metabolism|DISEASE
13892 deficiency of fumarylacetoacetate|DISEASE
13914 Flu|DRUG
13915 Alpha-1-Antitrypsin Deficiency|DISEASE
13912 NTCP|GENE
13913 phenothiazine|DRUG
13918 monoclonal hyperplasia|DISEASE
13919 premalignant lesion|DISEASE
13916 Flu|GENE
13917 ID|DISEASE
13906 PLK4|GENE
13907 bosentan|DRUG
13904 CdR|GENE
13905 BMP-6|GENE
13910 Macitentan|DRUG
13911 ERAs|GENE
13908 sitaxsentan|DRUG
13909 Ambrisentan|DRUG
13929 Monosegmental hepatobiliary fibropolycystic disease|DISEASE
13928 Sulfur|DRUG
13931 carcinoid tumors|DISEASE
13930 breast metastases|DISEASE
13933 carcinomas of the liver, tonsil, pleura, pancreas, cervix, perineum, endometrium and bladder|DISEASE
13932 hypernephromas|DISEASE
13935 cardiac and hepatic dysfunction|DISEASE
13934 hemoperitoneum|DISEASE
13921 syngeneic murine gliomas|DISEASE
13920 oncolytic herpes simplex virus-1|DISEASE
13923 oncolytic herpes simplex virus for the treatment of pediatric solid tumors|DISEASE
13922 renal sarcoma|DISEASE
13925 nectin-1|GENE
13924 malignant rhabdoid kidney tumor|DISEASE
13927 Transthyretin|GENE
13926 Transthyretin|DRUG
13944 bile duct stenosis|DISEASE
13945 flavonol|DRUG
13946 Galangin|DRUG
13947 B(a)P|DRUG
13948 UDP-glucuronyl|DRUG
13949 inhibits tumor|DISEASE
13950 Cytochrome b5|GENE
13951 ATF6|GENE
13936 hypogonadism|DISEASE
13937 polycythemia|DISEASE
13938 TRT|GENE
13939 glycerophosphoethanolamine|DRUG
13940 (13) C5|DRUG
13941 maternal hepatitis B|DISEASE
13942 hepatic failure mortality|DISEASE
13943 fulminant hepatic failures and 74 deaths|DISEASE
13958 DNOP|DRUG
13959 di(2-ethylhexyl) phthalate|DRUG
13956 Chronic infections|DISEASE
13957 many cancers|DISEASE
13954 LPIN3|GENE
13955 LPIN2|GENE
13952 MTTP|GENE
13953 MLXIPL|GENE
13966 IFN-a2|GENE
13967 Canada|DISEASE
13964 Peroxisome proliferator-activated receptor-a|GENE
13965 miR-1|GENE
13962 GPC6|GENE
13963 Cyp4a10|GENE
13960 adenoma and/or carcinoma|DISEASE
13961 peroxisome proliferator-activated receptor alpha|GENE
13975 MALDI MS|DISEASE
13974 biliary disease|DISEASE
13973 colorectal carcinomas|DISEASE
13972 cancerous and benign bladder tissues|DISEASE
13971 manganese|DRUG
13970 zinc sulfide|DRUG
13969 glycolic acid|DRUG
13968 distal rectal cancer|DISEASE
13983 previtamin D3|DRUG
13982 7-dehydrocholesterol|DRUG
13981 GSK3-b|GENE
13980 Apicidin|DRUG
13979 pluronic P85-polyethyleneimine|DRUG
13978 epidermoid cancer|DISEASE
13977 3-(4,5-dimetiltiazol-2-il)-2,5-difeniltetrazolium|DRUG
13976 ethephon|DRUG
13988 vitamin D receptor|GENE
13989 CTS|DRUG
13990 chemoembolization (TACE) over bland transarterial embolization|DISEASE
13991 radiographic tumor|DISEASE
13984 1,25-dihydroxyvitamin D|DRUG
13985 sunshine|DRUG
13986 schizophrenia and type 2 diabetes|DISEASE
13987 vitamin D deficiency|DISEASE
13996 (125)I-iodo-deoxyuridine|DRUG
13997 Postoperative hypothalamus pituitary adrenal axis response|DISEASE
13998 ACTH|GENE
13999 (11)C-choline|DRUG
13992 5-Aminolevulinic Acid|DRUG
13993 G1 and G2 tumors|DISEASE
13994 HSPG|GENE
13995 ASA|DRUG
14005 glyceraldehyde|DRUG
14004 adrenal adenoma|DISEASE
14007 glutamate oxaloacetate|DRUG
14006 all-trans-retinoic acid|DRUG
14001 (18)F-D4-FCH|DRUG
14000 (18)F-FCH|DRUG
14003 Myelolipomas|DISEASE
14002 extra-adrenal myelolipoma|DISEASE
14013 C15|GENE
14012 phosphatidyl serine|DRUG
14015 erythropoietin and hypoxia response element|GENE
[truncated: 6,193,126 more chars]
