# Supplementary material for: Identifying Liver Cancer and Its Relations with Diseases, Drugs, and Genes: A Literature-Based Approach
Source: PLoS One. 2016 May 19;11(5):e0156091. doi: 10.1371/journal.pone.0156091 (PMC4873143; doi:10.1371/journal.pone.0156091)
Supplement: S2 File — (ZIP) [file pone.0156091.s002.zip]

Archive with 1 entries (1 files):
- Paper-Entity Relations.txt
