# Supplementary material for: Identifying Liver Cancer and Its Relations with Diseases, Drugs, and Genes: A Literature-Based Approach
Source: PLoS One. 2016 May 19;11(5):e0156091. doi: 10.1371/journal.pone.0156091 (PMC4873143; doi:10.1371/journal.pone.0156091)
Supplement: S2 File — (ZIP) [file pone.0156091.s002.zip › Paper-Entity Relations.txt]

25218831 0
25218831 1
25218831 2
25218831 3
25218831 4
25218831 5
25218831 6
25218831 7
25218831 8
25218831 9
25218831 10
25218831 11
25218810 12
25218810 13
25218810 14
25218810 15
25218810 16
25218810 17
25218810 18
25218810 19
25218810 20
25218810 21
25218794 22
25218794 23
25218794 24
25218794 25
25218794 26
25218794 27
25218794 28
25218794 29
25218783 30
25218783 31
25218783 32
25218783 33
25218783 34
25218783 35
25218783 36
25218783 37
25218783 38
25218665 39
25218665 40
25218665 34
25218665 35
25218665 41
25218665 42
25218365 43
25218365 44
25218365 45
25218365 46
25218365 47
25218365 48
25218365 49
25218365 50
25218365 51
25218365 52
25218365 53
25218350 54
25218350 55
25218350 56
25218350 35
25218350 57
25218350 58
25218350 59
25218350 60
25218350 61
25218350 62
25218350 63
25218348 55
25218348 12
25218348 64
25218348 65
25218345 66
25218345 67
25218345 68
25218345 69
25218345 70
25218283 71
25218283 72
25218283 73
25218283 74
25218283 75
25218283 76
25218283 77
25218270 78
25218270 26
25218270 79
25218269 35
25218269 67
25218269 80
25217986 81
25217986 82
25217986 83
25217986 12
25217986 84
25217986 85
25217986 79
25217986 86
25217986 87
25217986 88
25217983 89
25217983 90
25217983 91
25217983 92
25217983 93
25217983 12
25217983 94
25217983 38
25217982 81
25217982 95
25217982 96
25217982 97
25217982 67
25217982 98
25217982 99
25217982 100
25217982 101
25217982 102
25217982 103
25217982 104
25217982 105
25217977 106
25217977 107
25217977 67
25217977 108
25217841 109
25217841 12
25217841 110
25217841 111
25217841 112
25217841 113
25217841 114
25217841 115
25217841 116
25217813 117
25217813 118
25217813 119
25217813 26
25217813 120
25217813 121
25217813 122
25217800 123
25217800 124
25217800 125
25217800 126
25217800 127
25217800 128
25217800 72
25217800 33
25217800 34
25217800 129
25217800 74
25217800 130
25217800 131
25217800 132
25217800 133
25217526 134
25217526 135
25217526 12
25217526 136
25217526 137
25217526 138
25217526 139
25217526 140
25217521 141
25217521 142
25217521 67
25217521 143
25217521 101
25217521 102
25217521 144
25217484 145
25217484 124
25217484 146
25217484 147
25217484 148
25217484 149
25217484 47
25217484 150
25217484 151
25217484 152
25217484 153
25217484 154
25217484 155
25217484 156
25217484 157
25217484 158
25217484 62
25217484 140
25217484 159
25217484 160
25217442 161
25217442 162
25217442 163
25217442 164
25217442 165
25217442 166
25217442 167
25217393 168
25217393 169
25217393 170
25217393 171
25217393 172
25217393 173
25217393 174
25217393 175
25217393 176
25217393 177
25217112 178
25217112 179
25217112 35
25217112 67
25217112 38
25216848 180
25216848 181
25216848 182
25216848 183
25216848 184
25216848 185
25216670 186
25216670 35
25216670 187
25216670 26
25216670 188
25216670 189
25216638 134
25216638 190
25216638 191
25216638 192
25216638 193
25216638 194
25216638 195
25216638 196
25216430 197
25216430 198
25216430 199
25216430 200
25216430 201
25216080 202
25216080 203
25216080 204
25216080 205
25216080 206
25216080 207
25216080 59
25216080 38
25216025 208
25216025 209
25216025 210
25216025 211
25216025 212
25216025 35
25216025 67
25216025 213
25216025 214
25216025 215
25216025 216
25216025 217
25216025 218
25216025 219
25216025 220
25215888 221
25215888 222
25215888 38
25215173 223
25215173 224
25215173 225
25215173 226
25215173 227
25215173 228
25215173 229
25214801 230
25214801 231
25214801 232
25214801 233
25214801 234
25214801 22
25214801 235
25214801 236
25214801 35
25214801 29
25214801 237
25214799 238
25214799 239
25214799 35
25214799 240
25214799 241
25214799 242
25214799 243
25214799 244
25214799 245
25214799 246
25214783 247
25214783 248
25214783 249
25214783 67
25214462 250
25214462 251
25214462 252
25214462 253
25214462 254
25214462 255
25214462 256
25214410 257
25214410 258
25214410 35
25214410 75
25214410 259
25214410 260
25214410 261
25214410 262
25214410 263
25214183 35
25214183 264
25214068 265
25214068 266
25214068 267
25213782 81
25213782 268
25213782 269
25213782 270
25213782 271
25213782 272
25213782 273
25213782 274
25213782 275
25213782 276
25213782 277
25213782 88
25213582 35
25213582 278
25213582 279
25213553 280
25213553 253
25213553 26
25213553 281
25213553 282
25213553 283
25213426 284
25213426 12
25213426 285
25213426 286
25213377 287
25213377 288
25213271 289
25213271 290
25213271 291
25213271 292
25213271 293
25213271 294
25213271 295
25213195 296
25213195 297
25213195 298
25213195 299
25213195 300
25213195 301
25213195 302
25213195 303
25213039 81
25213039 304
25213039 82
25213039 305
25213039 35
25213039 306
25213039 177
25213039 307
25213039 308
25213039 88
25212632 309
25212400 72
25212400 310
25212400 311
25212400 35
25212400 312
25212123 313
25212123 72
25212123 12
25212123 314
25212033 257
25212033 12
25212033 67
25212033 315
25212033 316
25212033 113
25212033 38
25211789 123
25211789 317
25211789 318
25211789 319
25211789 320
25211789 321
25211789 322
25211789 35
25211789 323
25211789 324
25211659 170
25211659 325
25211659 291
25211659 326
25211659 327
25211659 328
25211656 329
25211656 330
25211656 331
25211656 326
25211330 332
25211330 310
25211330 333
25211330 35
25211330 41
25211330 334
25211328 335
25211328 336
25211328 72
25211328 310
25211328 236
25211328 35
25211328 36
25211328 26
25211057 337
25211057 338
25211057 12
25211057 110
25211057 339
25211044 340
25211044 341
25211044 72
25211044 342
25211044 33
25211044 343
25211044 344
25211044 345
25211022 346
25211022 347
25211022 348
25211022 349
25211022 350
25211022 351
25211022 352
25211022 353
25211001 354
25211001 35
25211001 67
25210794 355
25210794 356
25210794 357
25210794 358
25210794 359
25210794 177
25210794 360
25210794 361
25210794 362
25210777 168
25210777 169
25210777 317
25210777 363
25210777 72
25210777 310
25210777 311
25210777 34
25210777 35
25210777 74
25210777 334
25210777 364
25210777 365
25210686 169
25210686 366
25210686 367
25210686 177
25210686 295
25210686 368
25210494 253
25210494 369
25210305 257
25210305 370
25210305 371
25210305 372
25210305 373
25210305 374
25210305 375
25210305 376
25210305 377
25210305 378
25210305 379
25210286 380
25210286 381
25210286 382
25210286 12
25210286 67
25210286 38
25210200 383
25210200 35
25210200 67
25210200 384
25210200 385
25209997 386
25209997 387
25209997 388
25209997 389
25209997 390
25209997 391
25209978 392
25209978 393
25209978 33
25209978 12
25209846 394
25209846 35
25209846 67
25209846 395
25209846 396
25209846 397
25209846 398
25209846 399
25209846 38
25209846 400
25209722 401
25209722 402
25209722 403
25209722 404
25209722 405
25209722 406
25209722 407
25209722 408
25209722 409
25209722 410
25209722 411
25209722 412
25209722 159
25209630 170
25209630 134
25209630 413
25209630 404
25209630 173
25209630 265
25209630 414
25209179 415
25209179 33
25209179 35
25209179 416
25209179 417
25209179 418
25209179 419
25209179 420
25209178 421
25209178 340
25209178 309
25209178 422
25209178 26
25209178 423
25209158 31
25209158 424
25209158 72
25209158 33
25209158 34
25209158 425
25209158 426
25209158 120
25209093 170
25209093 427
25209093 428
25209093 429
25209093 325
25209093 430
25209093 431
25209093 136
25209093 294
25209093 308
25209093 432
25208979 12
25208979 433
25208979 79
25208979 87
25208933 434
25208933 435
25208933 35
25208933 323
25208933 26
25208791 436
25208791 26
25208791 437
25208791 438
25208791 439
25208791 440
25208757 441
25208757 26
25208757 442
25208757 443
25208757 444
25208757 445
25208737 257
25208737 446
25208737 377
25208737 447
25208737 448
25208737 449
25208737 450
25208737 451
25208737 452
25208737 453
25208737 140
25208683 454
25208683 455
25208683 456
25208577 81
25208577 170
25208577 457
25208577 325
25208577 405
25208577 67
25208577 177
25208577 458
25208577 459
25207897 460
25207897 461
25207897 462
25207897 67
25207895 35
25207895 67
25207895 463
25207895 464
25207895 465
25207895 466
25207895 467
25207894 83
25207894 265
25207894 87
25207889 468
25207889 38
25207879 469
25207879 470
25207879 471
25207879 472
25207879 473
25207879 474
25207879 475
25207879 476
25207879 477
25207879 478
25207879 479
25207879 480
25207879 481
25207853 482
25207853 483
25207853 484
25207853 485
25207853 26
25207853 486
25207853 38
25207853 487
25207711 488
25207711 35
25207711 489
25207711 490
25207711 491
25207361 469
25207361 492
25207361 493
25207361 494
25207361 495
25207361 496
25207361 497
25207361 35
25207361 422
25207361 498
25207361 499
25207361 26
25207361 409
25207361 500
25207361 501
25207361 502
25207361 503
25207361 504
25207361 505
25207361 506
25207130 507
25207130 508
25207130 509
25207130 510
25206294 168
25206294 317
25206294 33
25206294 35
25206294 511
25206282 512
25206282 441
25206282 513
25206282 514
25206282 515
25206282 516
25206282 517
25206282 198
25206282 518
25206282 38
25206282 519
25206282 520
25206282 385
25206282 521
25206282 522
25206272 72
25206272 33
25206272 523
25206272 35
25206272 41
25206272 334
25206272 524
25206271 525
25206271 33
25206271 526
25206271 527
25206271 528
25206269 340
25206269 526
25206269 34
25206269 12
25206269 334
25206267 529
25206267 35
25206267 323
25206267 530
25206267 531
25206267 418
25205697 532
25205697 533
25205697 534
25205697 535
25205550 12
25205550 536
25205550 38
25205500 537
25205500 72
25205500 33
25205500 538
25205500 539
25205500 334
25205461 540
25205461 541
25205461 309
25205461 542
25205363 543
25205363 544
25205363 344
25205363 26
25205159 545
25205159 546
25205159 26
25205108 547
25205108 544
25205108 548
25205108 549
25205108 550
25205108 551
25205085 552
25205085 553
25205085 253
25205085 554
25205085 555
25204853 556
25204853 75
25204853 67
25204672 35
25204672 75
25204672 26
25204672 38
25204437 170
25204437 557
25204437 558
25204437 309
25204437 26
25204346 559
25204346 325
25204346 560
25204346 561
25204346 35
25204346 67
25203882 72
25203882 33
25203882 40
25203882 562
25203882 67
25203708 563
25203708 564
25203708 416
25203708 565
25203708 419
25203708 566
25203707 567
25203707 568
25203707 569
25203707 75
25203707 67
25203707 570
25203707 571
25203707 572
25203629 12
25203629 573
25203629 26
25203626 574
25203626 575
25203626 134
25203626 576
25203626 35
25203626 577
25203626 26
25203626 578
25203316 238
25203316 35
25203316 579
25203316 489
25203129 291
25203129 580
25203129 67
25203129 581
25203056 317
25203056 526
25203056 12
25203056 480
25202945 582
25202945 583
25202945 309
25202945 67
25202945 584
25202945 585
25202945 586
25202945 587
25202945 283
25202903 588
25202903 320
25202903 589
25202903 590
25202903 85
25202903 591
25202903 592
25202903 593
25202697 594
25202697 595
25202697 596
25202697 597
25202697 598
25202695 599
25202695 41
25202695 600
25202695 38
25202695 87
25202693 81
25202693 33
25202693 601
25202693 545
25202693 26
25202693 38
25202693 602
25202693 88
25202691 134
25202691 265
25202691 603
25202691 604
25202690 12
25202690 605
25202690 602
25202424 606
25202424 607
25202424 608
25202424 609
25202424 186
25202424 610
25202424 67
25202424 611
25202424 612
25202424 613
25202415 441
25202415 614
25202415 233
25202415 615
25202415 12
25202415 616
25202415 617
25202415 618
25202415 619
25202415 620
25202415 621
25202415 622
25202415 38
25202410 55
25202410 623
25202410 12
25202410 624
25202410 67
25202410 327
25202399 625
25202399 626
25202399 627
25202399 35
25202399 628
25202399 38
25202399 629
25202399 630
25202388 81
25202388 631
25202388 632
25202388 633
25202388 634
25202388 635
25202388 480
25202388 636
25202388 637
25202388 638
25202384 639
25202384 640
25202384 545
25202384 641
25202384 38
25202384 140
25202384 263
25202360 642
25202360 35
25202360 542
25202360 643
25202360 644
25202360 62
25202346 645
25202346 569
25202346 646
25202346 198
25202346 647
25202346 648
25202346 570
25202346 649
25202346 260
25202346 139
25202346 38
25202346 149
25202346 140
25202345 650
25202345 67
25202345 651
25202345 652
25202117 653
25202117 654
25202117 655
25202117 656
25202117 585
25202096 657
25202096 658
25202096 659
25202066 660
25202066 67
25202066 38
25202059 661
25202059 662
25202059 325
25202059 663
25202059 26
25202059 664
25202059 665
25202059 666
25202059 667
25202059 668
25202047 669
25202047 670
25202047 671
25202047 177
25202044 55
25202044 672
25202044 67
25202044 673
25202044 674
25202035 675
25202035 83
25202035 676
25202035 176
25202035 677
25202035 678
25202035 679
25201726 680
25201726 681
25201726 310
25201726 682
25201726 529
25201726 309
25201726 260
25201726 683
25201726 684
25201726 244
25201726 685
25201726 686
25201507 687
25201507 688
25201507 689
25201507 38
25201505 690
25201505 691
25201505 692
25201505 621
25201500 693
25201500 694
25200916 257
25200916 134
25200916 35
25200916 695
25200916 38
25200916 696
25200916 697
25200905 698
25200905 311
25200905 699
25200905 700
25200905 701
25200905 702
25200905 703
25200905 704
25200905 705
25200905 226
25200861 251
25200861 35
25200861 26
25200861 445
25200861 706
25200250 707
25200250 708
25200250 709
25200250 710
25200250 711
25200250 12
25200250 26
25200250 712
25200250 713
25200250 714
25200250 715
25200250 716
25200250 38
25200250 717
25199998 718
25199998 719
25199998 271
25199998 12
25199998 720
25199998 618
25199998 67
25199998 673
25199998 721
25199998 282
25199998 283
25199998 638
25199947 722
25199947 723
25199947 35
25199947 724
25199947 108
25199907 309
25199765 72
25199765 33
25199765 12
25199765 725
25199765 26
25199765 324
25199765 334
25199765 38
25199534 726
25199534 727
25199534 728
25199534 33
25199534 35
25199534 67
25199534 729
25199534 334
25199534 730
25199534 731
25199534 732
25199534 38
25199288 733
25199288 734
25199288 735
25199288 736
25199288 464
25199288 737
25199288 148
25199288 738
25199288 157
25199288 739
25198900 457
25198900 740
25198900 741
25198900 722
25198900 253
25198900 175
25198900 600
25198900 294
25198900 742
25198900 743
25198900 744
25198900 745
25198900 746
25198552 35
25198552 26
25198552 747
25198545 748
25198545 749
25198545 750
25198545 751
25198545 75
25198545 752
25198338 81
25198338 35
25198338 67
25198338 753
25198338 38
25198338 754
25198130 89
25198130 251
25198130 35
25198130 600
25198130 303
25198130 350
25198130 351
25198130 755
25198130 756
25198087 757
25198087 758
25198087 759
25198087 760
25198087 761
25198087 72
25198087 762
25198087 763
25198087 416
25198087 764
25198087 765
25197551 81
25197551 766
25197551 309
25197551 767
25197551 67
25197551 534
25197551 768
25197551 769
25197551 770
25197551 771
25197551 63
25197550 772
25197550 12
25197550 773
25197550 240
25197550 774
25197550 595
25197550 637
25197550 775
25197550 776
25197550 21
25197428 777
25197428 778
25197428 779
25197428 35
25197428 131
25197428 780
25197428 114
25197377 781
25197377 671
25197377 782
25197377 783
25197311 784
25197311 35
25197311 26
25197311 785
25197311 786
25197311 419
25197311 226
25197311 787
25197050 788
25196847 317
25196847 35
25196847 789
25196816 134
25196816 558
25196816 173
25196816 790
25196816 791
25196816 67
25196816 79
25196641 792
25196641 793
25196641 12
25196641 422
25196641 191
25196641 244
25196641 794
25196641 795
25196641 38
25196641 796
25196641 797
25196641 63
25196587 798
25196587 72
25196587 799
25196587 35
25196587 323
25196558 800
25196558 34
25196558 35
25196558 416
25196558 344
25196558 38
25196438 270
25196438 801
25196438 802
25196438 26
25196438 803
25196438 804
25196438 805
25196438 295
25196438 217
25196361 806
25196361 807
25196361 808
25196361 809
25196361 377
25196361 26
25196361 810
25196361 811
25196280 355
25196280 812
25196280 813
25196280 35
25196280 67
25196280 113
25196280 360
25196280 814
25196280 139
25196280 216
25196280 815
25196217 134
25196217 35
25196217 816
25196217 136
25196217 817
25196217 140
25196002 818
25196002 819
25196002 820
25196002 821
25196002 26
25196002 294
25196002 822
25195990 823
25195990 198
25195990 824
25195966 558
25195966 825
25195966 826
25195966 33
25195966 35
25195966 827
25195966 828
25195966 829
25195966 276
25195966 830
25195966 87
25195714 831
25195714 12
25195714 832
25195714 833
25195714 834
25195714 38
25195681 835
25195681 223
25195681 12
25195681 26
25195681 836
25195681 283
25195681 837
25195642 123
25195642 838
25195642 839
25195642 840
25195642 238
25195642 72
25195642 12
25195642 841
25195642 842
25195642 131
25195642 324
25195642 622
25195642 843
25195642 844
25195567 845
25195567 846
25195567 847
25195567 848
25195567 849
25195567 823
25195567 26
25195567 850
25195567 113
25195567 851
25195567 852
25195548 853
25195548 854
25195548 855
25195548 72
25195548 12
25195548 856
25195548 418
25195548 38
25195525 857
25195525 131
25195525 532
25195525 858
25195525 673
25195525 859
25195525 860
25195525 861
25195308 862
25195308 406
25195308 863
25195308 864
25195308 865
25195308 866
25195308 867
25195308 276
25195308 868
25195305 869
25195305 870
25195305 871
25195305 366
25195305 67
25195305 621
25195305 595
25194103 872
25194103 600
25194100 873
25194100 291
25194100 12
25194100 67
25194100 591
25193995 874
25193995 875
25193995 876
25193995 877
25193995 878
25193995 879
25193995 880
25193995 881
25193995 882
25193995 883
25193995 67
25193995 884
25193995 885
25193986 204
25193986 366
25193986 136
25193986 177
25193986 886
25193986 673
25193986 113
25193986 315
25193986 887
25193986 888
25193986 889
25193986 890
25193383 354
25193383 35
25193383 891
25193383 67
25193383 892
25193383 893
25193383 113
25193383 244
25193383 796
25193383 894
25193344 895
25193344 896
25193344 897
25193344 26
25193344 140
25193082 898
25193082 470
25193082 899
25193082 275
25193082 900
25193082 901
25193045 902
25193045 340
25193045 26
25193045 903
25192953 441
25192953 25
25192953 616
25192953 856
25192953 904
25192953 26
25192953 620
25192718 905
25192718 906
25192718 907
25192659 908
25192659 35
25192659 909
25192659 910
25192659 911
25192607 912
25192607 72
25192607 913
25192607 129
25192607 12
25192607 240
25192607 600
25192607 914
25192607 915
25192607 916
25192607 38
25192487 917
25192487 918
25192487 35
25192487 919
25192487 920
25192487 921
25192487 922
25191640 923
25191640 67
25191640 924
25191640 327
25191135 168
25191135 925
25191135 169
25191135 926
25191135 354
25191135 927
25191135 778
25191135 928
25191135 309
25191135 26
25191135 929
25191135 892
25191135 930
25191135 785
25191135 931
25191135 932
25191135 368
25191135 933
25191014 934
25191014 290
25191014 935
25191014 936
25191014 937
25191014 938
25191014 939
25191011 723
25191011 940
25191011 377
25191011 26
25191011 941
25190979 552
25190979 942
25190979 943
25190979 944
25190979 945
25190979 35
25190979 422
25190979 26
25190979 946
25190708 726
25190708 947
25190708 441
25190708 948
25190708 949
25190708 532
25190708 950
25190708 951
25190708 952
25190708 953
25190601 954
25190601 12
25190601 26
25190601 955
25190601 956
25190601 957
25190601 958
25190601 959
25190221 960
25190221 961
25190221 35
25190221 26
25190221 962
25190221 38
25190143 963
25190143 12
25190143 964
25190133 965
25190133 294
25190133 966
25190128 967
25190128 191
25190128 294
25190127 660
25190127 67
25190127 79
25190127 968
25190127 969
25190127 970
25190127 38
25190117 971
25190114 291
25190114 239
25190114 67
25190019 35
25190019 26
25190019 177
25190019 972
25190019 973
25189988 974
25189988 499
25189988 26
25189909 975
25189909 55
25189909 976
25189909 503
25189909 977
25189909 978
25189883 441
25189883 979
25189667 980
25189667 981
25189667 660
25189667 982
25189544 983
25189544 984
25189544 72
25189544 34
25189544 12
25189544 67
25189544 985
25189544 986
25189544 38
25189530 987
25189530 309
25189530 988
25189530 637
25189530 989
25189530 990
25189530 140
25189528 35
25189528 26
25189528 991
25189528 111
25189528 644
25189528 649
25189528 992
25189528 889
25189528 993
25189528 638
25189474 26
25189474 79
25189380 994
25189380 995
25189380 996
25189380 340
25189380 12
25189380 26
25189380 108
25189380 997
25189380 998
25189380 999
25189380 1000
25189380 1001
25189269 1002
25189269 1003
25189269 558
25189269 12
25189269 67
25189269 1004
25189269 1005
25189028 1006
25189028 1007
25189028 1008
25189028 31
25189028 1009
25189028 529
25189028 1010
25189028 1011
25189028 416
25189028 344
25188770 1012
25188770 1013
25188770 1014
25188770 1015
25188770 119
25188770 1016
25188770 1017
25188770 1018
25188770 1019
25188770 1020
25188769 1021
25188769 1022
25188769 1023
25188769 1024
25188769 1025
25188769 1014
25188769 1026
25188769 1027
25188769 26
25188769 176
25188769 1028
25188510 1029
25188510 336
25188510 1030
25188510 12
25188510 1031
25188510 191
25188510 1032
25188510 1033
25188510 1034
25188510 1035
25188199 1036
25188199 1037
25188199 1038
25188199 72
25188199 33
25188199 35
25188199 67
25188199 1039
25188199 1040
25188199 1041
25188199 1042
25188199 1043
25188191 35
25188191 67
25188110 1044
25188110 1045
25188110 1046
25188110 12
25188110 1047
25188110 1048
25188110 1049
25188110 1050
25188110 1051
25188110 1052
25188110 591
25188103 1053
25188103 1054
25188103 955
25188103 1055
25188103 149
25188102 1056
25188102 1057
25188102 1058
25188102 1059
25188102 1060
25188102 1061
25188102 1062
25188102 1063
25187849 1064
25187849 1065
25187820 908
25187820 40
25187820 129
25187820 41
25187820 67
25187820 108
25187820 1066
25187820 1067
25187820 910
25187820 1068
25187816 233
25187816 1069
25187816 33
25187816 309
25187816 1070
25187816 1071
25187816 1072
25187816 1073
25187816 1074
25187816 1075
25187816 1076
25187728 960
25187728 1077
25187728 26
25187728 1078
25187708 1079
25187708 1080
25187708 1081
25187708 26
25187708 327
25187708 1082
25187708 1083
25187683 1084
25187683 1085
25187683 1086
25187683 203
25187683 1087
25187683 1088
25187683 1089
25187683 1090
25187683 1091
25187683 526
25187683 309
25187556 81
25187556 1092
25187556 1093
25187556 1094
25187556 600
25187556 1095
25187556 1096
25187556 1097
25187556 1098
25187556 104
25187556 1099
25187408 873
25187408 340
25187408 12
25187408 67
25187408 99
25187408 591
25187408 38
25186417 1100
25186417 67
25186412 35
25186412 1101
25186412 1102
25186392 1103
25186392 1104
25186392 1105
25186392 1106
25186392 293
25186290 1107
25186290 12
25186290 1108
25186290 87
25186181 83
25186181 1109
25186181 1110
25186181 489
25186181 1111
25186181 1112
25186181 87
25186086 1113
25186086 1114
25186086 1115
25186086 323
25186086 1116
25186086 26
25186048 1117
25186048 1118
25186048 26
25186004 33
25186004 1119
25186004 41
25186004 344
25186004 334
25186004 1120
25186004 1121
25185993 123
25185993 35
25185993 26
25185993 1122
25185993 38
25185843 772
25185843 1123
25185843 1124
25185843 294
25185660 1125
25185660 1126
25185660 1127
25185473 660
25185097 1128
25185097 1129
25185097 1130
25185097 1131
25185097 1132
25185097 1133
25185097 1134
25185097 67
25185097 176
25185097 1135
25185097 1136
25185080 1137
25185080 1138
25185080 1139
25185080 1140
25185080 1141
25185080 1105
25185080 1142
25185080 368
25185080 933
25185074 1143
25185074 1144
25185074 1145
25185074 1146
25185074 1147
25185074 404
25185074 1148
25185074 1149
25185074 26
25184890 205
25184890 35
25184890 612
25184890 1150
25184632 1151
25184632 35
25184632 136
25184632 1152
25184494 878
25184494 1153
25184494 26
25184494 1154
25184380 123
25184380 1155
25184380 33
25184380 40
25184380 35
25184380 1156
25184380 240
25184380 334
25184380 1157
25184378 1158
25184378 257
25184378 1159
25184378 309
25184378 1160
25184378 67
25184378 1161
25184378 260
25184378 139
25184378 140
25184297 1162
25184297 309
25184297 136
25184297 177
25184033 1163
25184033 108
25184033 1157
25183866 26
25183788 1164
25183788 489
25183788 1165
25183580 340
25183580 1166
25183580 12
25183580 1167
25183580 1168
25183580 1169
25183580 67
25183580 1170
25183580 1171
25183551 309
25183551 1172
25183551 1173
25183551 534
25183426 34
25183426 12
25183426 1174
25183426 323
25183423 748
25183423 1175
25183423 358
25183423 1176
25183423 818
25183423 1177
25183423 1178
25183423 1179
25183423 1180
25183423 1181
25183423 1182
25183423 1183
25183423 1184
25183341 1185
25183341 840
25183341 238
25183341 240
25183341 1186
25183341 844
25183341 1187
25183205 1188
25183205 12
25183205 1108
25183205 1189
25183205 1190
25183205 1191
25183205 1192
25183205 1193
25183205 38
25183048 291
25183048 1194
25182964 1195
25182964 1196
25182964 1197
25182964 26
25182808 1198
25182808 291
25182808 35
25182808 489
25182808 1199
25182808 1200
25182716 1201
25182716 253
25182716 26
25182707 134
25182707 265
25182707 85
25182707 1202
25182707 79
25182707 1203
25182707 1204
25182632 253
25182632 67
25182632 1205
25182632 971
25182632 177
25182632 79
25182632 1206
25182417 1207
25182417 124
25182417 354
25182417 1208
25182417 335
25182417 336
25182417 1209
25182417 1210
25182417 681
25182417 34
25182417 12
25182417 1211
25182417 67
25182417 892
25182417 1212
25182380 1213
25182380 1214
25182380 1215
25182380 181
25182380 1216
25182380 1217
25182380 1218
25182380 1219
25182380 1220
25182380 1221
25182378 1222
25182378 508
25182378 26
25182378 1223
25182378 1224
25182378 1225
25182378 1226
25182378 259
25182378 1227
25182146 123
25182146 134
25182146 1228
25182146 72
25182146 33
25182146 311
25182146 12
25182146 106
25182146 131
25182146 1229
25181996 1230
25181996 1231
25181996 253
25181996 496
25181996 1232
25181996 12
25181996 499
25181996 1233
25181996 409
25181996 423
25181996 1234
25181996 1235
25181996 1236
25181996 1237
25181996 1238
25181996 63
25181692 1239
25181692 1240
25181692 12
25181692 1241
25181692 215
25181692 1242
25181692 1243
25181692 38
25181692 717
25181692 1244
25181692 1245
25181338 35
25181338 1246
25181338 1247
25181338 1248
25181338 1249
25181338 1250
25181010 1251
25181010 354
25181010 1252
25181010 1253
25181010 72
25181010 12
25181010 1254
25181010 26
25181010 892
25181010 1255
25181010 38
25180871 1256
25180871 1257
25180871 1258
25180871 311
25180871 1259
25180871 416
25180871 1260
25180871 649
25180871 1261
25180871 1262
25180871 1263
25180871 1264
25180871 1265
25180871 1266
25180870 35
25180870 1267
25180870 1268
25180870 1269
25180870 1270
25180870 1271
25180870 1272
25180870 38
25180836 1273
25180836 35
25180836 618
25180836 136
25180836 893
25180836 111
25180836 1274
25180836 282
25180836 283
25180836 1275
25180761 1276
25180761 1277
25180761 1278
25180761 12
25180681 1279
25180681 12
25180681 618
25180681 600
25180681 673
25180681 1280
25180681 114
25180681 38
25180681 889
25180681 1281
25180612 1282
25180612 416
25180612 1283
25180612 1284
25180612 1285
25180144 1286
25180024 1287
25180024 1288
25180024 1289
25180024 26
25180024 438
25180024 1290
25180024 1291
25180024 1292
25180024 1293
25180024 1294
25180024 1295
25180024 1296
25180024 1297
25179842 35
25179842 136
25179842 137
25179842 1298
25179842 1299
25179581 1300
25179581 1301
25179581 530
25179581 1302
25179581 1303
25179581 1304
25179581 1305
25179429 726
25179429 257
25179429 660
25179429 67
25179429 1306
25179429 1055
25179429 68
25179429 1307
25179429 1308
25179429 1309
25179429 139
25179429 38
25179429 993
25179429 739
25179429 1310
25179429 697
25179429 1311
25179429 149
25179307 1312
25179307 35
25179307 67
25179307 1313
25179284 748
25179284 1314
25179284 1315
25179284 1316
25179284 1317
25179284 416
25179284 26
25179284 1318
25179284 1319
25179284 1320
25179284 1321
25179284 1322
25179284 1323
25179284 1319
25179078 1324
25179078 26
25179078 1325
25179078 1326
25179078 1327
25179078 1328
25179078 1067
25179078 1329
25179078 1330
25179078 1331
25179078 1332
25179078 1333
25179078 1334
25179078 1335
25178887 1336
25178887 134
25178887 12
25178843 1337
25178843 1185
25178843 441
25178843 1338
25178843 1339
25178843 1340
25178843 1341
25178843 1342
25178843 1343
25178843 1344
25178843 508
25178843 1345
25178843 1346
25178843 1347
25178843 1348
25178775 1349
25178775 545
25178775 1350
25178775 1351
25178700 310
25178700 236
25178700 35
25178700 36
25178622 1352
25178622 320
25178622 35
25178622 74
25178622 1353
25178622 1354
25178562 168
25178562 72
25178562 1355
25178562 1356
25178562 34
25178516 1357
25178516 12
25177961 35
25177961 1358
25177961 38
25177862 1359
25177862 1360
25177862 1361
25177862 1362
25177862 1363
25177862 35
25177862 1364
25177862 26
25177862 1365
25177719 12
25177719 26
25177719 38
25177719 1366
25177689 928
25177689 72
25177689 33
25177689 425
25177689 12
25177689 36
25177689 323
25177689 75
25177689 334
25177685 257
25177685 1367
25177685 1129
25177685 660
25177685 1368
25177685 1369
25177685 244
25177685 1370
25177685 263
25177373 12
25177373 67
25176873 1207
25176873 1371
25176873 1372
25176873 1373
25176873 1374
25176873 1375
25176873 1376
25176873 1377
25176873 1378
25176873 1379
25176873 1380
25176873 1381
25176873 904
25176873 1382
25176873 1383
25176873 1384
25176873 1385
25176873 1386
25176591 1387
25176591 1388
25176591 1389
25176591 1390
25176419 1391
25176419 1392
25176419 1393
25176419 336
25176419 1394
25176419 1395
25176419 1396
25176419 309
25176419 1034
25176419 1397
25176399 257
25176399 835
25176399 35
25176399 26
25176399 837
25176399 1034
25176399 1311
25176399 1398
25176399 1399
25176399 1400
25176398 1401
25176398 1402
25176398 1403
25176398 1404
25176394 134
25176394 12
25176394 1405
25176394 1406
25176394 315
25176394 769
25176394 1275
25176394 38
25176314 12
25176314 1407
25176314 1408
25176314 1269
25176314 1409
25176251 257
25176251 1410
25176251 1411
25176251 1412
25176251 1413
25176251 35
25176251 377
25176251 489
25176251 1414
25176251 677
25176231 1415
25176231 1416
25176231 1417
25176231 253
25176231 12
25176213 168
25176213 169
25176213 1418
25176213 35
25176213 1419
25176213 67
25176213 1420
25176213 368
25176213 933
25176083 83
25176083 35
25176083 368
25176083 38
25176083 684
25176083 1421
25176043 469
25176043 1422
25176043 1423
25176043 26
25176043 1424
25176043 1425
25176043 1426
25176041 317
25176041 12
25176041 1427
25175916 1428
25175916 1429
25175916 1430
25175916 638
25175916 889
25175916 1431
25175767 1432
25175767 257
25175767 1433
25175767 1434
25175767 336
25175767 1435
25175767 1436
25175767 35
25175767 635
25175767 1437
25175767 1438
25175767 1034
25175767 1439
25175767 1440
25175767 1441
25175713 1080
25175713 1442
25175713 328
25175672 290
25175672 271
25175672 960
25175672 67
25175672 1443
25175672 815
25175640 12
25175640 26
25175640 1444
25175640 1445
25175640 244
25175640 241
25175640 38
25175640 1446
25175640 1447
25175640 1448
25175640 1449
25175348 1450
25175348 26
25175348 1451
25174958 1452
25174958 1453
25174835 831
25174835 1454
25174835 1455
25174835 1456
25174835 1457
25174755 134
25174755 35
25174755 26
25174729 35
25174729 26
25174729 1458
25174729 1459
25174729 283
25174729 1460
25174715 12
25174715 1461
25174715 5
25174715 1462
25174704 12
25174704 67
25174704 1463
25174704 38
25174704 1464
25174578 660
25174578 499
25174578 67
25174578 1465
25174507 1466
25174507 1467
25174507 1468
25174507 1469
25174507 1470
25174507 244
25174507 1471
25174507 1068
25174401 1472
25174401 1473
25174401 253
25174401 1233
25174401 677
25174401 1474
25174397 1475
25174397 271
25174397 187
25174397 1476
25174397 1477
25174397 1478
25174397 1479
25174397 101
25174397 102
25174397 613
25174397 1480
25174397 1481
25174254 1482
25174254 31
25174254 1009
25174254 33
25174254 1483
25174254 1484
25174254 334
25174112 1485
25174112 309
25174112 67
25174112 1486
25174044 24
25174044 25
25174044 26
25174044 1487
25174044 1488
25173978 656
25173978 545
25173978 532
25173978 585
25173978 1489
25173969 340
25173969 1490
25173969 1491
25173969 35
25173969 67
25173969 108
25173969 1492
25173966 1493
25173966 1494
25173966 1495
25173966 1496
25173965 12
25173965 1497
25173965 323
25173965 1498
25173965 1499
25173965 1500
25173965 1501
25173965 1502
25173835 1503
25173835 1504
25173835 12
25173835 1505
25173835 1506
25173835 1507
25173835 38
25173767 1508
25173767 1509
25173767 1510
25173767 1511
25173767 1512
25173767 532
25173702 26
25173702 1513
25173640 35
25173640 618
25173640 67
25173640 283
25173640 138
25173640 139
25173640 1514
25173600 35
25173462 168
25173462 1515
25173462 1516
25173462 1517
25173462 1518
25173462 1519
25173462 26
25173462 1520
25173462 158
25173462 1521
25173462 1522
25173458 55
25173458 404
25173458 1523
25173458 1524
25173458 12
25173458 85
25173458 79
25173458 1525
25173458 38
25173458 87
25173447 12
25173447 67
25173447 1526
25173447 458
25173447 38
25173447 63
25173447 1527
25173399 34
25173399 323
25173399 1528
25173375 91
25173375 1529
25173375 1530
25173375 1531
25173375 240
25173374 1251
25173374 1252
25173374 1355
25173374 344
25173374 1255
25173373 840
25173373 1532
25173373 35
25173373 416
25173373 1533
25173373 843
25173363 366
25173363 175
25173363 67
25173363 1534
25173363 102
25173363 1535
25173229 1536
25173229 310
25173229 40
25173229 12
25173229 1537
25173221 168
25173221 317
25173221 72
25173221 33
25173221 34
25173221 601
25173221 35
25173221 1538
25173221 1539
25173083 33
25173083 34
25173083 12
25173083 416
25172966 35
25172966 38
25172932 1540
25172932 1198
25172932 1541
25172932 600
25172783 1542
25172783 1543
25172783 1544
25172783 253
25172783 67
25172783 327
25172783 157
25172783 122
25172783 139
25172662 1545
25172662 204
25172662 35
25172662 67
25172662 1546
25172662 1547
25172662 38
25172662 889
25172662 1548
25172421 280
25172421 1549
25172421 1550
25172421 26
25172421 102
25172297 1551
25172297 1552
25172297 1553
25172297 1554
25172297 1555
25172297 35
25172297 1556
25172214 1557
25172214 1558
25172214 1559
25172214 34
25172214 1560
25172214 35
25172214 1561
25172214 416
25172214 75
25172214 1562
25172214 1563
25172214 1564
25172214 1565
25172214 1566
25172193 1567
25172193 1568
25172193 1569
25172193 72
25172193 321
25172193 1570
25172193 35
25172193 1571
25172193 1572
25172164 1573
25172164 1574
25172101 81
25172101 35
25172101 136
25172101 409
25172101 534
25172101 177
25172101 1575
25172101 104
25172101 1576
25171916 1577
25171916 1578
25171916 1579
25171882 536
25171882 1580
25171882 971
25171810 1581
25171810 1582
25171810 35
25171810 67
25171701 72
25171701 1583
25171701 1584
25171701 1585
25171701 1586
25171651 1587
25171651 1588
25171651 1589
25171651 1590
25171651 12
25171651 1591
25171651 1592
25171651 1593
25171651 1594
25171651 38
25171344 1595
25171344 1596
25171344 1597
25171344 67
25171251 123
25171251 1598
25171251 1357
25171251 35
25171251 1599
25171251 74
25171162 898
25171162 1600
25171162 1601
25171162 26
25171162 324
25171162 1602
25171162 1603
25171162 1604
25171162 1605
25171061 35
25171061 618
25171061 67
25171061 38
25171061 1606
25170882 1607
25170882 1608
25170882 1609
25170882 265
25170882 79
25170882 38
25170871 1610
25170871 1611
25170871 26
25170871 534
25170871 1154
25170871 1612
25170871 282
25170871 1462
25170871 1613
25170871 1614
25170871 459
25170871 1615
25170871 1616
25170868 1617
25170868 12
25170868 240
25170868 1618
25170868 67
25170868 419
25170868 649
25170801 34
25170801 425
25170801 35
25170801 416
25170801 1619
25170397 35
25170397 1620
25170397 344
25170397 1621
25170228 123
25170228 1622
25170228 825
25170228 1623
25170228 72
25170228 33
25170228 35
25170228 1624
25170228 473
25170228 1625
25170226 1626
25170226 33
25170226 35
25170226 67
25170226 1627
25170226 38
25170219 806
25170219 12
25170219 344
25170219 67
25170219 1628
25170219 1629
25170219 1630
25170219 705
25170219 598
25170216 1359
25170216 340
25170216 366
25170216 971
25170213 257
25170213 35
25170213 530
25170213 420
25170213 1631
25170213 260
25170213 139
25170213 1632
25170196 72
25170196 1355
25170196 34
25170196 425
25170196 35
25170196 416
25170196 344
25170079 1633
25170079 1634
25170079 1635
25170079 1636
25170079 1637
25170079 1638
25170079 1639
25170079 1640
25170079 1641
25170079 1642
25170079 1643
25170079 1644
25170062 1645
25170062 67
25170062 1646
25170062 1647
25170061 1077
25170061 136
25170061 1648
25170061 971
25170061 1649
25170059 26
25170059 1650
25170059 177
25169976 1651
25169976 366
25169976 1652
25169976 177
25169976 113
25169976 315
25169976 76
25169976 1653
25169976 1654
25169976 797
25169657 1655
25169554 311
25169554 12
25169551 1656
25169551 1657
25169551 1658
25169551 1659
25169551 1660
25169551 1661
25169551 177
25169551 1662
25169551 1663
25169545 205
25169545 545
25169545 416
25169545 1229
25169545 59
25169545 1664
25169545 38
25169537 35
25169537 26
25169537 971
25169537 445
25169528 290
25169528 1665
25169528 366
25169528 1666
25169528 79
25169507 710
25169507 1667
25169507 1668
25169507 1669
25169507 85
25169507 1670
25169507 1671
25169507 86
25169500 257
25169500 1672
25169500 660
25169493 1673
25169493 12
25169493 1674
25169493 1675
25169493 38
25169493 1676
25169492 170
25169492 1677
25169492 558
25169492 1678
25169492 1679
25169492 1680
25169492 1681
25169492 327
25169131 1682
25169131 12
25169131 26
25169131 1683
25169131 419
25169131 893
25169131 1684
25169130 81
25169130 290
25169130 1685
25169130 422
25169130 26
25169130 177
25169130 1686
25169130 1687
25169130 1688
25169130 1689
25169130 1690
25169130 1691
25169130 1692
25169130 1693
25169130 1694
25168922 72
25168922 33
25168922 1356
25168922 34
25168922 12
25168922 1695
25168922 1696
25168922 240
25168922 1697
25168696 1698
25168696 309
25168696 13
25168696 684
25168696 892
25168696 241
25168696 1699
25168696 797
25168696 1700
25168641 1701
25168641 536
25168641 26
25168641 177
25168293 1702
25168293 873
25168293 960
25168293 1703
25168293 1704
25168293 591
25168293 1705
25168107 34
25168107 12
25168107 344
25168057 309
25168057 136
25168055 1706
25168055 1707
25168055 35
25168055 1708
25168055 416
25168055 1709
25168055 1451
25168055 1710
25168055 1711
25168055 1712
25168055 1713
25168055 1714
25168019 600
25168019 1715
25168019 79
25168019 1716
25168019 21
25168019 1245
25167899 134
25167899 310
25167899 311
25167899 688
25167899 1717
25167891 1718
25167891 335
25167891 1719
25167891 1720
25167891 12
25167891 618
25167891 26
25167891 1721
25167891 1722
25167891 111
25167891 1723
25167869 123
25167869 1724
25167869 1725
25167869 1726
25167869 1727
25167869 1728
25167869 1729
25167804 1730
25167804 1731
25167802 1732
25167802 294
25167802 1733
25167802 1734
25167802 1735
25167802 1736
25167802 1737
25167802 1738
25167802 1739
25167801 95
25167801 1740
25167801 26
25167801 1730
25167801 1741
25167797 67
25167797 971
25167795 1742
25167795 1730
25167780 1743
25167780 26
25167780 620
25167691 168
25167691 169
25167691 1744
25167691 26
25167691 867
25166596 1745
25166596 1746
25166596 1747
25166596 1748
25166596 1749
25166596 1750
25166596 35
25166596 67
25166596 1751
25166596 1752
25166596 59
25166596 140
25166596 1753
25166596 1754
25166452 1755
25166450 1756
25166450 1757
25166450 1758
25166450 1759
25166450 1760
25166450 136
25166450 1761
25165861 1762
25165861 446
25165861 1763
25165861 1764
25165861 35
25165861 1765
25165861 1766
25165861 1767
25165821 33
25165821 526
25165821 12
25165821 1768
25165821 334
25165471 1769
25165471 1770
25165471 713
25165471 38
25165424 1771
25165424 253
25165424 618
25165424 1772
25165424 1773
25165424 1171
25165424 1774
25165098 1775
25165098 1776
25165098 1777
25165098 67
25165098 79
25165098 315
25165098 1275
25165098 1778
25165098 1693
25165040 1636
25165040 1779
25165040 24
25165040 1780
25165040 35
25165040 1781
25165040 1505
25164943 1782
25164943 1783
25164943 1784
25164943 1785
25164943 340
25164943 1786
25164943 1787
25164943 46
25164943 47
25164943 1788
25164943 48
25164943 50
25164943 1789
25164924 1415
25164924 311
25164924 35
25164924 1695
25164905 1790
25164905 1791
25164905 1792
25164689 340
25164689 1793
25164689 35
25164689 1794
25164689 29
25164610 35
25164610 191
25164610 1795
25164308 422
25164308 498
25164308 499
25164308 1796
25164308 136
25164308 1797
25164070 1798
25164070 1148
25164070 1536
25164070 558
25164070 1799
25164070 190
25164070 1800
25164070 409
25164070 1801
25164070 38
25164060 1802
25164060 839
25164060 1803
25164060 1804
25164060 72
25164060 35
25164060 1639
25164060 843
25164060 844
25164003 1636
25164003 1805
25164003 33
25164003 129
25164003 309
25164003 344
25164003 130
25164003 26
25163818 1806
25163818 1807
25163818 1261
25163798 344
25163798 1808
25163798 177
25163798 79
25163700 1809
25163700 26
25163700 1810
25163700 1811
25163700 1496
25163678 1812
25163678 1813
25163678 1814
25163678 1815
25163678 26
25163657 545
25163657 67
25163657 893
25163657 932
25163657 138
25163657 1613
25163657 1816
25163657 113
25163657 38
25163499 35
25163499 366
25163499 600
25163499 1817
25163499 971
25163499 1818
25163499 419
25163420 1819
25163420 89
25163420 1820
25163420 1821
25163420 1822
25163420 67
25163420 1823
25163420 1824
25163420 1825
25162984 1826
25162984 586
25162984 1827
25162984 1828
25162823 1258
25162823 12
25162823 67
25162823 111
25162823 1829
25162823 1830
25162484 1831
25162484 1832
25162484 253
25162484 309
25162396 1833
25162396 67
25162308 12
25162308 67
25162215 1834
25162215 1835
25162215 1836
25162215 1837
25162215 29
25162215 1838
25162013 639
25162013 317
25162013 1839
25162013 470
25162013 1840
25162013 1841
25162013 897
25162013 1842
25162013 1843
25162013 1844
25162013 377
25162013 1845
25161794 660
25161794 67
25161794 1846
25161794 1847
25161794 1848
25161794 276
25161385 1849
25161385 1850
25161385 26
25161385 1851
25161385 1852
25161174 1853
25161174 1854
25161081 1855
25161081 1856
25161081 1857
25161081 1858
25161081 26
25161081 1859
25161081 158
25160855 1860
25160855 1861
25160855 1862
25160780 72
25160780 1863
25160780 12
25160780 344
25160513 12
25160513 1864
25160513 79
25160513 673
25160513 1865
25160513 1866
25160513 1867
25160513 1868
25160513 1869
25160036 1870
25160036 134
25160036 1871
25160036 35
25160036 1872
25160036 1448
25159915 1873
25159915 526
25159915 12
25159915 67
25159915 1874
25159915 1875
25159915 1876
25159915 715
25159915 1877
25159915 38
25159915 1878
25159915 1879
25159915 1880
25159915 1881
25159644 1645
25159644 1882
25159644 971
25159633 340
25159633 1883
25159633 177
25159501 676
25159501 1884
25159501 79
25159494 35
25159494 67
25159494 1885
25159494 1886
25159252 168
25159252 169
25159252 1887
25159252 1888
25159252 1889
25159252 778
25159252 1890
25159252 1891
25159252 67
25159252 1892
25159252 1893
25159252 1894
25159252 1895
25159252 1896
25159252 1897
25159252 228
25159123 81
25159123 1898
25159123 1430
25159123 1899
25159123 1900
25159123 1901
25159123 1902
25158999 134
25158999 291
25158999 310
25158999 311
25158999 34
25158999 1903
25158999 67
25158999 1629
25158999 38
25158256 806
25158256 1904
25158256 1905
25158256 1906
25158256 1907
25158256 1908
25158256 67
25158256 1909
25158256 295
25158256 1910
25158249 1911
25158249 1912
25158249 1096
25158227 175
25158227 177
25158123 83
25158123 12
25158123 1674
25158123 38
25158123 87
25158113 1913
25158113 35
25158113 5
25158113 1914
25158113 1915
25158113 111
25158113 1916
25158035 405
25158035 406
25158035 407
25158035 1917
25158035 67
25158035 1918
25158035 79
25157983 336
25157983 1919
25157983 35
25157983 527
25157983 344
25157983 1920
25157954 925
25157954 1921
25157954 1922
25157954 470
25157954 1923
25157954 1924
25157954 1925
25157954 67
25157954 1926
25157954 929
25157753 1927
25157753 12
25157753 136
25157753 1928
25157753 38
25157661 257
25157661 1929
25157661 1930
25157661 1764
25157661 1931
25157661 1932
25157661 1933
25157661 1934
25157661 1935
25157661 1936
25157661 1937
25157646 31
25157646 33
25157646 1357
25157646 35
25157646 1938
25157646 120
25157646 1939
25157275 1940
25157275 1941
25157275 35
25157275 1942
25157275 1943
25157275 1235
25157275 1944
25157275 1945
25157275 1946
25157275 1947
25157275 1948
25157275 1949
25157275 697
25156827 317
25156827 253
25156827 1950
25156827 1951
25156827 1952
25156827 1953
25156827 439
25156827 79
25156780 1954
25156780 1955
25156780 336
25156780 778
25156780 661
25156780 33
25156780 12
25156780 416
25156780 667
25156718 1956
25156718 1957
25156718 1958
25156718 1959
25156718 1960
25156718 75
25156647 1961
25156647 791
25156647 67
25156647 1962
25156647 38
25156538 1963
25156538 1964
25156538 1965
25156538 1966
25156538 1967
25156538 12
25156538 1968
25156538 1969
25156538 1970
25156336 309
25156336 1971
25156336 423
25156336 1972
25156336 1973
25156238 1974
25156238 309
25156238 274
25156238 1975
25156012 1976
25156012 309
25156012 1977
25156012 1978
25156012 67
25156012 1979
25156012 1980
25156012 1981
25156012 1982
25156012 1983
25155912 1984
25155912 1985
25155912 1986
25155912 1987
25155912 1988
25155912 33
25155912 569
25155912 1989
25155912 75
25155912 1990
25155912 1991
25155912 1992
25155912 1993
25155767 35
25155767 1994
25155751 1472
25155751 35
25155751 67
25155689 1995
25155689 340
25155689 1996
25155689 1997
25155689 1998
25155689 1662
25155355 1007
25155355 1999
25155355 72
25155355 33
25155355 34
25155355 2000
25155355 35
25155355 36
25155355 2001
25155355 1991
25155355 2002
25155355 2003
25155229 233
25155229 340
25155229 2004
25155229 2005
25155229 26
25155229 535
25155229 2006
25155229 2007
25155229 2008
25155211 2009
25155211 2010
25155211 2011
25155211 67
25155211 2012
25155211 2013
25155211 621
25155168 340
25155168 72
25155168 129
25155168 12
25155168 2014
25155168 2015
25155168 38
25155157 2016
25155157 1808
25155157 600
25155157 177
25155157 79
25155157 2017
25155157 2018
25155143 35
25155143 419
25155143 38
25154390 1955
25154390 2019
25154390 2020
25154390 2021
25154239 2022
25154239 2023
25154239 2024
25154239 2025
25154236 2026
25154236 2027
25154236 2028
25154236 2029
25154235 2030
25154235 67
25154235 108
25154049 819
25154049 821
25154049 822
25153834 2031
25153834 2032
25153834 688
25153834 2033
25153834 38
25153661 33
25153661 2034
25153498 251
25153498 2035
25153498 2036
25153498 2037
25153498 2038
25153498 2039
25153498 976
25153498 108
25153498 591
25153498 2040
25153274 12
25153274 2033
25153170 2041
25153170 2042
25153170 2043
25153170 2044
25153161 2045
25153161 2046
25153161 253
25153161 35
25153161 67
25153161 2047
25153161 1535
25153161 2048
25152762 81
25152762 2049
25152762 2050
25152762 2051
25152762 35
25152762 1233
25152762 1237
25152637 2052
25152637 2053
25152637 2054
25152637 342
25152637 2055
25152637 2005
25152637 1136
25152637 2056
25152637 2057
25152600 2058
25152600 2059
25152600 404
25152600 468
25152600 67
25152600 2060
25152600 38
25152599 2016
25152599 12
25152599 67
25152599 79
25152598 12
25152598 67
25152598 1845
25152598 79
25152598 785
25152598 786
25152592 317
25152592 35
25152592 2061
25152203 12
25152203 64
25152203 2062
25152203 29
25152203 814
25152203 2063
25152203 837
25152203 2064
25152203 263
25152203 216
25152023 2065
25152023 2066
25152023 2067
25152023 253
25152023 2068
25152023 2069
25152023 2070
25152023 2071
25152023 2072
25152023 2073
25151954 2074
25151954 470
25151954 2075
25151954 2076
25151954 2077
25151954 2078
25151954 253
25151954 2079
25151954 2080
25151746 2058
25151746 2081
25151746 2082
25151746 35
25151370 2083
25151370 523
25151370 12
25151370 2084
25151257 801
25151257 72
25151257 2085
25151257 344
25151257 2086
25151257 2087
25151257 2088
25151009 123
25151009 1371
25151009 239
25151009 310
25151009 34
25151009 1065
25151009 5
25151009 1991
25151009 2089
25151009 38
25150782 1415
25150782 600
25150782 2090
25150782 113
25150782 2091
25150782 2092
25150782 2093
25150782 2094
25150375 35
25150375 2095
25150373 35
25150373 67
25150373 2096
25150373 745
25150316 72
25150316 35
25150316 416
25150316 75
25150316 600
25150316 503
25150316 2097
25150133 2098
25150133 2099
25150133 2100
25150133 2101
25150133 177
25150133 276
25150126 2102
25150126 2103
25150126 489
25149999 170
25149999 457
25149999 173
25149999 2104
25149999 2105
25149999 291
25149999 26
25149999 177
25149999 439
25149999 2106
25149999 666
25149999 2107
25149999 2108
25149999 2109
25149999 1449
25149707 253
25149707 2110
25149707 782
25149707 498
25149707 2111
25149707 2112
25149707 2113
25149707 423
25149707 2114
25149707 2115
25149638 2116
25149638 2117
25149638 490
25149613 168
25149613 169
25149613 12
25149613 67
25149613 38
25149533 81
25149533 2118
25149533 35
25149533 1430
25149533 2119
25149533 2120
25149533 1723
25149533 458
25149533 459
25149433 2121
25149433 499
25149433 136
25149433 2122
25149433 2123
25149430 2124
25149430 26
25149430 120
25149430 2125
25149140 2126
25149140 35
25149140 416
25149140 2127
25149140 1627
25149140 38
25149140 2128
25149140 2129
25149125 2130
25149125 404
25149125 2081
25149125 35
25149125 67
25149021 2131
25149021 2132
25149021 253
25149021 2133
25149021 2134
25149021 904
25149021 64
25149021 423
25149021 2135
25148840 257
25148840 2136
25148840 2137
25148840 35
25148840 2138
25148840 2139
25148767 253
25148767 499
25148767 26
25148767 108
25148767 2140
25148760 123
25148760 840
25148760 1155
25148760 72
25148760 311
25148760 601
25148760 35
25148760 130
25148760 131
25148701 2141
25148701 265
25148701 2142
25148701 2143
25148701 2144
25148553 1706
25148553 660
25148553 67
25148553 38
25148540 257
25148540 2145
25148540 2146
25148540 35
25148540 26
25148540 2147
25148540 1083
25148457 81
25148457 1415
25148457 1954
25148457 2148
25148457 2149
25148457 2150
25148457 26
25148457 2151
25148457 2152
25148457 2152
25148457 2153
25148301 310
25148301 35
25148301 416
25148301 2154
25148301 244
25148301 241
25148301 226
25148301 1447
25148256 2155
25148256 12
25148256 2156
25148256 2157
25148256 1238
25148256 38
25148256 1281
25148222 81
25148222 2158
25148222 2159
25148222 2160
25148222 2161
25148222 2162
25148222 2163
25148222 867
25148222 2164
25148222 2165
25148222 2166
25148222 2167
25148222 2168
25148222 2169
25148222 2170
25148181 35
25148181 323
25148181 2171
25148163 2172
25148163 2173
25148163 2174
25147818 545
25147818 2175
25147818 38
25147818 2176
25147738 2177
25147738 558
25147738 2178
25147738 2179
25147738 2180
25147738 2181
25147738 2182
25147738 35
25147738 2183
25147738 2184
25147738 2185
25147738 2186
25147596 2187
25147596 336
25147596 2188
25147596 67
25147596 2189
25147596 2190
25147596 244
25147596 2191
25147596 1664
25147596 2192
25147596 2193
25147596 2194
25147596 2195
25147596 2196
25147305 2197
25147305 613
25147298 441
25147298 2198
25147298 2199
25147298 2200
25147298 949
25147298 2201
25147298 12
25147298 976
25147298 2202
25147298 2203
25147298 914
25147179 2204
25147179 960
25147179 2205
25147179 2206
25147179 35
25147179 2207
25147179 2208
25147179 2209
25147179 2210
25146739 35
25146739 2211
25146739 149
25146739 68
25146739 2212
25146739 38
25146739 263
25146739 1440
25146738 72
25146738 12
25146738 136
25146738 2213
25146737 83
25146737 35
25146737 600
25146737 419
25146737 2214
25146737 38
25146737 87
25146737 745
25146500 344
25146500 2215
25146500 2216
25146500 79
25146500 2217
25146405 543
25146405 2218
25146405 534
25146405 184
25146405 2007
25146405 2008
25146295 2219
25146295 344
25146295 2220
25146295 2221
25146295 2222
25145966 2223
25145966 2224
25145966 2225
25145821 2226
25145821 67
25145821 177
25145655 2227
25145655 2228
25145655 2229
25145655 2230
25145655 1337
25145655 1359
25145655 2231
25145655 1559
25145655 1849
25145655 2232
25145655 2233
25145655 323
25145655 2234
25145655 2235
25145655 843
25145640 2236
25145640 2237
25145640 2238
25145640 26
25145640 2239
25145640 2240
25145583 2241
25145583 12
25145583 67
25145583 2242
25145583 2243
25145583 1005
25145583 2244
25145583 2245
25145583 315
25145583 2246
25145583 2247
25145583 2248
25145583 2249
25145501 2250
25145501 366
25145501 2251
25145501 2252
25145431 230
25145431 96
25145431 2253
25145431 67
25145431 1052
25145388 12
25145388 136
25145388 38
25145311 2254
25145311 26
25145311 534
25145040 2255
25145040 2256
25145040 2257
25145040 2258
25145040 2259
25145040 1252
25145040 2260
25145040 2261
25145040 2262
25145040 2263
25145040 2264
25145040 1373
25145040 2265
25145040 2266
25145040 2267
25145040 2268
25145040 2269
25145040 2270
25145040 2271
25144820 124
25144820 2272
25144781 2273
25144781 309
25144781 2274
25144781 2275
25144722 569
25144722 26
25144722 2276
25144722 2277
25144722 140
25144633 2278
25144633 253
25144633 2279
25144633 309
25144633 26
25144633 2280
25144633 445
25144633 2281
25144493 2282
25144493 72
25144493 33
25144493 2283
25144493 35
25144493 416
25144372 2284
25144372 2285
25144372 2286
25144372 2287
25144372 2288
25144372 2289
25144372 2290
25144372 2291
25144372 963
25144372 2292
25144372 2293
25144372 24
25144372 2294
25144372 2295
25144372 26
25144372 2296
25144372 2297
25144372 2298
25144372 2299
25143842 470
25143842 2300
25143842 2301
25143842 2302
25143842 437
25143842 177
25143842 2303
25143842 275
25143800 336
25143800 2304
25143800 25
25143800 2068
25143800 2305
25143800 2200
25143800 841
25143800 1116
25143800 26
25143800 2306
25143800 2307
25143800 622
25143800 1034
25143523 323
25143523 2308
25143383 2309
25143383 2310
25143365 926
25143365 2311
25143365 2312
25143365 67
25143365 2313
25143365 971
25143343 317
25143343 2314
25143343 33
25143343 35
25143224 710
25143224 2315
25143224 1131
25143224 2316
25143224 341
25143224 2317
25143224 2318
25143224 343
25143224 26
25143224 1136
25143224 2319
25143071 2320
25143071 291
25143071 423
25143060 253
25143060 913
25143060 2321
25143060 366
25143060 2322
25143060 2323
25143051 2324
25143051 558
25143051 2325
25143051 366
25143051 1680
25143051 2326
25142974 12
25142974 2327
25142974 2328
25142974 351
25142974 283
25142864 2329
25142864 2330
25142864 2103
25142864 2331
25142864 2332
25142864 2333
25142864 2334
25142864 1447
25142864 2335
25142864 717
25142851 2336
25142851 2337
25142851 328
25142630 291
25142630 2338
25142630 67
25142630 2339
25142630 2340
25142580 2341
25142580 35
25142580 1206
25142433 34
25142433 2342
25142433 1174
25142433 2343
25142433 2344
25142392 2172
25142392 72
25142392 34
25142392 35
25142392 2345
25142309 2346
25142309 2347
25142309 26
25142309 38
25142234 35
25142234 67
25142234 2348
25142234 2349
25141910 2350
25141910 257
25141910 2351
25141910 1558
25141910 2179
25141910 2352
25141910 508
25141910 26
25141910 2353
25141910 2135
25141867 1954
25141867 1185
25141867 441
25141867 33
25141867 12
25141867 26
25141867 38
25141776 124
25141776 2354
25141776 12
25141776 67
25141776 384
25141325 33
25141325 12
25141325 67
25141325 2355
25141010 1798
25141010 1415
25141010 1954
25141010 1288
25141010 2356
25141010 2045
25141010 2357
25141010 72
25141010 33
25141010 526
25141010 35
25141010 312
25141010 240
25141010 2358
25140980 123
25140980 2359
25140980 253
25140980 344
25140980 136
25140980 2360
25140980 2361
25140534 2362
25140534 336
25140534 35
25140534 67
25140534 893
25140534 29
25140534 2363
25140534 1034
25140534 216
25139788 2364
25139788 2289
25139788 404
25139788 2365
25139788 2366
25139788 545
25139788 136
25139788 2367
25139788 2368
25139788 2369
25139788 2370
25139725 2371
25139725 2372
25139725 2373
25139725 2291
25139725 1240
25139725 2374
25139725 2375
25139725 2376
25139725 2377
25139725 423
25139725 177
25139725 1179
25139725 2378
25139725 2379
25139705 81
25139705 2380
25139705 230
25139705 2381
25139705 134
25139705 82
25139705 2382
25139705 2383
25139705 2384
25139705 2385
25139705 2386
25139705 2387
25139705 2388
25139705 407
25139705 1198
25139705 271
25139705 496
25139705 2389
25139705 499
25139705 67
25139705 2390
25139705 423
25139705 2391
25139705 177
25139705 581
25139705 480
25139705 29
25139639 2392
25139639 72
25139639 12
25139639 67
25139639 2393
25139639 2394
25139639 419
25139639 2395
25139639 87
25139561 1175
25139561 441
25139561 26
25139561 177
25139561 2396
25139561 1184
25139404 1031
25139404 2162
25139404 1899
25139404 2397
25139278 2398
25139278 2399
25139278 2400
25139278 24
25139278 2401
25139278 2305
25139278 344
25139278 2402
25139278 2403
25139278 324
25139254 1941
25139254 33
25139254 190
25139254 67
25139254 2404
25139254 2405
25139254 2406
25139254 2407
25139254 2408
25139241 175
25139241 2409
25139241 2410
25139241 294
25138972 2411
25138727 290
25138727 2412
25138727 26
25138727 2413
25138634 2414
25138634 2415
25138634 1860
25138634 2416
25138634 2417
25138634 2418
25138634 499
25138634 2419
25138634 2420
25138435 2421
25138435 366
25138435 67
25138435 2422
25138435 2423
25138435 2424
25138435 2139
25138300 1786
25138300 67
25138300 2425
25138286 1954
25138286 317
25138286 661
25138286 321
25138286 265
25138286 2426
25138286 2427
25138286 2428
25138286 1671
25138286 667
25138255 2429
25138255 878
25138255 247
25138255 1987
25138255 2430
25138255 2431
25138071 35
25138071 2432
25138071 1492
25138021 168
25138021 748
25138021 2433
25138021 2434
25138021 1803
25138021 2435
25138021 2436
25138021 131
25138021 1639
25138021 2437
25138021 2438
25138021 2439
25138021 844
25137869 2440
25137869 2441
25137869 2442
25137869 2443
25137869 2444
25137049 2445
25137049 2446
25137049 2447
25137049 2448
25137049 2449
25137049 2450
25137049 2451
25136911 2452
25136911 2453
25136911 35
25136911 67
25136784 2454
25136784 1240
25136784 2455
25136784 2456
25136784 1179
25136784 244
25136784 2457
25136784 1449
25136637 168
25136637 169
25136637 354
25136637 336
25136637 2458
25136637 2459
25136637 12
25136637 422
25136637 2175
25136637 785
25136637 419
25136121 1744
25136121 1941
25136121 2460
25136121 2461
25136121 67
25136121 2462
25135987 2463
25135987 34
25135987 35
25135987 334
25135909 12
25135909 2464
25135909 2465
25135909 2466
25135868 2467
25135868 618
25135868 67
25135868 2468
25135868 2469
25135868 1874
25135868 49
25135868 2470
25135868 2471
25135868 2472
25135868 1878
25135868 160
25135771 2473
25135771 1415
25135771 1840
25135771 441
25135771 2474
25135771 2400
25135771 1371
25135771 26
25135668 2475
25135668 341
25135668 2476
25135668 2477
25135668 2478
25135668 344
25135668 2479
25135668 26
25135419 290
25135419 2480
25135419 2481
25135419 2482
25135026 2483
25135026 72
25135026 12
25135026 2484
25135008 2485
25135008 1166
25135008 2486
25135008 1168
25135008 1040
25135008 1171
25134918 83
25134918 12
25134918 67
25134918 87
25134354 2487
25134354 2488
25133493 12
25133493 67
25133493 2489
25133113 2490
25133113 2491
25133046 40
25133046 34
25133046 12
25133046 38
25132927 2492
25132927 331
25132927 1704
25132927 2493
25132927 2494
25132862 838
25132862 2305
25132862 26
25132862 2495
25132862 1083
25132772 2496
25132755 123
25132755 2497
25132755 72
25132755 33
25132755 2498
25132755 529
25132755 35
25132755 2499
25132742 35
25132742 67
25132742 38
25132741 2500
25132741 310
25132741 1356
25132741 545
25132741 26
25132740 72
25132740 35
25132740 2501
25132740 38
25132707 290
25132707 2502
25132707 2503
25132707 2504
25132707 67
25132707 2090
25132707 2505
25132707 295
25132539 168
25132539 2506
25132539 2507
25132539 35
25132539 26
25132539 2508
25132496 1780
25132496 129
25132496 12
25132496 1370
25132272 190
25132272 26
25132272 915
25132272 315
25132272 2509
25132272 2510
25132272 2511
25132272 1275
25132272 21
25132272 1778
25132272 2512
25132272 797
25132272 2513
25132163 1587
25132163 2514
25132163 2515
25132163 2516
25132163 2517
25132163 2518
25132163 2519
25132163 2520
25132163 2521
25132062 1252
25132062 1999
25132062 12
25132062 240
25132062 26
25132038 401
25132038 558
25132038 2522
25132038 290
25132038 2523
25132038 693
25132038 922
25132038 2524
25132038 419
25132038 2525
25132036 170
25132036 1131
25132036 2526
25132036 2527
25132036 175
25132036 5
25132036 2528
25132035 558
25132035 826
25132035 175
25132035 971
25132035 2529
25132035 503
25132008 406
25132008 2530
25132008 2531
25132008 2532
25132008 1131
25132008 2533
25132008 2534
25132008 2535
25132008 2536
25132008 2537
25132008 2538
25132008 2539
25132008 1136
25132001 2540
25132001 2541
25132001 2542
25132001 2543
25132001 2544
25132001 63
25131883 2545
25131883 421
25131883 2546
25131883 2547
25131883 1077
25131883 2548
25131883 26
25131883 2549
25131883 503
25131883 2550
25131883 2551
25131882 170
25131882 413
25131882 325
25131882 2546
25131882 314
25131882 905
25131881 401
25131881 5
25131881 143
25131880 170
25131880 457
25131880 413
25131880 173
25131880 290
25131880 2552
25131880 2553
25131880 175
25131880 67
25131880 2554
25131880 2555
25131879 26
25131879 1534
25131878 457
25131878 421
25131878 2556
25131878 558
25131878 2557
25131878 2558
25131878 2559
25131878 971
25131873 2560
25131873 5
25131865 1587
25131865 89
25131865 2561
25131865 2562
25131865 67
25131865 423
25131865 1202
25131865 2563
25131778 366
25131778 2564
25131778 177
25131778 2565
25131778 2566
25131778 2567
25131770 2568
25131770 22
25131770 2016
25131770 33
25131770 12
25131770 2138
25131770 79
25131770 29
25131770 167
25131770 2569
25131770 140
25131571 446
25131571 2570
25131571 2571
25131571 2572
25131571 2573
25131570 72
25131570 33
25131570 309
25131570 323
25131570 344
25131570 131
25131495 95
25131495 175
25131495 2574
25131366 1
25131366 2575
25131092 441
25131092 2576
25131092 340
25131092 2577
25131092 2578
25131092 5
25131092 2579
25131092 2580
25131092 2581
25131063 2582
25131063 2583
25131063 2584
25131063 2585
25131063 35
25131063 1419
25131063 2586
25131061 2587
25131061 2588
25131061 31
25131061 2589
25131061 2590
25131061 33
25131061 2591
25131061 2303
25131061 2592
25131045 123
25131045 470
25131045 33
25131045 35
25131045 2593
25131045 275
25131040 83
25131040 129
25131040 660
25131040 344
25131040 2594
25131040 38
25131040 87
25131039 123
25131039 33
25131039 545
25131039 416
25131039 2595
25131039 2596
25131039 38
25131031 12
25131031 79
25131031 38
25130998 2597
25130998 934
25130998 733
25130998 2325
25130998 407
25130998 253
25130998 176
25130998 1535
25130492 2229
25130106 2598
25130106 526
25130106 2055
25130106 294
25130083 290
25130083 2599
25130083 175
25130083 26
25130083 1236
25129995 2600
25129995 12
25129839 123
25129839 2601
25129839 23
25129839 2602
25129839 1240
25129839 2603
25129839 2604
25129839 2605
25129839 2606
25129839 2607
25129839 2608
25129839 2609
25129839 2610
25129839 2611
25129839 2612
25129839 2613
25129839 2614
25129839 26
25129839 2615
25129839 2616
25129839 2617
25129839 2618
25129839 2619
25129839 2620
25129839 2621
25129839 2622
25129839 2623
25129839 2624
25129821 2625
25129821 974
25129821 2626
25129821 2627
25129624 2628
25129624 2629
25129624 2630
25129624 2631
25129624 807
25129624 2632
25129624 2633
25129624 2634
25129624 2635
25129624 2636
25129624 2637
25129624 2638
25129460 2639
25129460 545
25129460 833
25129460 1458
25129443 2640
25129443 72
25129443 545
25129443 416
25129443 67
25129443 503
25129443 2596
25129443 38
25129443 2641
25129440 257
25129440 1588
25129440 12
25129440 67
25129440 2642
25129440 2642
25129440 2643
25129440 149
25129440 2644
25129440 62
25129440 261
25129440 140
25129440 697
25129440 2645
25129420 2316
25129420 2646
25129420 1625
25129420 2647
25129420 26
25129331 340
25129331 2648
25129331 2090
25129328 2649
25129328 2650
25129328 26
25129328 2651
25129312 311
25129312 35
25129312 240
25129312 79
25129312 419
25129097 428
25129097 2652
25129097 2653
25129097 175
25129097 67
25129097 2654
25129097 2655
25129097 2573
25129097 2656
25129091 1677
25129091 558
25129091 2657
25129091 2658
25129091 2659
25129091 2660
25129091 2661
25129091 2662
25129091 1121
25129091 2663
25128925 311
25128925 35
25128925 314
25128925 416
25128925 334
25128864 2664
25128864 337
25128864 2665
25128864 2666
25128864 2667
25128864 2668
25128864 26
25128864 1083
25128695 2229
25128695 401
25128695 2669
25128695 2670
25128695 191
25128695 2671
25128669 1207
25128669 2350
25128669 2672
25128669 2673
25128669 750
25128669 336
25128669 406
25128669 2674
25128669 2675
25128669 2676
25128669 2677
25128669 2678
25128669 2679
25128669 2680
25128669 2681
25128669 1034
25128650 2682
25128650 340
25128650 26
25128650 534
25128650 2683
25128650 244
25128650 2684
25128650 717
25128650 140
25128497 35
25128497 2685
25128497 2686
25128497 1389
25128377 1419
25128377 2687
25128377 1878
25128377 2688
25128377 2689
25128377 2690
25128377 837
25128270 2691
25128091 72
25128091 310
25128091 40
25128091 34
25128091 35
25128091 41
25128091 334
25128069 1077
25128069 1189
25128069 990
25127872 1553
25127872 2692
25127872 2693
25127872 35
25127738 806
25127738 878
25127738 441
25127738 2694
25127738 2695
25127680 123
25127680 33
25127680 660
25127680 38
25127677 2696
25127677 2697
25127677 2698
25127677 67
25127677 534
25127677 2699
25127677 113
25127677 2700
25127677 432
25127677 989
25127677 2701
25127624 2702
25127624 2703
25127624 2704
25127624 2705
25127624 2706
25127624 407
25127624 253
25127624 2707
25127624 2708
25127624 1346
25127506 825
25127506 1419
25127291 168
25127291 2709
25127291 169
25127291 2710
25127291 317
25127291 470
25127291 2711
25127291 2076
25127291 2712
25127291 2713
25127291 2714
25127291 2715
25127291 1233
25127291 786
25127291 368
25127291 933
25127237 95
25127237 2716
25127237 190
25127237 2717
25127237 2718
25127237 2719
25127237 432
25127237 2720
25127237 2721
25127237 1693
25127237 140
25126972 600
25126972 2722
25126946 310
25126946 35
25126946 314
25126747 1656
25126747 72
25126747 34
25126747 12
25126747 26
25126747 2723
25126747 1663
25126747 2724
25126747 2725
25126747 38
25126747 2726
25126737 2727
25126737 2728
25126737 1419
25126737 67
25126737 2729
25126737 2730
25126721 2731
25126721 960
25126721 660
25126721 422
25126721 26
25126721 2732
25126563 72
25126563 34
25126563 425
25126563 35
25126563 36
25126563 2733
25126539 2734
25126539 207
25126539 2735
25126539 2736
25126539 67
25126539 384
25125960 35
25125960 2737
25125960 1105
25125960 2738
25125960 419
25125885 639
25125885 2739
25125885 2740
25125885 1840
25125885 2741
25125885 2742
25125885 2400
25125885 2743
25125885 2744
25125885 2745
25125885 2746
25125868 1077
25125868 26
25125681 2747
25125681 2748
25125681 2749
25125681 2750
25125681 12
25125681 136
25125681 2162
25125681 113
25125681 2751
25125681 2752
25125681 2753
25125631 2754
25125631 441
25125631 1771
25125631 2755
25125631 67
25125631 2756
25125631 519
25125631 2757
25125631 2758
25125631 2759
25125624 2760
25125624 2761
25125624 2762
25125624 2763
25125624 989
25125624 2764
25125624 2765
25125499 2766
25125499 2767
25125499 1175
25125499 2768
25125499 2769
25125499 2770
25125499 205
25125499 1316
25125499 1419
25125499 2771
25125499 2772
25125499 2773
25125499 697
25125499 2774
25125499 2775
25125499 1546
25125340 170
25125340 974
25125340 2776
25125340 175
25125340 177
25125340 2777
25125318 2517
25125318 2778
25125318 547
25125318 2779
25125318 2780
25125318 26
25125318 2781
25125077 840
25125077 24
25125077 2782
25125077 1532
25125077 72
25125077 35
25125077 344
25125077 131
25125077 622
25125077 844
25124935 2709
25124935 2783
25124935 368
25124935 785
25124935 786
25124630 2784
25124630 265
25124630 618
25124630 79
25124630 419
25124630 2785
25124590 2786
25124570 469
25124570 67
25124570 177
25124570 2787
25124570 2788
25124554 2291
25124554 67
25124554 2789
25124554 2790
25124554 2791
25124554 2792
25124554 2793
25124469 1077
25124469 2794
25124392 81
25124392 2754
25124392 2795
25124392 2796
25124392 2797
25124392 2798
25124392 2799
25124392 489
25124294 108
25123838 2800
25123838 67
25123818 309
25123818 344
25123818 67
25123818 2801
25123818 38
25123818 2802
25123799 35
25123799 1168
25123799 198
25123799 490
25123799 2803
25123799 2804
25123782 35
25123782 2538
25123597 2805
25123597 177
25123597 308
25123453 12
25123453 2806
25123453 38
25123269 2807
25123269 35
25123269 2808
25123269 79
25123269 2809
25123269 1204
25123213 547
25123213 2004
25123213 72
25123213 12
25123213 544
25123213 2810
25123213 2811
25123177 2812
25123177 2813
25123177 2814
25123176 26
25123176 99
25123176 2815
25123166 532
25123166 971
25123088 2816
25123088 2817
25123088 840
25123088 253
25123088 2818
25123088 844
25123088 2819
25123086 1036
25123086 340
25123086 72
25123086 35
25123086 2820
25123086 2821
25123086 833
25123086 2822
25123086 2823
25123086 2472
25123037 35
25123037 67
25123037 2824
25123037 637
25123037 38
25122693 170
25122693 413
25122693 325
25122693 2825
25122693 2826
25122693 2827
25122693 2828
25122693 2829
25122662 2830
25122662 2831
25122662 2832
25122662 26
25122662 65
25122662 2833
25122632 2834
25122632 2835
25122632 290
25122632 2836
25122632 2837
25122632 2838
25122632 2839
25122632 2840
25122632 2841
25122632 2842
25122632 1040
25122632 2843
25122632 2844
25122488 838
25122488 35
25122173 2845
25122173 67
25122173 2846
25122134 660
25122123 311
25122123 35
25122123 1531
25122123 2847
25122123 130
25122123 324
25122123 1528
25122123 2848
25122123 38
25122068 161
25122068 2849
25122068 947
25122068 2850
25122068 377
25122068 26
25122068 2851
25122068 2852
25122068 2569
25122068 1443
25121502 35
25121502 2853
25121502 1674
25121502 2854
25121502 140
25121089 1793
25121089 2855
25121089 26
25121089 2856
25121089 2857
25121089 1734
25121089 2858
25121089 2859
25120996 2860
25120996 2861
25120996 532
25120955 2862
25120955 1419
25120955 2863
25120951 294
25120936 35
25120936 2864
25120936 2865
25120936 2866
25120900 270
25120900 515
25120900 2867
25120900 2868
25120900 2355
25120882 2869
25120882 545
25120882 2870
25120882 26
25120882 2871
25120813 960
25120813 35
25120813 2872
25120813 2274
25120813 2873
25120782 257
25120782 12
25120782 26
25120782 149
25120782 315
25120782 2874
25120782 1275
25120782 1778
25120782 2875
25120751 2876
25120751 558
25120751 12
25120751 67
25120751 2877
25120751 38
25120720 311
25120720 12
25120720 106
25120720 2878
25120720 2879
25120701 40
25120701 35
25120701 41
25120701 67
25120700 2880
25120700 12
25120700 26
25120700 2881
25120700 2882
25120700 432
25120700 2883
25120700 2721
25120700 2884
25120700 2885
25120700 1778
25120700 1693
25120685 35
25120685 2886
25120679 2887
25120679 2888
25120679 111
25120679 649
25120679 2889
25120653 35
25120653 416
25120653 67
25120653 1975
25120653 2890
25120653 1052
25120642 33
25120642 12
25120642 67
25120638 35
25120638 893
25120638 1275
25120638 2891
25120623 92
25120623 2892
25120623 2893
25120623 2894
25120623 508
25120623 366
25120623 2895
25120623 677
25120623 140
25120605 2896
25120605 988
25120578 2897
25120578 35
25120578 1934
25120578 2898
25120578 2899
25120578 2900
25120578 2901
25120559 2200
25120559 2902
25120559 2903
25120353 2904
25120353 1558
25120353 2905
25120353 26
25120314 2744
25120314 2906
25120314 489
25120314 2907
25120252 2908
25120252 2909
25120252 2910
25120252 177
25120252 2911
25120252 2115
25120252 2912
25120248 175
25120248 26
25120248 177
25120248 2913
25120248 2914
25120248 2915
25120248 684
25120248 1421
25120059 2916
25120059 2917
25120059 2918
25120059 67
25120059 2919
25120059 2920
25120059 464
25119660 898
25119660 2921
25119660 2922
25119660 35
25119660 26
25119660 2923
25119660 167
25119660 2924
25119660 2925
25119594 963
25119594 2926
25119594 12
25119594 26
25119594 2927
25119594 2928
25119594 2929
25119594 2930
25119594 2931
25119594 2932
25119594 2933
25119594 2934
25119594 2935
25119594 860
25119594 2936
25119594 2937
25119592 35
25119589 309
25119589 2938
25119453 123
25119453 2744
25119453 309
25119453 131
25119453 2939
25119453 324
25119453 2940
25119390 2941
25119390 2942
25119390 2943
25119390 311
25119390 35
25119390 67
25119169 2944
25119169 366
25119169 532
25119169 2945
25119169 2946
25119169 2947
25119169 2948
25119169 2949
25119169 2950
25119169 2951
25119169 1874
25119169 102
25119169 2952
25119169 2953
25119169 2954
25119169 2955
25119169 2956
25119169 2957
25119169 2958
25119169 2063
25119169 2959
25119169 2960
25119169 2961
25119169 989
25119169 2962
25119169 2963
25119169 2964
25119169 2965
25119169 2244
25119169 2966
25119169 2967
25119169 2968
25119169 140
25119169 2969
25119169 2970
25119169 2971
25119134 2972
25119134 2973
25119060 2974
25119060 2975
25119060 35
25119060 26
25119060 2976
25119060 2977
25119060 1447
25119060 1448
25119044 309
25119044 1108
25119044 893
25119044 2978
25119044 2979
25119044 140
25119044 2980
25119021 233
25119021 1077
25119021 26
25119021 2981
25118813 902
25118813 2982
25118813 2983
25118813 2984
25118813 2985
25118813 2986
25118813 2987
25118813 2988
25118813 2989
25118752 2990
25118752 2991
25118752 2992
25118752 2993
25118752 2165
25118752 2994
25118595 2995
25118595 2996
25118595 241
25118489 558
25118489 934
25118489 404
25118489 406
25118489 407
25118489 2997
25118489 2998
25118489 2999
25118489 3000
25118489 3001
25118489 409
25118489 3002
25118489 3003
25118489 3004
25118489 3005
25118289 124
25118289 126
25118289 3006
25118289 1346
25118289 3007
25118289 3008
25118289 244
25118289 2096
25118289 2096
25118289 3009
25118289 3010
25118036 3011
25118036 3012
25118036 3013
25118036 3014
25118036 3015
25118036 76
25117967 854
25117967 3016
25117967 33
25117967 35
25117967 527
25117967 2295
25117967 3017
25117967 3018
25117967 3019
25117967 3020
25117967 120
25117967 3021
25117967 3022
25117967 1225
25117958 3023
25117958 3024
25117958 489
25117958 120
25117958 3025
25117773 134
25117773 72
25117773 12
25117712 35
25117712 136
25117712 3026
25117712 3027
25117712 3028
25117712 3029
25117675 25
25117675 3030
25117675 3031
25117675 416
25117675 240
25117675 131
25117675 324
25117675 37
25117675 843
25117465 3032
25117465 67
25117465 1052
25117465 79
25117465 3033
25117225 3034
25117225 1260
25117157 35
25117157 2564
25117157 3035
25117157 3036
25117132 1008
25117132 3037
25117132 31
25117132 3038
25117132 72
25117132 425
25117132 1538
25117132 120
25117073 545
25117073 67
25117073 3039
25117073 38
25117072 1279
25117072 545
25117072 41
25117072 26
25117072 38
25117072 1281
25117065 3040
25117065 3032
25117065 1131
25117065 3041
25117065 1136
25117065 3042
25117065 3043
25117065 327
25117065 79
25116825 123
25116825 3044
25116825 3045
25116825 3046
25116825 35
25116825 344
25116592 898
25116592 3047
25116592 3048
25116592 3049
25116592 35
25116592 344
25116592 3050
25116592 3051
25116592 3052
25116592 1187
25116592 3053
25116592 3054
25116582 3055
25116582 3056
25116582 3057
25116582 3058
25116582 3059
25116582 26
25116582 3060
25116450 3061
25116450 3062
25116450 3063
25116425 72
25116425 3064
25116425 1781
25116325 3065
25116315 3066
25116315 988
25116315 177
25115686 1587
25115686 3067
25115686 1085
25115686 878
25115686 3068
25115686 251
25115686 3069
25115686 3070
25115686 3071
25115686 253
25115686 3072
25115686 3073
25115686 3074
25115686 3075
25115551 3076
25115551 3077
25115551 25
25115551 3078
25115442 3079
25115442 309
25115442 136
25115442 3080
25115442 3081
25115442 315
25115442 3082
25115442 1042
25115442 3083
25115442 114
25115300 3
25115300 26
25115300 3084
25115300 3085
25115300 3086
25114960 3087
25114960 3088
25114960 3089
25114960 3090
25114960 3091
25114960 3092
25114960 3093
25114888 3094
25114628 55
25114628 3095
25114603 247
25114601 31
25114581 1288
25114581 3096
25113938 3097
25113938 878
25113938 3098
25113877 469
25113877 3099
25112495 173
25111876 35
25111876 67
25111876 3100
25111876 3101
25111876 226
25111876 140
25111876 263
25111876 1449
25111859 3102
25111859 3103
25111859 327
25111859 3104
25111846 3105
25111846 26
25111846 3106
25111846 3107
25111807 425
25111807 35
25111807 75
25111807 3108
25111807 3109
25111498 309
25111498 26
25111498 929
25111234 240
25111234 3110
25111234 3111
25110982 3112
25110982 3113
25110982 3114
25110982 3115
25110982 3116
25110982 368
25110907 309
25110907 67
25110907 637
25110835 12
25110835 1695
25110835 3117
25110835 3118
25110835 3119
25110765 2200
25110765 3120
25110686 12
25110686 3121
25110686 1034
25110451 2750
25110451 67
25110451 729
25110451 3122
25110446 12
25110446 445
25110446 3123
25110446 87
25110435 3124
25110435 988
25110435 282
25110435 3125
25110435 283
25110435 837
25110435 114
25110435 158
25110428 1105
25110300 340
25110300 2691
25110300 3126
25110169 3127
25110169 12
25110169 618
25110169 1269
25110169 1778
25110169 458
25110121 35
25110121 3128
25110121 67
25110121 111
25110121 3129
25110121 3130
25109918 3131
25109918 532
25109918 2404
25109918 3132
25109918 3133
25109918 622
25109884 3134
25109884 126
25109884 25
25109884 238
25109884 72
25109884 35
25109884 344
25109884 3135
25109884 3136
25109884 324
25109884 3137
25109884 3138
25109884 844
25109837 3139
25109837 3140
25109837 67
25109837 3141
25109837 315
25109837 3142
25109837 1298
25109837 3143
25109834 545
25109834 26
25109834 98
25109834 3144
25109834 3145
25109834 3146
25109834 3147
25109834 38
25109834 3148
25109821 12
25109821 3149
25109821 1298
25109821 3150
25109821 62
25109821 38
25109745 3151
25109745 35
25109745 618
25109745 3152
25109745 79
25109745 38
25109745 1409
25109418 35
25109418 26
25109418 260
25109418 3153
25109418 263
25109418 1440
25109418 3051
25109418 1441
25109408 3154
25109408 1450
25109408 3155
25109354 3156
25109354 26
25109354 3157
25109354 315
25109354 29
25109354 3158
25109354 3159
25109342 545
25109342 3160
25109342 26
25109342 3161
25109274 12
25109274 3162
25109274 613
25109274 283
25108893 3163
25108893 3164
25108893 1346
25108893 1183
25108816 320
25108816 660
25108816 3165
25108816 67
25108435 3166
25108435 260
25108435 139
25108409 3167
25108409 943
25108409 12
25108409 3168
25108409 3169
25108409 3170
25108409 38
25108400 35
25108400 26
25108400 3035
25108400 3171
25108400 3172
25108400 38
25108398 12
25108398 532
25108398 419
25108398 3173
25108398 1308
25108236 3174
25108236 3175
25108236 3176
25108236 40
25108236 35
25108236 26
25108236 3177
25108236 3178
25108073 801
25108073 35
25108072 3179
25108072 3180
25108072 366
25108072 26
25108072 677
25108072 3181
25108072 3182
25108072 3183
25107842 582
25107842 1750
25107842 3184
25107842 26
25107569 3185
25107569 401
25107569 3186
25107569 3187
25107569 428
25107569 3188
25107569 176
25107569 439
25107569 3189
25107569 79
25106770 3190
25106770 280
25106770 3191
25106770 3192
25106770 2076
25106770 2572
25106770 618
25106770 67
25106656 3193
25106656 177
25106656 327
25106556 3194
25106556 3195
25106556 1202
25106556 2096
25106556 137
25106463 3196
25106463 340
25106463 439
25106463 1962
25106407 35
25106407 1505
25106407 673
25106407 38
25106407 3197
25106407 3198
25106406 12
25106406 26
25106406 3199
25106406 38
25105961 35
25105914 3200
25105914 3201
25105914 3202
25105914 26
25105914 3004
25105914 867
25105914 3203
25105914 3204
25105348 3205
25105348 469
25105348 1840
25105348 927
25105348 3206
25105348 1955
25105348 1023
25105348 897
25105348 1025
25105348 825
25105348 778
25105348 831
25105348 3207
25105348 3208
25105300 3209
25105300 3210
25105300 577
25105300 26
25105300 3211
25105094 81
25105094 134
25105094 82
25105094 67
25105094 3212
25105025 928
25105025 35
25105025 419
25105025 3213
25105025 3214
25104975 1276
25104975 3215
25104975 2710
25104975 3216
25104975 336
25104975 1636
25104975 3217
25104975 3218
25104975 24
25104975 2744
25104975 3219
25104975 3220
25104975 3221
25104975 3222
25104975 3223
25104975 3224
25104975 324
25104975 2280
25104975 3225
25104975 3226
25104789 3227
25104789 1149
25104789 3228
25104727 421
25104727 3229
25104727 423
25104727 2521
25104727 2135
25104727 3230
25104581 2744
25104581 35
25104581 3231
25104581 108
25104398 912
25104398 3232
25104398 3233
25104398 38
25104174 1065
25104174 26
25104174 2655
25104140 366
25104140 3234
25104140 2699
25104140 3235
25104067 3236
25104067 1685
25104067 3237
25104067 842
25104067 3238
25103727 912
25103727 72
25103727 12
25103727 38
25103640 3239
25103640 253
25103640 3240
25103640 3241
25103640 35
25103640 136
25103640 3242
25103640 3243
25103640 3244
25103640 3245
25103596 128
25103596 239
25103596 35
25103596 323
25103596 240
25103596 3246
25103596 3247
25103596 3248
25103596 38
25103219 3249
25103219 3250
25103219 3251
25103219 3252
25103219 3253
25103219 33
25103219 1357
25103219 3254
25103219 3255
25103219 3256
25103108 3257
25103108 489
25103108 1939
25103010 291
25103010 67
25103010 3258
25103010 1060
25103010 177
25103010 295
25103009 67
25103009 177
25103008 26
25103008 490
25103008 3259
25102705 304
25102705 366
25102705 618
25102705 3260
25102705 3261
25102705 307
25102407 3262
25102407 3263
25102407 3264
25102285 3265
25102285 3266
25102285 309
25102285 344
25102285 26
25102285 3267
25102285 3268
25102285 3269
25102285 3270
25102039 3271
25102039 3272
25102039 3273
25102039 3274
25102039 3275
25102039 1813
25102039 3276
25102039 1198
25102039 3277
25102039 3278
25102039 276
25101993 3279
25101993 3280
25101993 3281
25101993 837
25101993 3282
25101993 3283
25101946 3284
25101946 35
25101946 3285
25101946 3286
25101946 3287
25101945 121
25101945 122
25101883 404
25101883 3288
25101883 3289
25101883 12
25101883 64
25101883 2242
25101883 3145
25101682 748
25101682 3290
25101682 3291
25101682 311
25101682 41
25101682 344
25101682 1765
25101566 81
25101566 3292
25101566 3293
25101566 727
25101566 35
25101566 3294
25101566 3295
25101566 459
25101566 3296
25101566 63
25101532 3297
25101532 3298
25101532 782
25101532 26
25101532 1152
25101532 3299
25101532 3300
25101278 3301
25101278 960
25101278 12
25101278 67
25101278 1096
25101278 38
25101179 3302
25101179 294
25101179 3303
25101086 3304
25101086 499
25101086 3305
25101086 1451
25101086 1713
25101086 3306
25101086 2167
25101086 3307
25101086 572
25101086 1421
25101001 3308
25101001 3309
25101001 1195
25101001 3310
25101001 3311
25101001 2291
25101001 3312
25101001 3313
25101001 3314
25101001 3315
25101001 3316
25101001 26
25101001 3317
25101001 3318
25101001 3319
25100997 72
25100997 35
25100997 323
25100997 344
25100997 1346
25100997 1829
25100899 1772
25100733 35
25100733 3320
25100733 3321
25100733 3322
25100243 2284
25100243 874
25100243 1288
25100243 3323
25100243 3324
25100243 340
25100243 819
25100243 3325
25100243 309
25100243 3326
25100243 3327
25100243 677
25100243 108
25100243 100
25100243 3328
25100159 72
25100159 3329
25100159 334
25100159 1528
25100136 168
25100136 3330
25100136 2000
25100136 35
25100136 36
25100136 3331
25100136 344
25100136 3332
25100135 402
25100135 3333
25100135 3334
25100135 1131
25100135 3335
25100135 3336
25100135 3337
25100135 176
25100135 1136
25100135 3338
25100135 2420
25100135 159
25100128 3339
25100128 3340
25100126 3341
25100126 3342
25100126 3343
25100126 35
25100126 67
25100126 2056
25100120 3344
25100120 3345
25100120 72
25100120 35
25100120 344
25100120 3346
25100120 2428
25099956 3347
25099956 2635
25099956 96
25099956 3348
25099894 72
25099894 526
25099894 2000
25099894 12
25099894 3349
25099894 240
25099700 3350
25099700 2478
25099700 344
25099700 2973
25099682 3344
25099682 3351
25099682 1597
25099682 600
25099682 38
25099602 3352
25099602 253
25099602 35
25099602 1662
25099448 12
25099448 67
25099448 38
25099447 3353
25099447 3354
25099447 3355
25099447 3356
25099447 3357
25099234 253
25099234 366
25099234 26
25099234 3358
25099234 3359
25099234 586
25099234 3360
25099228 33
25099228 12
25099228 3361
25099228 3362
25099228 3363
25099185 89
25099185 421
25099185 2380
25099185 2562
25099185 2516
25099185 3070
25099185 3364
25099185 3365
25099185 3366
25099185 3367
25099185 3368
25099185 423
25099185 2521
25099130 12
25099130 3369
25099130 3370
25099130 67
25099130 38
25099027 134
25099027 404
25099027 3371
25099027 34
25099027 12
25099027 85
25099027 3372
25099027 38
25099027 87
25098952 3373
25098952 3374
25098952 3375
25098952 3376
25098952 3377
25098952 2710
25098952 3378
25098952 3379
25098952 3380
25098952 3381
25098952 253
25098952 309
25098701 169
25098701 863
25098701 3382
25098701 3383
25098701 1941
25098701 3384
25098701 3385
25098701 3386
25098701 489
25098701 176
25098701 3387
25098701 3388
25098701 438
25098701 478
25098701 3389
25098701 3390
25098701 327
25098701 3391
25098666 3392
25098666 12
25098666 26
25098666 3393
25098666 38
25098666 993
25098666 572
25098554 12
25098554 26
25098554 38
25098386 3394
25098386 35
25098386 136
25098386 148
25098386 3395
25098386 3396
25098386 138
25097705 26
25097705 2579
25097705 3397
25097694 35
25097694 2553
25097694 175
25097694 3398
25097624 3399
25097624 441
25097624 1023
25097624 3400
25097624 3401
25097624 3402
25097624 25
25097624 3403
25097624 3404
25097624 535
25097624 3405
25097624 968
25097624 622
25097622 3406
25097622 3407
25097622 3408
25097622 1298
25097464 35
25097464 3409
25097464 1225
25097464 38
25097049 340
25097049 33
25097049 545
25097049 416
25097049 532
25097049 419
25097049 38
25097049 2472
25097031 404
25097031 3410
25097031 3411
25097031 3412
25097031 3413
25097031 3414
25097018 927
25097018 336
25097018 3415
25097018 340
25097018 12
25097018 3416
25097018 3417
25097018 892
25097018 3208
25097018 3418
25096647 3419
25096647 12
25096647 136
25096647 315
25096647 973
25096647 3420
25096647 1275
25096647 38
25096461 1288
25096461 40
25096461 529
25096461 35
25096461 1695
25096461 416
25096067 3421
25096067 3422
25096067 3423
25096067 3424
25096067 3425
25096067 3426
25096067 3427
25096067 3428
25096067 1453
25096067 3429
25096067 3430
25096067 79
25096061 161
25096061 35
25096061 3431
25096061 794
25096061 3432
25096061 38
25096061 3433
25096061 3434
25096061 797
25096031 3435
25096031 3206
25096031 336
25096031 3436
25096031 26
25096001 3437
25096001 294
25095975 134
25095975 317
25095975 265
25095975 618
25095975 1975
25095975 79
25095796 1954
25095796 3438
25095796 3439
25095796 494
25095796 253
25095796 499
25095796 67
25095796 3440
25095796 423
25095796 177
25095796 3441
25095718 35
25095718 2863
25095718 67
25095718 3442
25095718 87
25094049 309
25094049 3443
25094049 3444
25094049 3445
25094049 451
25094049 1245
25094028 3446
25094028 3447
25094028 2287
25094028 2288
25094028 3448
25094028 3449
25094028 3450
25094028 1685
25094028 618
25094028 3451
25094028 3452
25094028 3453
25094028 3454
25094028 2565
25093806 759
25093806 760
25093806 3455
25093806 67
25093806 1505
25093806 244
25093806 3456
25093674 526
25093674 344
25093674 26
25093547 257
25093547 3457
25093547 35
25093547 3458
25093547 464
25093547 3459
25093547 3460
25093547 785
25093547 837
25093547 114
25093547 3461
25093504 12
25093504 26
25093492 2697
25093492 25
25093492 3462
25093492 3463
25093492 326
25093492 622
25093414 660
25093414 3464
25093414 3465
25093414 38
25093414 638
25093332 3466
25093332 310
25093332 35
25093332 3467
25093332 344
25093332 136
25093332 38
25093274 3468
25093274 134
25093274 3469
25093274 404
25093274 1359
25093274 3470
25093274 660
25093274 67
25093092 2502
25093092 3471
25093092 3472
25093092 2185
25093064 72
25093064 33
25093064 34
25093064 35
25093064 334
25093037 35
25093037 618
25093037 26
25093037 149
25092871 2473
25092871 898
25092871 3473
25092871 3474
25092871 927
25092871 3475
25092871 1789
25092871 3476
25092871 3477
25092674 3478
25092674 12
25092674 532
25092674 3479
25092674 38
25092429 3480
25092429 24
25092429 25
25092429 2200
25092429 72
25092429 310
25092429 435
25092429 12
25092429 3481
25092429 1695
25092429 3482
25092429 3483
25092429 26
25092429 324
25092429 3484
25092429 3485
25092305 33
25092305 40
25092305 309
25092305 41
25092305 344
25092265 72
25092265 310
25092265 311
25092265 12
25092265 13
25092161 3486
25092161 3487
25092161 3488
25092161 3489
25092161 3490
25092161 79
25091997 55
25091997 3491
25091997 12
25091997 67
25091997 3492
25091997 907
25091997 2115
25091997 2912
25091997 3493
25091989 134
25091989 12
25091989 5
25091989 3248
25091939 55
25091939 83
25091939 468
25091939 85
25091939 79
25091939 86
25091939 38
25091939 87
25091797 3494
25091797 534
25091797 1154
25091658 405
25091658 3495
25091658 3496
25091658 3497
25091658 3498
25091658 3499
25091613 1065
25091611 134
25091611 3500
25091611 545
25091611 416
25091611 3501
25091611 3502
25091611 3503
25091611 87
25091573 1682
25091573 3504
25091573 12
25091573 618
25091573 26
25091573 3505
25091573 3506
25091573 3507
25091573 3508
25091573 1275
25091573 113
25091573 158
25091573 3509
25091573 38
25091398 660
25091398 439
25091398 2594
25091398 3510
25091027 31
25091027 32
25091027 33
25091027 34
25091027 660
25091027 3511
25091027 38
25091027 786
25090954 257
25090954 35
25090954 67
25090954 3512
25090835 72
25090835 33
25090835 1483
25090835 35
25090835 3513
25090834 1009
25090834 3514
25090834 72
25090834 33
25090834 35
25090604 3515
25090604 3516
25090604 3344
25090604 3517
25090604 3518
25090604 26
25090604 328
25090459 81
25090459 366
25090459 3519
25090459 177
25090459 3520
25090459 1535
25090459 3521
25090459 315
25090459 3522
25090459 3523
25090459 1816
25090459 1275
25090459 113
25090459 3524
25090263 545
25090263 67
25090263 38
25090263 3235
25090224 257
25090224 1543
25090224 3525
25090224 3526
25090224 35
25090224 26
25089861 3514
25089861 310
25089861 1483
25089861 35
25089861 1538
25089861 3484
25089813 3527
25089813 3528
25089813 3311
25089813 2290
25089813 878
25089813 839
25089813 3486
25089813 35
25089813 3529
25089813 3530
25089813 3531
25089813 2924
25089813 3532
25089813 3533
25089813 3534
25089813 3535
25089569 3536
25089569 3162
25089569 3537
25089543 3538
25089543 3539
25089543 1925
25089543 72
25089543 35
25089543 480
25089529 317
25089529 3540
25089529 3541
25089529 1722
25089529 79
25089503 337
25089503 35
25089503 26
25089364 639
25089364 3542
25089364 3543
25089364 3544
25089265 545
25089265 314
25089265 416
25089265 2055
25089265 3545
25089265 1505
25089265 38
25089183 3546
25089183 317
25089183 3547
25089183 176
25089183 439
25089183 2594
25089183 3510
25089183 79
25089107 175
25089107 3548
25089107 2090
25089106 3549
25089106 967
25089106 265
25089106 532
25088994 2041
25088994 35
25088994 67
25088994 3550
25088994 3551
25088994 244
25088994 3552
25088994 3553
25088994 3554
25088745 3555
25088745 3556
25088745 441
25088745 3557
25088745 1443
25088745 3558
25088668 3559
25088668 3560
25088668 3561
25088668 3562
25088668 419
25088578 35
25088578 67
25088578 419
25088578 2958
25088578 3563
25088578 63
25088578 638
25088563 366
25088563 175
25088563 26
25088563 177
25088492 3564
25088492 175
25088492 3565
25088492 3566
25088492 2594
25088400 35
25088400 532
25088400 38
25088384 83
25088384 3567
25088384 3568
25088384 1975
25088384 38
25088384 87
25088350 3569
25088350 1166
25088350 3570
25088350 35
25088350 1105
25088350 618
25088350 600
25088350 38
25088249 83
25088249 35
25088249 3571
25088249 87
25088145 925
25088145 3572
25088145 558
25088145 927
25088145 897
25088145 777
25088145 3573
25088145 3574
25088145 929
25088145 3575
25088145 3576
25088145 453
25088145 3577
25087998 257
25087998 3578
25087998 3579
25087998 12
25087998 3580
25087998 3581
25087998 1308
25087998 3445
25087998 3582
25087975 23
25087975 25
25087975 3583
25087975 3584
25087975 3585
25087975 2150
25087975 3586
25087975 619
25087975 3587
25087975 177
25087975 3588
25087941 3589
25087941 1177
25087941 3590
25087941 3591
25087941 1681
25087838 3592
25087838 3593
25087838 72
25087838 3594
25087838 35
25087838 3595
25087838 3596
25087838 3597
25087838 344
25087838 2280
25087838 3598
25087838 622
25087719 134
25087719 1523
25087719 3599
25087719 83
25087719 3600
25087719 35
25087719 1419
25087719 67
25087719 1975
25087719 38
25087719 87
25087718 35
25087718 530
25087717 545
25087717 1989
25087717 26
25087717 3601
25087717 2763
25087586 35
25087586 26
25087473 3602
25087473 2538
25087473 3603
25087473 3604
25087473 419
25087473 2724
25087473 637
25087473 3605
25087473 3606
25087183 40
25087183 545
25087183 41
25087183 3607
25087183 418
25087183 649
25087183 2096
25087183 3608
25087097 3609
25087097 271
25087097 3610
25087097 2055
25087097 377
25087097 3611
25087097 3612
25087097 585
25087096 1088
25087096 12
25087096 893
25087096 3613
25087096 1275
25087096 3614
25086997 291
25086997 3615
25086991 873
25086991 3339
25086991 3616
25086991 3617
25086991 12
25086991 26
25086991 2216
25086991 591
25086986 253
25086986 35
25086986 377
25086986 26
25086986 534
25086986 673
25086986 3523
25086986 38
25086986 3618
25086972 3619
25086972 3620
25086972 3621
25086965 366
25086965 175
25086965 67
25086965 177
25086965 3622
25086943 3623
25086943 3624
25086943 3625
25086943 177
25086939 3626
25086939 35
25086939 344
25086939 3627
25086939 3628
25086937 3629
25086937 198
25086937 490
25086936 1955
25086936 240
25086936 26
25086936 1082
25086933 35
25086932 320
25086932 545
25086932 67
25086932 1082
25086932 38
25086931 1955
25086931 1105
25086896 33
25086896 526
25086896 3630
25086896 527
25086792 317
25086792 35
25086792 3631
25086792 3043
25086792 3632
25086759 2016
25086759 3633
25086759 79
25086759 3634
25086759 3635
25086759 595
25086759 3636
25086759 38
25086759 2018
25086759 598
25086727 840
25086727 547
25086727 3637
25086727 344
25086727 26
25086727 324
25086727 1298
25086727 622
25086727 3638
25086727 3639
25086727 3640
25086727 3641
25086727 3642
25086727 3643
25086727 3644
25086727 844
25086726 253
25086726 618
25086726 26
25086726 3645
25086665 534
25086665 3646
25086665 3647
25086665 3648
25086665 3649
25086665 3650
25086665 2472
25086665 3651
25086665 3652
25086521 401
25086521 3653
25086521 26
25086521 2113
25086521 3654
25086515 838
25086515 3655
25086515 67
25086245 35
25086245 26
25086245 3656
25086245 177
25086245 3566
25086245 439
25086245 79
25086245 308
25086218 1337
25086218 1559
25086218 681
25086218 1342
25086218 3657
25086218 1999
25086218 3658
25086218 3659
25086218 75
25086218 3110
25086218 3660
25086218 3661
25086043 3662
25086043 1682
25086043 3663
25086043 1327
25086043 1328
25086043 1330
25086043 3664
25086043 3665
25086043 217
25085684 35
25085684 532
25085585 1077
25085585 35
25085585 26
25085585 423
25085585 3666
25085449 123
25085449 3667
25085449 310
25085449 425
25085449 545
25085449 136
25085449 334
25085449 3668
25085449 3669
25085449 1447
25085248 3670
25085248 1208
25085248 336
25085248 2325
25085248 3671
25085248 3672
25085248 26
25085248 29
25085248 140
25085248 3673
25084821 3674
25084821 3675
25084821 3676
25084821 2603
25084821 660
25084821 3677
25084821 3678
25084821 3679
25084322 3680
25084322 95
25084322 2138
25084322 3681
25084322 3682
25084322 3683
25084322 3684
25084322 3685
25083978 878
25083978 3538
25083978 3686
25083978 2728
25083978 72
25083978 3687
25083978 416
25083978 3688
25083978 3689
25083978 3690
25083875 898
25083875 878
25083875 3691
25083875 3692
25083875 1787
25083875 3534
25083875 1248
25083875 167
25083869 960
25083869 309
25083869 136
25083869 915
25083869 3693
25083869 140
25083869 3694
25083860 35
25083860 530
25083860 87
25083712 26
25083712 177
25083712 2420
25083337 3695
25083337 34
25083337 1989
25083337 67
25083337 3696
25083308 55
25083308 12
25083308 3697
25083308 67
25083303 12
25083303 489
25083298 134
25083298 72
25083298 3698
25083298 3699
25083298 265
25083298 3700
25083298 79
25083285 12
25083285 1105
25083285 198
25083285 2821
25083085 3701
25083085 3702
25083085 842
25083085 416
25083085 3451
25083085 3703
25083085 38
25083080 898
25083080 3704
25083080 3705
25083080 3706
25083080 238
25083080 72
25083080 35
25083080 3707
25083080 344
25083080 131
25083080 530
25083080 324
25083080 3708
25083080 622
25083080 844
25083077 3709
25083077 3710
25083077 3711
25083077 35
25083077 3712
25083077 240
25083077 843
25083077 844
25083076 123
25083076 1802
25083076 2232
25083076 840
25083076 1999
25083076 72
25083076 35
25083076 3713
25083076 131
25083076 843
25083076 844
25083074 3714
25083074 310
25083074 3715
25083074 35
25083074 312
25083074 416
25083066 3716
25083066 1954
25083066 3717
25083066 3718
25083066 3719
25083066 3720
25083066 3721
25083066 841
25083066 1497
25083066 1116
25083066 2138
25083066 324
25083066 177
25083052 258
25083052 818
25083052 3722
25083052 2004
25083052 177
25083052 1179
25083052 3723
25082895 1802
25082895 1036
25082895 1633
25082895 22
25082895 3724
25082895 3725
25082895 3726
25082895 3727
25082895 29
25082895 1644
25082895 2246
25082895 3728
25082726 3729
25082726 310
25082726 3730
25082726 1768
25082726 334
25082668 3731
25082668 3732
25082668 3733
25082668 3734
25082668 377
25082668 26
25082668 3735
25082668 3736
25082536 134
25082536 35
25082536 67
25082536 2544
25082518 168
25082518 169
25082518 3737
25082518 777
25082518 1999
25082518 26
25082518 3738
25082518 3739
25082518 3576
25082518 226
25082518 368
25082518 933
25082479 3347
25082479 1922
25082479 3740
25082479 3741
25082479 3742
25082479 3451
25082479 85
25082479 3743
25082479 87
25081978 81
25081978 12
25081978 3744
25081978 3745
25081978 3746
25081978 263
25081978 1440
25081978 3747
25081971 257
25081971 3748
25081971 309
25081971 3749
25081971 26
25081971 3750
25081971 68
25081971 2135
25081971 263
25081831 3751
25081831 3752
25081831 1108
25081831 3753
25081831 438
25081831 3754
25081728 3755
25081728 35
25081728 79
25081728 38
25081727 271
25081727 1793
25081727 1679
25081727 3756
25081727 3757
25081727 79
25081727 3758
25081711 253
25081711 309
25081711 3759
25081711 2103
25081711 3760
25081711 1451
25081711 423
25081703 123
25081703 124
25081703 3275
25081703 3761
25081703 3540
25081703 309
25081703 3762
25081703 67
25081692 169
25081692 3763
25081692 67
25081692 3764
25081675 317
25081675 3765
25081675 3628
25081659 257
25081659 3766
25081659 3767
25081659 672
25081659 3145
25081539 12
25081539 26
25081539 395
25081539 399
25081539 38
25081494 168
25081494 1802
25081494 169
25081494 3768
25081494 3769
25081494 3770
25081494 878
25081494 3771
25081494 441
25081494 3772
25081494 489
25081494 3773
25081494 368
25081494 933
25081377 806
25081377 3540
25081377 366
25081377 175
25081377 67
25081377 294
25081377 79
25081364 3774
25081364 3775
25081364 3776
25081364 43
25081364 35
25081364 67
25081364 50
25081364 893
25081364 571
25081364 1275
25081364 63
25081364 113
25081364 3777
25081338 3778
25081338 3779
25081338 660
25081338 26
25081338 700
25081338 79
25081338 3780
25081338 3781
25081338 3782
25081333 3486
25081333 253
25081333 3783
25081333 12
25081333 67
25081333 423
25081333 3784
25081333 3785
25081333 38
25081299 91
25081299 1529
25081299 291
25081299 12
25081299 3700
25081299 600
25081299 79
25081299 38
25081276 81
25081276 1954
25081276 3786
25081276 3787
25081276 3788
25081276 3789
25081276 343
25081276 3790
25081276 3791
25081276 67
25081276 3792
25081065 3793
25081065 35
25081065 26
25081062 963
25081062 72
25081062 33
25081062 3794
25081062 35
25081062 3361
25081062 323
25081062 344
25081062 3795
25081022 12
25081022 26
25081022 3796
25081022 889
25081022 3563
25080921 1337
25080921 1559
25080921 1849
25080921 3797
25080921 3798
25080921 3653
25080921 3799
25080921 3800
25080921 843
25080921 3801
25080921 3802
25080921 3803
25080828 3804
25080828 3805
25080828 3806
25080828 3807
25080828 2103
25080828 3808
25080828 542
25080828 3809
25080828 2163
25080828 3810
25080526 3811
25080526 3812
25080526 897
25080526 1951
25080526 3369
25080526 3387
25080526 3390
25080526 3813
25080526 3814
25080526 3815
25080526 3816
25080526 572
25080283 3817
25080283 1922
25080283 3818
25080283 1925
25080283 422
25080283 26
25080283 3819
25080283 3820
25080219 925
25080219 3821
25080219 927
25080219 897
25080219 3822
25080219 569
25080219 929
25080219 3823
25079687 3824
25079687 3825
25079687 1941
25079687 35
25079687 2079
25079687 3826
25079686 3827
25079686 3828
25079686 618
25079686 3829
25079603 1415
25079603 3830
25079603 33
25079603 601
25079603 12
25078599 3831
25078599 3832
25078572 366
25078572 3833
25078572 3834
25078572 971
25078572 3835
25078566 3077
25078566 25
25078566 3836
25077945 35
25077945 240
25077945 113
25077945 1471
25077945 158
25077735 1633
25077735 2200
25077735 3837
25077735 3838
25077735 622
25077637 366
25077637 905
25077637 3839
25077556 3840
25077556 12
25077556 416
25077556 618
25077556 26
25077545 257
25077545 3841
25077545 653
25077545 12
25077545 67
25077545 3842
25077545 893
25077545 1458
25077545 3158
25077545 3159
25077542 3843
25077542 3844
25077542 3845
25077542 336
25077542 253
25077542 3846
25077542 26
25077542 327
25077542 3847
25077542 3848
25077542 3849
25077542 3850
25077542 1034
25077542 3851
25077527 2291
25077527 777
25077527 336
25077527 2769
25077527 1744
25077527 3852
25077527 779
25077527 13
25077527 3853
25077527 68
25077527 3854
25077527 260
25077527 139
25077527 263
25077366 257
25077366 3855
25077366 3856
25077366 35
25077366 67
25077366 283
25077366 113
25077366 638
25076909 927
25076909 3857
25076909 3858
25076909 26
25076909 423
25076909 3859
25076909 3860
25076866 3347
25076866 3861
25076866 534
25076857 310
25076857 40
25076857 545
25076857 26
25076857 3862
25076857 3863
25076718 3755
25076718 72
25076718 34
25076718 309
25076718 334
25076718 2002
25076423 1251
25076423 323
25076423 3035
25076423 3864
25076423 385
25076423 282
25076423 1255
25076423 797
25076394 3865
25076394 309
25076394 26
25076394 445
25076381 3866
25076381 2291
25076381 680
25076381 1355
25076381 3867
25076381 3868
25076381 1346
25076381 2495
25076381 3869
25076298 857
25076298 35
25076298 3870
25076298 1772
25076298 1818
25076298 1171
25076298 3871
25076298 3872
25076256 934
25076256 404
25076256 3873
25076256 407
25076256 253
25076256 2553
25076256 67
25076256 1237
25076159 3874
25076159 67
25076159 3875
25076159 2762
25076159 3876
25075995 3249
25075995 1007
25075995 31
25075995 3877
25075995 601
25075995 35
25075995 416
25075857 2260
25075857 404
25075857 35
25075857 3878
25075584 470
25075584 2076
25075584 2315
25075584 980
25075584 3879
25075584 3880
25075584 856
25075584 3881
25075584 1136
25075584 3753
25075470 3882
25075470 3883
25075470 37
25075345 2941
25075345 2291
25075345 1559
25075345 3884
25075345 35
25075345 344
25075345 677
25075345 3885
25075345 3886
25075345 3887
25075253 1889
25075253 3888
25075253 251
25075253 3889
25075253 3890
25075253 618
25075253 67
25075253 3891
25075253 893
25075253 29
25075253 3892
25075251 35
25075251 2211
25075251 2495
25075251 3893
25075251 38
25075251 3454
25075251 2565
25075209 3894
25075209 34
25075209 601
25075209 12
25075209 3895
25075209 3896
25075128 3897
25075128 3898
25075128 2375
25075128 3899
25075128 1172
25075128 3900
25075128 867
25075128 315
25075128 2777
25075128 1275
25075103 3901
25075103 3902
25075103 3903
25075103 3904
25075080 3905
25075080 35
25075080 919
25075080 26
25075080 713
25075080 1671
25075077 3906
25075077 2316
25075077 72
25075077 33
25075077 3907
25075077 129
25075077 3908
25075077 3909
25075077 67
25075077 419
25075077 38
25075073 35
25075073 3910
25075068 1105
25075066 3911
25075066 401
25075066 428
25075066 3912
25075066 406
25075066 407
25075066 3913
25075066 253
25075065 181
25075065 344
25075065 3914
25075063 3915
25075063 319
25075063 3916
25075063 2055
25075063 3917
25075052 168
25075052 169
25075052 1131
25075052 12
25075052 1951
25075052 473
25075052 3336
25075052 67
25075052 1136
25075052 87
25075018 1108
25075018 294
25075018 458
25075018 3918
25075017 175
25075017 3519
25075017 294
25075017 3919
25075010 3920
25075010 26
25075010 59
25075010 3921
25074765 3097
25074765 12
25074765 677
25074765 38
25074528 660
25074528 26
25074528 445
25074528 38
25074434 3922
25074434 688
25074434 2596
25074434 87
25074036 401
25074036 96
25074036 3923
25074036 176
25074036 3924
25074036 105
25074011 3925
25074011 33
25074011 34
25074011 425
25074011 35
25074011 416
25074011 334
25073692 3926
25073692 257
25073692 3927
25073692 3928
25073692 136
25073692 3929
25073692 260
25073692 139
25073692 739
25073692 3930
25073511 12
25073511 67
25073511 3931
25073510 35
25073510 67
25073510 2348
25073510 3932
25073402 2893
25073402 2894
25073402 3933
25073402 3934
25073402 12
25073402 3166
25073402 26
25073402 1440
25073402 705
25073402 63
25073243 1587
25073243 3232
25073243 857
25073243 3710
25073243 3935
25073243 3936
25073243 3937
25073243 3938
25073243 3939
25073243 858
25073243 1082
25073243 3940
25073243 3941
25073240 3942
25073240 67
25073240 3943
25073240 3944
25073240 3945
25073214 801
25073214 3946
25073214 2162
25073214 1061
25073214 3947
25073208 2502
25073208 366
25073208 67
25073208 3948
25073208 3949
25073208 622
25072903 3950
25072903 35
25072857 558
25072857 3206
25072857 778
25072857 2674
25072857 3951
25072857 3952
25072857 26
25072857 315
25072857 1275
25072752 3953
25072752 3954
25072752 3955
25072752 35
25072752 1108
25072752 68
25072752 3956
25072752 315
25072752 635
25072752 111
25072752 3957
25072752 3958
25072752 1034
25072752 3959
25072631 3960
25072631 1129
25072631 3961
25072631 1941
25072631 600
25072631 3819
25072631 327
25072631 3962
25072631 3963
25072614 3964
25072614 3113
25072614 3299
25072614 3965
25072444 3966
25072444 33
25072444 12
25072444 3967
25072437 3968
25072437 2016
25072437 33
25072437 236
25072437 3969
25072355 1889
25072355 778
25072355 3970
25072355 253
25072355 3971
25072355 3972
25072355 201
25072355 2072
25072355 121
25072303 532
25072303 490
25072280 3973
25072280 257
25072280 3974
25072280 325
25072280 3975
25072280 3976
25072280 35
25072280 26
25072259 3977
25072259 1954
25072259 1559
25072259 3978
25072259 190
25072259 326
25072259 98
25072259 3979
25072259 1874
25072259 29
25072259 3980
25072259 38
25072165 251
25072165 253
25072165 3077
25072165 2280
25072145 1922
25072145 3981
25072145 3982
25072145 33
25072145 35
25072145 3361
25072145 344
25072145 3983
25072067 83
25072067 12
25072067 344
25072067 532
25072067 87
25071913 1036
25071913 12
25071913 67
25071913 3984
25071913 673
25071913 859
25071913 3985
25071904 3986
25071900 3987
25071900 497
25071900 3988
25071900 489
25071900 1662
25071900 2681
25071768 34
25071768 12
25071768 416
25071768 344
25071768 67
25071768 2823
25071768 38
25071374 83
25071374 3989
25071374 67
25071374 637
25071374 38
25071374 87
25071363 33
25071363 35
25071363 3990
25071363 3991
25071353 95
25071353 3992
25071353 3993
25071353 3994
25071353 693
25071353 1220
25071353 3995
25071334 726
25071334 947
25071334 3996
25071334 3997
25071334 534
25071334 3878
25071334 3998
25071334 2091
25071334 3999
25071334 4000
25071334 4001
25071320 34
25071320 425
25071320 35
25071320 36
25071320 344
25071320 334
25071319 4002
25071319 4003
25071319 33
25071319 4004
25071319 416
25071319 344
25071319 26
25071319 334
25071319 4005
25071319 1528
25071319 1449
25071316 12
25071316 67
25071316 38
25071315 4006
25071315 4007
25071315 251
25071315 4008
25071315 35
25071315 136
25071315 534
25071315 423
25071315 4009
25071315 4010
25071315 4011
25071315 94
25071315 38
25071315 4012
25071315 63
25071314 4013
25071314 4014
25071314 12
25071314 344
25071314 131
25071314 976
25071314 2306
25071314 149
25071314 4015
25071314 4016
25071314 4017
25071314 4018
25071314 3051
25071314 3282
25071314 38
25071314 4019
25071314 140
25071314 844
25071304 1760
25071304 344
25071304 2863
25071304 600
25071074 12
25071074 344
25071074 618
25071074 2564
25071074 4020
25071074 38
25071074 63
25071073 12
25071073 600
25071073 419
25071073 384
25071073 38
25071073 87
25071072 317
25071072 4021
25071072 600
25071072 1848
25071072 79
25071072 87
25071070 67
25071070 4022
25071067 12
25071067 4023
25071067 79
25071067 4024
25071025 1954
25071025 898
25071025 4025
25071025 441
25071025 4026
25071025 4027
25071025 4028
25071025 4029
25071025 4030
25071025 4031
25071013 325
25071013 12
25071013 4032
25071013 4033
25071013 4034
25071013 158
25071013 4035
25071013 38
25070813 545
25070813 600
25070813 4036
25070813 38
25070813 4037
25070775 35
25070775 67
25070775 38
25070752 35
25070752 489
25070752 4038
25070752 4039
25070752 4040
25070685 4041
25070685 4042
25070685 3032
25070685 4043
25070685 4044
25070685 4045
25070685 4046
25070685 4047
25070685 4048
25070685 3615
25070685 3033
25070685 4049
25070670 93
25070670 4050
25070670 4051
25070670 4052
25070670 4053
25070670 4054
25070628 558
25070628 12
25070628 67
25070628 177
25070628 649
25070628 38
25070581 55
25070581 1682
25070581 12
25070581 3166
25070581 919
25070581 67
25070581 893
25070581 1275
25070581 1614
25070369 2473
25070369 2290
25070369 441
25070369 2068
25070369 67
25070369 4055
25070369 4056
25070369 622
25070369 4057
25070369 4058
25070369 4059
25070369 4060
25070369 4061
25070369 4062
25070369 3533
25070369 4063
25070369 4064
25070369 1443
25070369 4065
25070369 4066
25070263 441
25070263 26
25070263 315
25070263 4067
25070263 4068
25070245 123
25070245 4069
25070245 126
25070245 4070
25070245 35
25070245 4071
25070245 4072
25070245 240
25070245 130
25070212 55
25070212 35
25070212 3162
25070212 38
25070147 33
25070147 545
25070147 1497
25070147 2055
25070147 67
25070147 4073
25070147 510
25070058 123
25070058 4074
25070058 72
25070058 33
25070058 601
25070058 35
25070058 324
25070058 4075
25070058 120
25070058 4076
25069850 4077
25069850 67
25069850 1451
25069850 4078
25069850 38
25069850 739
25069850 4079
25069793 67
25069793 294
25069793 968
25069793 3575
25069793 244
25069793 4080
25069793 3307
25069793 4081
25069793 4082
25069227 2845
25069227 67
25069227 1629
25069198 354
25069198 12
25069198 4083
25069198 419
25068951 123
25068951 317
25068951 340
25068951 33
25068951 527
25068951 416
25068951 344
25068951 4084
25068796 4085
25068796 975
25068796 43
25068796 206
25068796 4086
25068796 12
25068796 4087
25068796 1191
25068796 1458
25068796 4088
25068796 59
25068796 4089
25068796 1204
25068616 203
25068616 750
25068616 4090
25068616 26
25068508 808
25068508 4091
25068508 4092
25068508 2234
25068508 3017
25068508 67
25068508 4093
25068508 4094
25068508 4095
25068508 4096
25068508 4097
25068424 4098
25068424 4099
25068424 4100
25068424 4101
25068347 4102
25068347 4103
25068270 1552
25068270 311
25068270 35
25068270 67
25068185 4104
25068185 469
25068185 4105
25068185 35
25068003 4106
25068003 4107
25068003 4108
25068002 123
25068002 320
25068002 33
25068002 526
25068002 601
25068002 4109
25068002 1624
25068002 38
25068000 4110
25068000 4111
25068000 913
25068000 4112
25068000 4113
25068000 4114
25068000 3228
25068000 2468
25068000 2655
25067999 912
25067999 4115
25067999 4116
25067999 801
25067999 340
25067999 12
25067999 1105
25067999 4117
25067999 1171
25067999 1774
25067999 38
25067997 4118
25066777 72
25066777 35
25066777 4119
25066777 323
25066777 344
25066777 76
25066760 354
25066760 1253
25066760 4120
25066760 67
25066760 684
25066760 892
25066760 241
25066760 4121
25066760 1699
25066760 4122
25066760 4123
25066739 2447
25066739 120
25066739 4124
25066739 4125
25066692 1780
25066692 33
25066692 322
25066692 35
25066692 4126
25066692 74
25066692 4127
25066692 1116
25066692 67
25066692 4128
25066692 622
25066692 4129
25066692 4130
25066396 4131
25066396 4132
25066396 404
25066396 4133
25066396 4134
25066396 35
25066396 3166
25066396 67
25066396 68
25066396 4135
25066378 1288
25066378 175
25066378 3169
25066378 294
25066378 4136
25066378 4137
25066378 4138
25066324 72
25066324 4139
25066324 416
25066324 240
25066324 4140
25066324 4141
25066324 4142
25066210 4143
25066210 4144
25066210 12
25066210 26
25066184 72
25066184 35
25066184 74
25066184 344
25066184 1346
25066184 4145
25065684 354
25065684 1253
25065684 12
25065684 67
25065684 4055
25065684 4146
25065684 1308
25065684 4147
25065684 2753
25065664 81
25065664 4148
25065664 4149
25065664 4150
25065664 177
25065664 4151
25065664 88
25065598 831
25065598 4152
25065598 4153
25065598 12
25065598 67
25065598 1471
25065598 973
25065598 111
25065598 4154
25065598 4155
25065598 4156
25065598 38
25065598 4157
25065598 140
25065598 4158
25065566 4159
25065566 230
25065566 22
25065566 4160
25065566 26
25065566 4161
25065566 29
25065513 123
25065513 72
25065513 33
25065513 311
25065513 425
25065513 12
25065513 36
25065513 4162
25065513 3668
25065513 2154
25065513 38
25065443 4163
25065443 404
25065443 4164
25065443 4165
25065443 4166
25065443 4167
25065443 422
25065443 26
25065443 585
25065443 4168
25065443 4169
25065443 140
25065443 746
25065361 4170
25065361 4171
25065361 411
25065095 337
25065095 3232
25065095 801
25065095 72
25065095 34
25065095 35
25065095 75
25065095 1039
25065082 12
25065082 324
25065082 4172
25065082 38
25064746 3841
25064746 4173
25064746 4174
25064746 4175
25064746 684
25064746 244
25064743 4098
25064743 4176
25064743 934
25064743 4177
25064729 26
25064608 4178
25064608 67
25064608 4179
25064608 158
25064608 1034
25064484 1543
25064484 280
25064484 4180
25064484 4181
25064484 35
25064484 67
25064484 4182
25064436 4183
25064436 4184
25064436 33
25064436 35
25064436 527
25064436 67
25064436 384
25064309 4185
25064309 33
25064309 40
25064309 309
25064309 4186
25064309 4187
25064234 12
25064234 67
25064149 469
25064149 4188
25064149 4189
25064114 26
25064114 4190
25064114 4191
25064114 3795
25064086 136
25064086 533
25064086 4192
25064086 4193
25063761 862
25063761 406
25063761 4194
25063761 4195
25063761 4196
25063761 327
25063761 276
25063395 912
25063395 710
25063395 545
25063395 532
25063395 4197
25063143 4198
25063143 4199
25063143 4200
25063062 35
25063062 29
25063062 717
25063057 792
25063057 257
25063057 975
25063057 4201
25063057 3543
25063057 618
25063057 67
25062667 1776
25062667 545
25062667 4202
25062667 4203
25062667 38
25061743 33
25061743 35
25061743 75
25061743 67
25061743 334
25061743 38
25061743 4204
25061736 2704
25061736 309
25061736 5
25061736 4205
25061736 2875
25061736 4206
25061729 33
25061729 35
25061729 26
25061729 1991
25061729 1298
25061729 38
25061724 4207
25061724 4208
25061724 4209
25061724 4210
25061724 4211
25061724 4212
25061724 26
25061720 4213
25061720 4214
25061720 35
25061720 136
25061720 4215
25061720 4216
25061720 3278
25061720 4217
25061720 4218
25061689 3435
25061689 845
25061689 4219
25061689 1941
25061689 26
25061601 1776
25061601 4220
25061601 366
25061601 4221
25061601 4222
25061576 317
25061576 4223
25061576 175
25061576 177
25061576 2428
25061574 4224
25061574 4225
25061560 748
25061560 898
25061560 4226
25061560 4227
25061560 4228
25061560 4229
25061560 3050
25061560 4230
25061560 4231
25061541 1645
25061541 26
25061541 971
25061502 1954
25061502 4232
25061319 170
25061319 457
25061319 428
25061319 171
25061319 173
25061319 67
25061319 177
25061319 308
25060981 31
25060981 1793
25060981 72
25060981 4233
25060981 35
25060981 36
25060981 3583
25060981 3792
25060936 4234
25060936 2863
25060936 532
25060936 4235
25060936 4236
25060936 384
25060936 328
25060628 170
25060628 457
25060628 4237
25060628 4238
25060628 4239
25060628 4240
25060566 175
25060566 177
25060566 2956
25060521 4241
25060521 1855
25060521 251
25060521 4242
25060521 1786
25060521 26
25060521 2306
25060521 4243
25060521 2040
25060486 4244
25060486 4245
25060486 4246
25060486 26
25060486 4247
25060425 35
25060425 4248
25060425 67
25060425 4249
25060425 4250
25060351 469
25060351 4251
25060351 4252
25060351 4253
25060351 503
25060351 4254
25060351 4255
25060348 34
25060348 12
25060348 416
25060348 75
25060348 26
25060348 4256
25060348 4257
25060310 4006
25060310 4258
25060310 4259
25060310 4260
25060310 26
25060310 4261
25060310 4089
25060310 4262
25060218 4263
25060218 325
25060218 366
25060218 67
25060218 4264
25060218 4265
25060218 673
25060218 149
25060218 4266
25060216 26
25060216 677
25059654 257
25059654 124
25059654 4267
25059654 315
25059654 2809
25059654 114
25059582 441
25059582 22
25059582 4268
25059582 29
25059582 2246
25059582 4269
25059572 4270
25059572 4271
25059572 4272
25059572 4273
25059572 4274
25059572 26
25059348 4275
25059348 4276
25059348 12
25059348 67
25059348 4277
25059348 2394
25058780 4278
25058780 4279
25058780 4280
25058780 4281
25058770 72
25058770 33
25058770 35
25058770 4282
25058770 416
25058762 4283
25058762 177
25058587 4284
25058587 310
25058587 311
25058587 35
25058527 4285
25058527 2290
25058527 12
25058527 75
25058527 67
25058527 4286
25058527 1789
25058527 3533
25058462 81
25058462 12
25058462 26
25058462 4287
25058462 1238
25058347 974
25058347 326
25058347 4288
25058218 230
25058218 134
25058218 1131
25058218 33
25058218 4289
25058218 789
25058217 1955
25058217 1813
25058217 1834
25058217 4290
25058217 4291
25058217 4292
25058217 327
25058143 340
25058143 4293
25058143 4294
25058143 3248
25058132 1105
25058132 67
25058129 4295
25058129 67
25057901 806
25057901 1925
25057901 35
25057901 4150
25057901 1127
25057901 971
25057901 108
25057901 4296
25057901 4297
25057901 4298
25057771 81
25057771 4299
25057771 4300
25057771 3812
25057771 4301
25057771 4302
25057771 4303
25057771 33
25057771 4304
25057771 1989
25057771 4305
25057771 534
25057771 4306
25057771 4307
25057771 4308
25057310 12
25057310 67
25057310 79
25057310 87
25057306 441
25057306 4309
25057306 4310
25057304 4311
25057304 4312
25057304 175
25057304 67
25057304 4313
25057304 1897
25057295 2598
25057295 4314
25057295 4315
25057295 4316
25057295 72
25057295 310
25057295 311
25057295 34
25057295 35
25057295 323
25057295 856
25057295 1074
25057172 4317
25057172 489
25057172 867
25057172 969
25057154 2228
25057154 878
25057154 839
25057154 4318
25057154 2068
25057154 3485
25057059 257
25057059 4319
25057059 558
25057059 383
25057059 4320
25057059 4321
25057059 309
25057059 600
25057059 736
25057059 21
25056801 304
25056801 230
25056801 268
25056801 134
25056801 82
25056801 4322
25056801 4323
25056801 4324
25056801 4325
25056785 925
25056785 1889
25056785 4326
25056785 4327
25056785 35
25056785 4328
25056785 416
25056785 929
25056785 4329
25056785 932
25056785 4330
25056785 159
25056776 4331
25056776 4332
25056776 4333
25056776 4334
25056776 3156
25056776 4335
25056539 4336
25056539 878
25056539 315
25056539 4337
25056539 113
25056539 4338
25056539 4339
25056539 4340
25056378 532
25056378 4341
25056378 4342
25056378 4343
25056302 268
25056302 470
25056302 4344
25056302 4345
25056302 585
25056121 35
25056121 4346
25056121 673
25056121 4347
25056121 38
25056121 4348
25055928 72
25055928 601
25055928 35
25055928 1538
25055928 856
25055928 4349
25055928 38
25055890 134
25055890 4350
25055890 35
25055890 4351
25055890 4352
25055851 898
25055851 878
25055851 441
25055851 1510
25055851 4353
25055851 26
25055851 2306
25055851 4354
25055851 4355
25055851 4356
25055263 12
25055263 4357
25055263 67
25055263 1082
25055198 1036
25055198 687
25055198 3540
25055198 4358
25055198 2840
25055198 4359
25055198 4360
25055198 4361
25055198 859
25055198 3985
25055184 119
25055184 72
25055184 33
25055184 526
25055184 425
25055184 35
25055184 36
25055184 240
25055184 3059
25055184 4362
25055184 120
25054055 3540
25054055 190
25054055 344
25054055 67
25054055 439
25054055 3510
25054055 87
25054054 4363
25054054 12
25054048 4364
25054048 35
25054048 67
25054048 4365
25054034 4366
25054034 4367
25054034 366
25054034 26
25054034 4368
25054034 677
25054034 4369
25053906 12
25053906 4370
25053906 87
25053900 4371
25053900 4372
25053864 4373
25053864 1060
25053862 67
25053820 4374
25053820 618
25053820 136
25053820 137
25053718 35
25053718 532
25053718 38
25053717 4375
25053717 4376
25053717 4377
25053717 4378
25053717 4379
25053717 3051
25053717 4380
25053717 4381
25053716 1185
25053716 3709
25053716 323
25053716 4382
25053716 4383
25053716 843
25053716 4383
25053671 35
25053627 81
25053627 1288
25053627 2597
25053627 1743
25053627 1198
25053627 4384
25053627 600
25053627 4385
25053627 1505
25053627 4386
25053627 585
25053627 4387
25053627 88
25053598 908
25053598 35
25053598 67
25053598 158
25053598 3816
25053585 898
25053585 3710
25053585 2150
25053585 324
25053585 4388
25053585 2307
25053585 4389
25053517 831
25053517 4390
25053517 4391
25053517 4392
25053517 4393
25053517 4394
25053517 4395
25053517 4396
25053387 421
25053387 26
25053387 1837
25053387 4397
25053293 134
25053293 12
25053293 13
25053293 797
25053293 21
25053293 1245
25053237 4398
25053237 4399
25053237 12
25053237 600
25053237 893
25053237 113
25053237 4400
25052889 1636
25052889 72
25052889 4401
25052889 236
25052889 12
25052889 416
25052889 344
25052889 4402
25052889 4015
25052889 4017
25052889 38
25052889 844
25052871 190
25052871 4403
25052871 87
25052767 1080
25052767 4404
25052767 35
25052767 67
25052767 384
25052749 4405
25052749 35
25052749 1430
25052749 113
25052749 29
25052749 59
25052749 2246
25052749 3892
25052749 4406
25052531 2103
25052531 4407
25052531 4408
25052531 4409
25052531 4410
25052531 4411
25052518 4412
25052518 4413
25052518 4414
25052518 309
25052518 67
25052518 4415
25052518 649
25052518 4416
25052518 4417
25052517 33
25052517 4418
25052517 106
25052517 4419
25052449 123
25052449 441
25052449 1009
25052449 33
25052449 35
25052449 323
25052449 4420
25052449 1528
25052449 4421
25052449 4422
25052365 134
25052365 12
25052365 4423
25052365 4424
25052365 79
25052365 4425
25052365 4426
25052350 4427
25052350 35
25052350 4428
25052350 4429
25052300 340
25052300 1704
25052300 4430
25052121 236
25052121 3120
25052121 4431
25052070 4432
25052070 67
25052070 4433
25052070 4434
25051956 168
25051956 169
25051956 4435
25051956 552
25051956 4436
25051956 34
25051956 544
25051956 4437
25051956 368
25051956 704
25051956 4438
25051956 1121
25051956 263
25051956 684
25051956 1421
25051956 4439
25051956 4440
25051901 4441
25051901 441
25051901 4442
25051901 4443
25051901 4444
25051901 4445
25051492 1077
25051492 1685
25051492 35
25051492 26
25051492 409
25051492 177
25051492 445
25051492 4446
25051397 4447
25051397 4448
25051397 4449
25051397 26
25051397 4450
25051397 4451
25051397 4452
25051397 4453
25051397 2645
25051397 4454
25051375 4455
25051375 4456
25051375 12
25051375 327
25051375 3395
25051375 315
25051375 29
25051375 316
25051375 4457
25051375 1275
25051375 113
25051375 38
25051219 33
25051219 35
25051219 4458
25051219 38
25051218 168
25051218 169
25051218 4459
25051218 33
25051218 529
25051218 4460
25051218 4461
25051218 75
25051218 2002
25051218 120
25051214 4462
25051214 4463
25051214 4464
25051214 532
25051214 3566
25051142 2558
25051142 4465
25051142 4466
25051142 4022
25051142 1083
25051141 2473
25051141 974
25051141 291
25051141 499
25051141 67
25051141 4467
25051141 4468
25051141 4469
25051113 878
25051113 2795
25051113 4470
25051113 12
25051113 4471
25051113 4472
25051049 3504
25051049 35
25051049 67
25051049 4473
25051049 3507
25051049 4474
25051049 4475
25051049 38
25050974 33
25050974 12
25050974 600
25050845 2130
25050845 727
25050845 35
25050845 1497
25050845 323
25050845 4476
25050845 339
25050845 4477
25050845 4478
25050845 4479
25050845 797
25050845 1449
25050833 4480
25050833 4481
25050833 35
25050833 4482
25050833 4483
25050225 4484
25050211 366
25050211 26
25050211 4485
25049453 4486
25049443 4487
25049443 4488
25049387 4489
25049387 4490
25049387 251
25049387 908
25049387 4491
25049387 311
25049387 12
25049387 4492
25049387 3451
25049387 4493
25049387 4055
25049387 4494
25049387 1389
25049387 4495
25049387 4496
25049387 315
25049387 3738
25049387 4497
25049387 2246
25049387 1308
25049387 1275
25049387 1900
25049387 38
25049387 4498
25049387 3816
25049387 226
25049387 4499
25049380 4500
25049380 4501
25049380 136
25049231 4502
25049231 35
25049231 67
25049231 4503
25049118 4504
25049118 175
25049118 294
25049118 3581
25049118 4505
25048953 1745
25048953 4506
25048953 4507
25048953 4508
25048953 4509
25048953 33
25048953 35
25048953 4510
25048951 1337
25048951 1559
25048951 1342
25048951 3709
25048951 3657
25048951 2068
25048951 238
25048951 4511
25048951 324
25048951 150
25048951 4128
25048951 3738
25048951 3815
25048951 226
25048951 2792
25048947 1802
25048947 4512
25048947 4513
25048947 569
25048947 4514
25048947 3051
25048947 4515
25048947 4516
25048900 4517
25048900 309
25048900 26
25048900 780
25048900 3158
25048900 4518
25048900 4519
25048515 4520
25048515 12
25048515 67
25048515 87
25048484 123
25048484 317
25048484 12
25048484 4521
25048484 38
25048396 4522
25048396 205
25048396 35
25048396 618
25048396 67
25048396 59
25048396 4523
25048396 2956
25048396 38
25048396 993
25047921 4524
25047921 1658
25047921 4525
25047921 4526
25047921 4527
25047921 4528
25047921 4529
25047921 4530
25047920 4531
25047920 405
25047920 4532
25047920 12
25047920 38
25047920 87
25047839 441
25047839 67
25047839 4533
25047839 1275
25047839 4534
25047839 1778
25047809 310
25047809 3698
25047809 34
25047809 12
25047809 416
25047809 67
25047809 4535
25047747 3185
25047747 4536
25047747 4537
25047747 175
25047747 79
25047747 1535
25047730 4538
25047730 4539
25047730 26
25047730 4540
25047730 1851
25047730 2903
25047730 1066
25047684 12
25047684 4541
25047684 4542
25047684 684
25047655 55
25047655 4543
25047655 12
25047655 67
25047655 4544
25047655 4545
25047655 717
25047524 4546
25047524 35
25047524 87
25047523 72
25047523 35
25047523 314
25047523 4547
25047523 87
25047522 35
25047522 416
25047522 4548
25047522 2820
25047522 1662
25047522 38
25047521 35
25047350 4549
25047350 2872
25047350 67
25047350 4054
25047238 4550
25047238 309
25047238 4551
25047238 1823
25047238 677
25047238 4552
25047139 4553
25047139 3334
25047139 4554
25047139 26
25047139 3287
25047139 139
25047139 4555
25047139 159
25046616 134
25046616 82
25046616 2383
25046616 2253
25046550 1744
25046550 4556
25046550 79
25046161 4557
25046161 72
25046161 35
25046161 4558
25046161 240
25046161 2437
25046147 4559
25046147 2316
25046147 534
25046147 4297
25045881 26
25045881 2432
25045881 4560
25045881 4561
25045881 4562
25045881 4563
25045881 4564
25045881 4565
25045881 4566
25045881 4567
25045881 149
25045881 4568
25045560 4569
25045560 4570
25045560 4571
25045560 4572
25045560 4573
25045560 4574
25045560 4575
25045559 4576
25045559 1720
25045559 4577
25045559 4578
25045559 3002
25045559 4579
25045559 1136
25045559 4387
25045291 4580
25045291 4581
25045291 35
25045291 1709
25045291 4582
25045276 4583
25045276 839
25045276 1803
25045276 1927
25045276 2200
25045276 841
25045276 4584
25045276 4585
25045276 4586
25045276 324
25045276 4587
25045276 622
25045103 4588
25045103 4589
25045103 4590
25045057 4591
25045057 24
25045057 4592
25045057 2055
25045057 324
25045057 893
25045057 244
25045057 666
25045057 4593
25045057 4594
25045057 3815
25045002 83
25045002 72
25045002 35
25045002 67
25045002 4595
25045002 480
25045002 87
25044810 4596
25044810 4100
25044810 4597
25044584 494
25044584 25
25044584 4598
25044584 2068
25044584 3403
25044584 4599
25044584 377
25044584 498
25044584 4600
25044584 1414
25044584 4601
25044584 622
25044539 4085
25044539 898
25044539 4602
25044539 4603
25044539 441
25044539 4604
25044539 4605
25044539 4606
25044539 324
25044539 4607
25044539 4608
25044539 4355
25044539 4609
25044444 4610
25044444 67
25044444 4611
25044444 889
25044444 4612
25044444 1548
25044444 385
25044444 3563
25044444 3245
25044307 1195
25044307 2130
25044307 4613
25044307 4614
25044307 4615
25044307 4616
25044307 2520
25044307 4617
25044307 3287
25044307 4618
25044307 4619
25044307 4620
25044307 1261
25044148 4621
25044148 4427
25044148 1808
25044148 67
25044148 4622
25044148 79
25044121 336
25044121 35
25044121 67
25044121 4623
25044121 4624
25044121 1664
25043739 1251
25043739 441
25043739 1065
25043739 26
25043739 4625
25043739 4626
25043739 4594
25043739 4627
25043739 1184
25043739 1255
25043739 2472
25043739 140
25043739 167
25043706 4628
25043706 290
25043706 2316
25043706 291
25043706 4629
25043706 4630
25043706 4631
25043706 2864
25043706 489
25043706 4632
25043706 4633
25043706 4634
25043637 33
25043637 425
25043637 309
25043637 527
25043528 35
25043528 4635
25043528 79
25043528 4636
25043495 4637
25043495 4638
25043494 4639
25043494 534
25043411 3263
25043411 4640
25043411 4641
25043411 4642
25043411 4643
25043411 4644
25043389 3435
25043389 4645
25043389 4646
25043389 4647
25043389 441
25043389 4648
25043389 4649
25043389 26
25043299 12
25043299 67
25043299 4650
25043299 4651
25043299 4518
25043299 1664
25043295 726
25043295 947
25043295 788
25043295 175
25043295 4652
25043295 294
25043295 3940
25043295 893
25043295 4653
25043274 12
25043274 4654
25043274 4655
25043274 38
25043045 4656
25043045 4657
25043045 4658
25043045 873
25043045 4659
25043045 4660
25043045 4661
25043045 4662
25043045 1876
25043045 4663
25043045 3781
25043045 4664
25042864 4665
25042864 545
25042864 4666
25042864 4667
25042864 38
25042864 3143
25042864 4668
25042864 63
25042864 4669
25042864 4670
25042860 4671
25042860 1802
25042860 1185
25042860 839
25042860 2301
25042860 1600
25042860 4672
25042860 1376
25042860 2068
25042860 2005
25042860 534
25042860 535
25042860 349
25042860 4673
25042700 4674
25042700 4675
25042700 4676
25042700 4677
25042700 907
25042700 2115
25042700 79
25042645 26
25042645 4678
25042645 586
25042645 4679
25042259 726
25042259 947
25042259 67
25042259 4680
25042259 4681
25042259 4682
25042259 1443
25042259 140
25042234 4683
25042234 119
25042234 24
25042234 4684
25042234 344
25042234 136
25042234 120
25042234 4685
25042234 684
25042054 168
25042054 169
25042054 317
25042054 4686
25042054 236
25042054 35
25042054 36
25042054 323
25042054 4687
25042054 38
25042049 72
25042049 310
25042049 12
25042049 2055
25042049 38
25041998 1148
25041998 404
25041998 4688
25041998 4689
25041998 4690
25041982 4691
25041982 4692
25041982 777
25041982 67
25041982 677
25041904 4693
25041904 12
25041904 38
25041863 4694
25041863 4695
25041863 34
25041863 12
25041855 4696
25041855 1252
25041855 33
25041855 309
25041855 75
25041855 67
25041855 4697
25041855 4698
25041835 175
25041835 67
25041835 294
25041835 4699
25041835 1613
25041835 4700
25041611 26
25041611 2216
25041540 4701
25041540 4702
25041540 4703
25041540 569
25041540 4704
25041540 4705
25041451 1587
25041451 547
25041404 4706
25041404 12
25041404 4707
25041404 530
25041322 2526
25041322 4708
25041322 35
25041322 4709
25041322 38
25041220 35
25041220 344
25041220 1108
25041078 257
25041078 4710
25041078 26
25041030 12
25041030 3162
25041016 996
25041016 26
25041016 4711
25041016 108
25041014 4712
25041014 4713
25041014 35
25041014 4714
25041014 67
25041007 1925
25041007 12
25040974 4715
25040974 4716
25040974 177
25040974 79
25040974 308
25040967 4717
25040967 83
25040967 12
25040967 439
25040967 3510
25040967 87
25040841 2506
25040841 558
25040841 405
25040841 4718
25040738 963
25040738 545
25040738 4719
25040738 38
25040685 4720
25040685 4721
25040685 72
25040685 12
25040685 418
25040685 38
25040621 4722
25040621 462
25040621 649
25040497 404
25040497 35
25040497 67
25040497 85
25040497 327
25040497 79
25040497 87
25040494 4723
25040494 4724
25040494 4725
25040368 55
25040368 265
25040368 4726
25040368 85
25040368 4727
25040368 3507
25040368 4728
25040173 35
25040173 4729
25040173 4457
25040173 4730
25040173 797
25039861 39
25039861 3462
25039861 72
25039861 33
25039861 12
25039861 1254
25039861 4731
25039861 4732
25039861 418
25039861 4733
25039756 4734
25039756 4735
25039756 4736
25039756 4737
25039756 67
25039756 4738
25039756 678
25039756 4739
25039756 3287
25039756 4740
25039567 12
25039567 4741
25039567 2489
25039567 384
25039376 4742
25039376 4743
25039376 4744
25039376 190
25039376 26
25039376 2820
25039376 4745
25039376 915
25039376 4746
25039376 4747
25039376 4748
25039376 4749
25039376 2959
25039376 140
25039131 309
25039107 4750
25039107 175
25039107 2216
25038916 83
25038916 12
25038916 445
25038916 87
25038797 24
25038797 4751
25038797 534
25038797 971
25038797 4752
25038797 4753
25038757 309
25038757 26
25038757 4754
25038613 134
25038613 404
25038613 407
25038613 4755
25038613 4756
25038613 207
25038613 26
25038613 2468
25038613 4757
25038613 4758
25038613 4759
25038613 4760
25038569 934
25038569 2365
25038569 4761
25038569 67
25038569 2573
25038569 327
25038569 68
25038569 260
25038569 697
25038569 283
25038569 140
25038492 4762
25038492 4763
25037981 123
25037981 1833
25037981 4764
25037981 4765
25037981 238
25037981 72
25037981 129
25037981 545
25037981 416
25037981 4766
25037981 4767
25037981 4768
25037981 38
25037870 4769
25037870 320
25037870 35
25037870 314
25037870 4770
25037870 4771
25037870 1136
25037851 55
25037851 4772
25037851 4773
25037851 1172
25037747 4774
25037747 404
25037747 4775
25037747 4776
25037747 12
25037747 4777
25037747 4778
25037578 35
25037578 67
25037578 79
25037578 38
25037578 4779
25037468 35
25037468 67
25037468 38
25037468 1737
25037270 545
25037270 26
25037270 2802
25037231 618
25037231 67
25037231 2090
25037231 4780
25037139 2386
25037139 4781
25037139 499
25037139 532
25037139 4782
25037139 4783
25037139 3430
25037139 2592
25037139 1693
25037076 83
25037076 72
25037076 35
25037076 67
25037076 38
25037076 87
25036984 4784
25036984 4785
25036984 4786
25036984 4787
25036984 4439
25036984 4788
25036984 684
25036984 4789
25036984 612
25036984 4790
25036984 4791
25036984 4792
25036984 4793
25036984 704
25036984 4794
25036984 3869
25036984 4795
25036984 4796
25036984 4797
25036984 4798
25036984 4799
25036984 140
25036984 4800
25036756 198
25036756 1060
25036576 2516
25036576 340
25036576 4801
25036576 4802
25036576 4803
25036576 4804
25036573 12
25036573 67
25036573 4805
25036573 2489
25036155 1148
25036155 4806
25036155 4807
25036155 4808
25036155 4809
25036155 253
25036155 26
25036155 423
25036155 3452
25036155 1824
25036155 4810
25036155 4811
25036145 4812
25036145 1786
25036145 67
25036145 4813
25036145 3738
25036145 244
25036145 226
25036133 569
25036133 26
25036133 282
25036133 4814
25036133 283
25036133 4815
25036133 4158
25036015 2031
25036015 4816
25036015 4817
25036015 4818
25036015 2656
25035659 35
25035659 67
25035659 294
25035659 445
25035658 1131
25035658 12
25035658 4819
25035658 4820
25035658 38
25035637 4821
25035637 4822
25035637 4823
25035637 4824
25035637 4825
25035637 4826
25035637 4827
25035421 848
25035421 4828
25035421 4829
25035421 4830
25035421 823
25035421 4831
25035421 4832
25035421 4833
25035421 4834
25035421 2234
25035421 4835
25035421 4836
25035421 4837
25035421 850
25035309 4838
25035309 1856
25035309 4839
25035309 4840
25035309 4841
25035309 25
25035309 4842
25035309 3223
25035309 131
25035309 4843
25035309 4844
25035309 26
25035309 4845
25035309 4846
25035309 2592
25035284 4847
25035284 4848
25035284 4849
25035284 136
25035284 585
25035284 4850
25035248 170
25035248 325
25035248 4851
25035248 1131
25035248 4852
25035248 4853
25035248 85
25035248 4854
25035248 1136
25035248 79
25035217 309
25035217 4855
25035112 898
25035112 877
25035112 4856
25035112 825
25035112 4857
25035112 4858
25035112 4859
25035112 4860
25035112 1183
25035112 4861
25035111 4862
25035111 4863
25035111 3175
25035111 882
25035111 4864
25035111 4865
25035111 4866
25035111 177
25035111 3144
25035111 113
25035111 3282
25035111 4867
25035111 4868
25035110 4869
25035110 4870
25035110 1925
25035110 4871
25035110 2691
25035110 4872
25035110 4297
25035110 4873
25035110 4874
25035110 227
25035110 244
25035110 4874
25034978 4875
25034978 558
25034978 406
25034978 4876
25034978 3336
25034978 176
25034978 3041
25034978 1136
25034978 4877
25034978 4878
25034945 4879
25034945 4880
25034945 542
25034945 4881
25034945 4882
25034945 4883
25034945 4884
25034830 4885
25034830 4886
25034830 4887
25034737 340
25034737 4888
25034737 4889
25034737 35
25034737 67
25034737 38
25034575 4890
25034575 404
25034575 927
25034575 2081
25034575 67
25034575 4891
25034530 33
25034530 4892
25034530 12
25034530 3178
25034527 81
25034527 4893
25034527 908
25034527 12
25034527 136
25034527 4894
25034527 38
25034527 3816
25034488 854
25034488 2598
25034488 4895
25034488 35
25034488 120
25034485 2229
25034485 1288
25034485 4721
25034485 34
25034485 35
25034485 323
25034484 40
25034484 34
25034484 4422
25034439 4427
25034439 4896
25034439 291
25034426 4897
25034426 4898
25034426 119
25034426 4899
25034426 136
25034426 4900
25034426 4901
25034426 2848
25034398 134
25034398 526
25034398 12
25034398 41
25034357 4902
25034357 35
25034357 600
25034357 4903
25034355 12
25034355 419
25034355 38
25034355 1409
25034294 917
25034294 4904
25034294 4905
25034294 184
25034294 4906
25034294 4907
25034294 4908
25034293 2568
25034293 2712
25034293 1803
25034293 4909
25034293 35
25034293 240
25034293 131
25034293 2594
25034293 844
25034290 401
25034290 26
25034290 99
25034288 134
25034288 72
25034288 688
25034288 4910
25034288 67
25034288 4911
25034288 38
25034287 134
25034287 1803
25034287 4912
25034287 129
25034287 791
25034287 4913
25034287 75
25034287 38
25034287 140
25034284 1288
25034284 2045
25034284 4914
25034284 2291
25034284 4915
25034284 963
25034284 4916
25034284 4917
25034284 4918
25034284 238
25034284 4919
25034284 4920
25034284 4921
25034284 1419
25034284 4922
25034284 344
25034284 26
25034284 4923
25034284 622
25034284 4924
25034158 4925
25034158 4926
25034158 2572
25034158 548
25034158 2103
25034158 4927
25034126 4928
25034126 4929
25034126 33
25034126 311
25034126 34
25034126 35
25034126 418
25034126 1528
25034126 439
25034126 4930
25034011 4931
25034011 124
25034011 4932
25034011 1346
25034009 4933
25034009 4934
25034009 271
25034009 4935
25034009 26
25034009 4936
25034009 1238
25034008 4937
25034008 358
25034008 4938
25034008 253
25034008 842
25034008 1181
25034008 4939
25034008 122
25034008 4940
25034008 4941
25034008 746
25034008 4942
25034008 4943
25033964 136
25033964 2090
25033917 1058
25033917 67
25033917 4944
25033825 2041
25033825 838
25033825 1129
25033825 3166
25033825 4945
25033707 4946
25033707 4947
25033707 4948
25033707 2915
25033546 2704
25033546 251
25033546 4949
25033546 253
25033546 26
25033546 677
25033446 35
25033446 4950
25033446 4951
25033446 198
25033446 4952
25033446 1040
25033446 419
25033446 420
25033446 38
25033211 1149
25033211 136
25033086 81
25033086 4953
25033086 4954
25033086 4955
25033086 660
25033086 4587
25033086 4956
25033086 385
25033086 1827
25033062 1636
25033062 4957
25033062 26
25033062 324
25033057 4958
25033057 4271
25033057 4959
25033057 124
25033057 1840
25033057 3379
25033057 4960
25033057 12
25033057 4961
25033048 1251
25033048 4962
25033048 960
25033048 190
25033048 323
25033048 3166
25033048 67
25033048 1255
25033048 1829
25033048 4963
25033048 4964
25033048 4965
25033048 4966
25032957 336
25032957 526
25032957 660
25032957 4967
25032849 878
25032849 336
25032849 4968
25032849 309
25032849 585
25032849 315
25032849 4969
25032849 114
25032849 1034
25032849 87
25032849 4970
25032849 263
25032849 4971
25032846 4972
25032846 35
25032846 1641
25032846 4973
25032846 139
25032846 140
25032846 4974
25032846 4975
25032846 1333
25032846 4976
25032264 1955
25032264 831
25032264 4977
25032264 33
25032264 4978
25032264 2000
25032264 12
25032264 1538
25032264 4979
25032217 177
25032217 585
25032217 432
25032217 2883
25032217 2721
25032217 1778
25032217 1693
25032190 134
25032190 4980
25032190 67
25032190 4981
25032190 4982
25032190 328
25032186 4983
25032186 1587
25032186 4984
25032186 233
25032186 710
25032186 4985
25032186 4986
25032186 12
25032186 419
25032101 230
25032101 234
25032101 35
25032101 26
25032101 4393
25032101 3485
25032101 4987
25032021 4988
25032021 3272
25032021 3422
25032021 4989
25032021 1813
25032021 3276
25032021 336
25032021 253
25032021 1178
25032021 4990
25032021 4991
25032021 499
25032021 26
25032021 4992
25032021 4993
25032021 3278
25032021 276
25032021 4994
25032021 4995
25031875 170
25031875 1677
25031875 413
25031875 325
25031875 431
25031875 490
25031875 4996
25031875 4997
25031748 4998
25031748 873
25031748 67
25031748 591
25031748 1269
25031748 1270
25031748 1271
25031748 1272
25031739 35
25031739 1989
25031739 4999
25031739 673
25031739 38
25031739 5000
25031731 35
25031731 5001
25031731 5002
25031730 5003
25031730 2547
25031730 5004
25031730 5005
25031730 4527
25031730 4529
25031730 99
25031720 12
25031720 67
25031720 38
25031720 5006
25031720 745
25031713 5007
25031713 5008
25031713 3154
25031713 1450
25031713 600
25031713 29
25031713 5009
25031713 3155
25031713 5009
25031711 12
25031711 618
25031711 67
25031711 79
25031711 5010
25031711 705
25031711 38
25031711 63
25031347 1415
25031347 425
25031347 416
25031347 26
25031272 4689
25031272 5011
25031272 12
25031272 5012
25031272 67
25031272 4339
25031071 35
25031071 67
25031071 4249
25031071 38
25031046 5013
25031046 3344
25031046 35
25031046 67
25031046 713
25031046 419
25031046 38
25031041 5014
25031041 35
25031041 713
25031041 5015
25031041 38
25030888 1288
25030888 5016
25030888 1922
25030888 5017
25030888 405
25030888 5018
25030888 207
25030888 26
25030888 5019
25030888 5020
25030861 1036
25030861 5021
25030861 5022
25030861 67
25030861 5023
25030861 3985
25030861 2823
25030861 38
25030861 598
25030834 72
25030834 33
25030834 35
25030834 136
25030834 38
25030595 380
25030595 12
25030595 1989
25030595 5024
25030595 87
25030556 662
25030556 35
25030556 480
25030555 3344
25030555 310
25030555 34
25030555 601
25030555 5025
25030555 323
25030555 240
25030555 5026
25030555 38
25030555 5027
25030500 5028
25030500 5029
25030500 532
25030500 38
25030444 5030
25030444 253
25030444 175
25030088 5031
25030088 35
25030088 67
25030088 5032
25030088 1055
25030088 1238
25030088 140
25029990 366
25029990 2138
25029990 5033
25029990 213
25029990 102
25029990 5034
25029385 873
25029385 5035
25029385 5036
25029385 320
25029385 12
25029385 600
25029385 998
25029236 401
25029236 230
25029236 22
25029236 1
25029236 5037
25029236 5038
25029236 534
25029236 1052
25029173 1954
25029173 5039
25029173 5040
25029173 5041
25029173 672
25029173 971
25028783 12
25028783 5042
25028783 5043
25028783 87
25028655 971
25028581 5044
25028581 5045
25028581 2291
25028581 1955
25028581 1786
25028581 5046
25028581 746
25028579 5047
25028579 5048
25028579 1198
25028579 5049
25028579 5050
25028579 5051
25028579 5052
25028509 662
25028509 12
25028509 1202
25028509 5053
25028509 5054
25028509 5055
25028509 1640
25028509 113
25028509 5056
25028149 5057
25028149 309
25028149 5058
25028149 140
25027973 134
25027973 265
25027973 67
25027973 85
25027973 79
25027971 5059
25027971 3899
25027971 489
25027971 423
25027971 5060
25027853 1740
25027853 996
25027853 5061
25027853 5062
25027853 1658
25027853 5063
25027853 5064
25027853 5065
25027853 5066
25027853 5067
25027853 1662
25027853 108
25027853 3723
25027742 291
25027742 175
25027742 676
25027742 5068
25027742 294
25027740 3541
25027740 919
25027740 67
25027740 5069
25027552 421
25027552 558
25027552 173
25027552 532
25027552 3943
25027533 123
25027533 5070
25027533 5071
25027533 5072
25027533 5073
25027533 126
25027533 5074
25027533 239
25027533 4401
25027533 130
25027533 1186
25027533 5075
25027533 5076
25027533 3138
25027406 35
25027406 41
25027406 4317
25027406 968
25027306 5077
25027306 5078
25027306 500
25027306 1074
25027206 12
25027206 1629
25027206 328
25027084 72
25027084 311
25027084 35
25027009 2749
25027009 12
25027009 67
25027009 673
25027009 5079
25027009 5080
25027009 38
25027009 5081
25026714 5082
25026714 5083
25026714 1412
25026714 5084
25026714 5085
25026714 26
25026504 639
25026504 5086
25026504 5087
25026504 1607
25026504 5088
25026504 5089
25026504 3175
25026504 1177
25026504 5090
25026504 5091
25026504 67
25026504 677
25026504 244
25026504 3051
25026504 717
25026415 2074
25026415 4988
25026415 5092
25026415 5093
25026415 186
25026415 64
25026339 1802
25026339 169
25026339 4271
25026339 878
25026339 470
25026339 5094
25026339 26
25026339 785
25026339 368
25026339 933
25026299 5095
25026299 12
25026290 211
25026290 35
25026290 2062
25026290 5096
25026290 29
25026290 218
25026290 4016
25026290 5097
25026290 1333
25026281 1036
25026281 2473
25026281 1415
25026281 5098
25026281 5
25026281 5099
25026281 5100
25026281 2246
25026281 2569
25026279 1540
25026279 5101
25026279 5102
25026279 5103
25026279 187
25026279 198
25026279 5104
25026279 5105
25026279 5106
25026279 5107
25026279 113
25026279 5108
25026279 5109
25026279 2169
25026276 3556
25026276 618
25026276 67
25026276 409
25026276 5110
25026276 5111
25026276 893
25026276 5112
25026276 4015
25026276 244
25026276 2107
25026276 5113
25026276 29
25026276 63
25026276 167
25026246 5114
25026246 2351
25026246 582
25026246 5115
25026246 1088
25026246 5116
25026246 545
25026246 26
25026246 5117
25026246 5118
25026246 5119
25026213 5120
25026213 5121
25026213 5122
25026213 3222
25026213 5123
25026213 3451
25026213 5118
25026213 5124
25026213 218
25026207 67
25026207 1730
25026207 1723
25026174 5125
25026174 5126
25026174 526
25026174 5127
25026174 67
25026174 5128
25026174 4011
25026173 257
25026173 5129
25026173 5130
25026173 2136
25026173 4133
25026173 5131
25026173 5132
25026173 64
25026173 2881
25026173 157
25026173 113
25026173 263
25026008 134
25026008 5133
25026008 5134
25026008 12
25026008 67
25026008 3944
25026008 419
25026008 38
25026007 170
25026007 429
25026007 5135
25026007 314
25026007 677
25025961 26
25025961 3100
25025961 5136
25025961 3796
25025961 5137
25025961 4157
25025961 3645
25025961 638
25025853 5138
25025853 5139
25025853 5140
25025853 26
25025853 5141
25025853 5142
25025653 5143
25025653 317
25025653 5144
25025653 5145
25025653 5146
25025274 72
25025274 5147
25025274 310
25025274 35
25025274 323
25025274 75
25025274 5148
25025274 4099
25025236 5149
25025236 12
25025236 136
25025236 38
25025231 40
25025231 5150
25025231 26
25025231 445
25025151 857
25025151 3569
25025151 913
25025151 1105
25025151 1168
25025151 5151
25025151 5152
25025151 5153
25025151 3248
25025052 5154
25025052 5155
25025052 5156
25025052 72
25025052 35
25025052 75
25025052 5157
25025052 5158
25025052 5159
25025052 5160
25025042 340
25025042 35
25025042 175
25025042 26
25025042 5161
25025042 5162
25025026 981
25025026 2126
25025026 198
25025026 177
25025023 35
25024808 5163
25024808 5164
25024808 5165
25024808 5166
25024808 5167
25024695 925
25024695 1276
25024695 1954
25024695 5168
25024695 3473
25024695 5169
25024695 336
25024695 23
25024695 26
25024695 929
25024695 2437
25024681 257
25024681 5170
25024681 2081
25024681 5171
25024681 67
25024681 263
25024681 1440
25024626 72
25024626 33
25024626 35
25024626 416
25024626 5172
25024626 75
25024611 5173
25024611 975
25024611 317
25024611 336
25024611 826
25024611 569
25024611 67
25024611 263
25024611 3813
25024597 123
25024597 1636
25024597 126
25024597 340
25024597 24
25024597 2200
25024597 35
25024597 416
25024597 344
25024597 3135
25024597 3138
25024597 844
25024596 1803
25024596 25
25024596 2068
25024596 238
25024596 35
25024596 323
25024596 844
25024595 839
25024595 3709
25024595 5174
25024595 5175
25024595 35
25024595 240
25024595 131
25024595 622
25024595 5176
25024595 5177
25024593 1860
25024593 2712
25024593 840
25024593 24
25024593 2316
25024593 5178
25024593 3254
25024593 841
25024593 842
25024593 240
25024593 2150
25024593 324
25024593 622
25024593 844
25024592 1803
25024592 5179
25024592 72
25024592 35
25024592 5180
25024592 131
25024592 5181
25024592 622
25024592 844
25024516 26
25024516 1082
25024516 328
25024508 3375
25024508 1840
25024508 525
25024508 25
25024508 5182
25024508 75
25024508 26
25024508 5183
25024508 1326
25024508 5184
25024021 1412
25024021 5185
25024021 26
25024001 1720
25024001 1786
25024001 291
25024001 1808
25024001 176
25024001 2410
25024001 5186
25023974 5187
25023974 5188
25023974 5189
25023974 3077
25023974 5190
25023974 5191
25023974 26
25023974 2495
25023974 5192
25023974 5193
25023880 5194
25023880 67
25023880 5195
25023880 5196
25023851 1927
25023851 497
25023851 5197
25023851 842
25023851 422
25023851 2111
25023851 26
25023851 2306
25023851 5198
25023851 5199
25023851 5200
25023851 3485
25023851 5201
25023547 366
25023547 536
25023547 5202
25023359 5203
25023359 2564
25023359 5204
25023358 169
25023358 317
25023358 72
25023358 12
25023358 600
25023358 1975
25023358 1136
25023358 419
25023358 368
25023357 169
25023357 317
25023357 5074
25023357 320
25023357 35
25023357 5205
25023357 5206
25023357 1975
25023357 1136
25023357 419
25023357 1671
25023357 368
25023357 5207
25023357 38
25023356 1336
25023356 2704
25023356 311
25023356 34
25023356 12
25023356 5208
25023356 1346
25023326 5209
25023326 35
25023326 67
25023326 1406
25023326 5210
25023326 37
25023326 5211
25023326 5212
25023096 67
25023096 1237
25023055 4721
25023055 5213
25023055 5214
25023055 271
25023055 33
25023055 311
25023055 366
25023050 878
25023050 3154
25023050 5215
25023050 4
25023050 136
25023050 79
25023050 5216
25023050 3155
25023006 35
25023006 5217
25023006 532
25022419 1178
25022419 5218
25022419 175
25022419 5219
25022410 5220
25022410 366
25022410 5221
25022410 5222
25022406 5016
25022406 72
25022406 12
25022406 5223
25022406 5224
25022406 419
25022406 38
25022377 168
25022377 169
25022377 404
25022377 5225
25021421 1874
25021421 5226
25021421 739
25021421 1880
25019921 480
25019921 5227
25019921 843
25019921 844
25019675 5228
25019675 1471
25019675 5229
25019081 5230
25019081 260
25019081 139
25019081 38
25019081 140
25019081 5231
25019081 5232
25019069 244
25019069 5233
25018236 5234
25018068 5235
25018037 5236
25018037 2521
25018029 38
25017961 5237
25017961 38
25017766 5238
25017705 1269
25017705 3363
25017645 315
25017645 5239
25017645 157
25017645 990
25017517 1225
25017491 5240
25017491 149
25017491 263
25017435 5241
25017435 5023
25017435 5242
25017435 38
25017435 5243
25017435 5244
25017332 5245
25017332 2569
25017070 5246
25017070 3445
25017070 5247
25017070 5248
25017070 140
25017060 5249
25017060 3746
25016972 5250
25016972 1641
25016972 2107
25016972 5251
25016972 5252
25016662 3654
25016441 5253
25016441 253
25016441 5254
25016441 5255
25016394 2016
25016394 490
25016394 439
25016394 2594
25016394 3510
25016394 79
25016394 295
25016226 354
25016226 5256
25016226 12
25016226 67
25016226 5257
25016226 892
25016226 3307
25016226 5258
25016225 5259
25016225 5260
25016225 545
25016225 67
25016225 5261
25016225 5262
25016225 5263
25016224 72
25016224 34
25016224 35
25016224 38
25016222 35
25016222 5264
25016222 79
25016222 968
25016222 5265
25016222 38
25016222 87
25016045 494
25016045 309
25016045 377
25016045 26
25016045 5266
25016045 5267
25015850 5268
25015850 5269
25015850 234
25015850 5270
25015850 5271
25015850 819
25015850 5272
25015850 33
25015850 40
25015850 35
25015850 416
25015850 5273
25015826 35
25015826 67
25015826 5274
25015826 717
25015767 1415
25015767 1633
25015767 878
25015767 2417
25015767 25
25015767 26
25015767 324
25015767 1348
25015767 5275
25015767 5276
25015767 5055
25015663 5277
25015663 5016
25015663 5278
25015663 5279
25015663 309
25015663 26
25015663 4023
25015418 12
25015418 5280
25015418 38
25015418 21
25015204 5281
25015204 2984
25015204 63
25015194 35
25015194 67
25015194 2334
25015194 649
25015194 5282
25015194 260
25015194 62
25015194 139
25015194 3851
25014853 55
25014853 12
25014853 26
25014853 38
25014687 5283
25014687 5284
25014687 5285
25014687 1952
25014687 1052
25014687 3033
25014687 5286
25014642 2672
25014642 5287
25014642 5288
25014642 5289
25014642 253
25014642 5
25014492 908
25014492 72
25014492 33
25014492 523
25014492 12
25014492 344
25014414 4486
25014414 5290
25014414 2230
25014414 5291
25014414 124
25014414 5292
25014414 5293
25014414 1337
25014414 1185
25014414 4133
25014414 4672
25014414 309
25014414 4616
25014347 1373
25014347 5294
25014347 5295
25014347 5296
25014347 1116
25014347 5297
25014269 251
25014269 33
25014269 5298
25014269 34
25014269 12
25014269 416
25014269 334
25014269 5299
25014222 5300
25014222 2613
25014222 5301
25014222 419
25014222 63
25014222 5302
25014136 35
25014136 67
25014136 5303
25014136 29
25013989 253
25013989 271
25013989 5304
25013989 5305
25013989 409
25013989 5306
25013989 63
25013909 5307
25013909 177
25013909 1447
25013909 4789
25013909 5308
25013909 5309
25013909 5310
25013898 600
25013898 5311
25013898 5312
25013871 119
25013871 5313
25013871 72
25013871 33
25013871 129
25013871 425
25013871 12
25013871 36
25013871 75
25013871 5314
25013520 5315
25013520 271
25013520 377
25013520 175
25013520 5316
25013516 496
25013516 12
25013516 5317
25013516 600
25013516 5318
25013516 38
25013513 5319
25013513 2055
25013513 1072
25013513 5320
25013505 35
25013505 67
25013505 5321
25013505 38
25013505 87
25013499 5322
25013499 67
25013499 5323
25013494 733
25013494 253
25013494 5324
25013494 5325
25013467 12
25013467 67
25013467 2655
25013467 59
25013467 2958
25013467 38
25013434 4696
25013434 5326
25013434 5327
25013434 5328
25013434 882
25013434 1744
25013434 4864
25013434 5329
25013434 2750
25013434 5330
25013434 67
25013434 5331
25013402 83
25013402 5332
25013402 35
25013402 26
25013402 5333
25013402 87
25013400 1634
25013400 878
25013400 4026
25013400 5334
25013400 5335
25013400 238
25013400 72
25013400 4694
25013400 35
25013400 5336
25013400 5337
25013400 5338
25013400 2437
25013400 5339
25013400 5340
25013400 5341
25013400 622
25013376 4486
25013376 12
25013376 26
25013376 113
25013376 5342
25013376 38
25013369 317
25013369 5343
25013369 534
25013369 5344
25013369 480
25013215 5345
25013215 441
25013215 2568
25013215 2068
25013215 5346
25013215 324
25013215 5347
25013215 5348
25013215 3708
25013215 4601
25013215 5349
25013215 315
25013215 29
25013215 622
25013215 1275
25013215 5350
25012997 441
25012997 5351
25012997 5352
25012997 5353
25012997 5354
25012997 26
25012997 324
25012997 5355
25012845 3310
25012845 748
25012845 5356
25012845 4870
25012845 5357
25012845 5358
25012845 5359
25012845 5360
25012758 12
25012758 2138
25012758 38
25012732 1
25012732 5361
25012732 5362
25012732 4676
25012732 5363
25012732 1099
25012666 12
25012613 5364
25012613 904
25012613 5365
25012613 213
25012536 5366
25012536 34
25012536 12
25012536 334
25012536 673
25012536 38
25012459 67
25012459 5367
25012459 5368
25012455 170
25012455 457
25012455 171
25012455 733
25012455 5369
25012455 177
25012086 5370
25012086 5371
25012086 67
25012086 177
25012086 5372
25012068 5373
25012068 35
25012068 5374
25012068 2468
25012068 4644
25012068 5375
25011935 855
25011935 72
25011935 34
25011935 545
25011935 38
25011557 5376
25011557 35
25011526 309
25011526 26
25011526 2094
25011526 5377
25011459 5378
25011459 2113
25011459 5379
25011439 170
25011439 429
25011439 173
25011439 5380
25011439 5381
25011439 340
25011439 291
25011439 175
25011439 532
25011439 5382
25011268 257
25011268 5383
25011268 5384
25011268 5385
25011268 113
25011268 114
25011268 5386
25011260 5387
25011260 67
25011245 5388
25011245 257
25011245 5389
25011245 5390
25011245 5391
25011245 2741
25011245 5082
25011245 5392
25011245 5
25011215 5393
25011215 5394
25011215 5395
25011215 253
25011215 3077
25011215 2744
25011215 5396
25011215 26
25011215 2280
25011215 5397
25011215 5398
25011215 46
25011215 5399
25010701 340
25010701 366
25010701 175
25010701 26
25010701 213
25010701 768
25010701 5400
25010701 1693
25010665 12
25010665 314
25010665 67
25010665 5401
25010665 1629
25010371 23
25010371 271
25010371 1685
25010371 5402
25010371 5403
25010371 26
25010371 423
25010371 1052
25010264 5404
25010264 33
25010264 526
25010264 12
25010264 41
25010260 5405
25010260 1698
25010260 857
25010260 35
25010260 5406
25010260 4385
25010260 2821
25010260 5407
25010260 3445
25010260 5408
25010003 168
25010003 72
25010003 33
25010003 526
25010003 35
25010003 1695
25010003 4419
25009756 320
25009756 2867
25009756 314
25009756 1989
25009756 5104
25009654 898
25009654 257
25009654 5409
25009654 1208
25009654 5410
25009654 5411
25009654 309
25009654 26
25009654 2923
25009646 354
25009646 309
25009646 5412
25009646 892
25009646 796
25009646 241
25009646 2809
25009646 5413
25009646 5414
25009646 63
25009645 5415
25009645 253
25009645 3000
25009645 3004
25009645 955
25009645 4479
25009645 5416
25009645 3563
25009643 5417
25009643 558
25009643 862
25009643 5418
25009643 2537
25009643 67
25009643 5419
25009643 5420
25009643 5421
25009643 5422
25009643 419
25009633 83
25009633 35
25009633 323
25009633 5423
25009633 87
25009403 2359
25009403 72
25009403 12
25009403 416
25009403 532
25009403 5424
25009402 5425
25009402 5426
25009402 5427
25009402 2428
25009388 825
25009388 33
25009388 12
25009388 5428
25009388 1629
25009388 38
25009384 839
25009384 5429
25009384 5430
25009384 801
25009384 5431
25009384 67
25009384 5432
25009384 4015
25009384 1068
25009384 2107
25009384 157
25009384 4753
25009384 62
25009384 5433
25009378 72
25009378 321
25009378 35
25009378 5434
25009378 5435
25009378 4306
25009378 3598
25009377 238
25009377 72
25009377 35
25009377 323
25009377 5436
25009377 1183
25009376 1282
25009376 1559
25009376 126
25009376 5437
25009376 72
25009376 4401
25009376 35
25009376 75
25009376 130
25009376 5438
25009376 5439
25009376 3138
25009376 5440
25009376 1409
25009374 123
25009374 5074
25009374 5441
25009374 5442
25009374 5172
25009374 130
25009374 377
25009297 83
25009297 12
25009297 67
25009297 87
25009010 251
25009010 253
25009010 366
25009010 175
25009010 26
25009010 5443
25009010 2688
25009010 1874
25009010 1535
25009010 5444
25009010 5445
25009010 5446
25009010 1838
25009010 1878
25009010 3728
25009010 2971
25008918 5447
25008918 601
25008918 527
25008918 5448
25008918 334
25008918 120
25008918 5449
25008918 5450
25008900 5451
25008900 5452
25008900 558
25008900 862
25008900 405
25008900 5453
25008900 406
25008900 1685
25008900 5454
25008900 4738
25008900 5455
25008900 5456
25008816 168
25008816 169
25008816 5457
25008816 72
25008816 5458
25008816 236
25008816 35
25008816 368
25008569 831
25008569 5459
25008569 12
25008569 605
25008569 2349
25008569 5460
25008566 257
25008566 2177
25008566 3436
25008566 12
25008566 26
25008566 5461
25008426 310
25008426 12
25008426 36
25008426 67
25008426 5462
25008324 626
25008324 1415
25008324 1954
25008324 558
25008324 1559
25008324 26
25008324 5323
25008324 5463
25008315 134
25008315 12
25008315 618
25008315 67
25008315 5464
25008280 72
25008280 416
25008280 1534
25007179 12
25007179 5465
25007179 5466
25007179 177
25007179 38
25007179 5196
25007141 5467
25007141 5468
25007141 26
25007141 5469
25007141 108
25007049 5470
25007049 5471
25007049 5472
25007049 3339
25007049 5473
25006881 908
25006881 72
25006881 34
25006881 35
25006881 4072
25006881 344
25006881 38
25006794 5474
25006794 4640
25006794 5475
25006794 26
25006794 4342
25006627 1080
25006627 5476
25006627 5477
25006627 35
25006627 38
25006566 5478
25006566 5479
25006566 534
25006547 808
25006547 3438
25006547 5480
25006547 5481
25006547 1108
25006547 4416
25006547 5482
25006323 2259
25006323 5483
25006323 5484
25006291 5485
25006291 5486
25006291 5487
25006291 5488
25006291 67
25006291 4095
25006255 5489
25006255 5490
25006255 350
25006255 5491
25006011 39
25006011 311
25006011 34
25006011 12
25005847 12
25005847 67
25005847 79
25005847 5492
25005847 216
25005758 5493
25005758 5494
25005758 5495
25005758 22
25005758 5496
25005758 1133
25005758 5165
25005758 149
25005758 893
25005758 29
25005758 2569
25005758 62
25005758 2248
25005758 1443
25005758 3728
25005758 5497
25005181 5498
25005181 5499
25005181 5500
25005181 5501
25005181 5502
25005181 5503
25005181 1840
25005181 5504
25005181 759
25005181 5505
25005181 5506
25005181 5507
25005181 5508
25005181 27
25005181 5509
25005181 5510
25005181 5511
25004829 123
25004829 1276
25004829 5512
25004829 12
25004829 131
25004829 1704
25004829 294
25004829 5513
25004829 5514
25004829 5515
25004829 5516
25004829 5517
25004829 38
25004829 5518
25004772 1636
25004772 25
25004772 72
25004772 5519
25004772 35
25004772 344
25004772 324
25004772 3485
25004772 622
25004403 5520
25004403 1682
25004403 22
25004403 35
25004403 26
25004403 893
25004403 1275
25004403 29
25004293 5521
25004293 72
25004293 314
25004293 416
25004293 5522
25004293 5523
25004290 171
25004290 173
25004290 2316
25004290 2200
25004290 5524
25004290 3114
25004290 5525
25004090 5526
25004090 5527
25004090 5528
25004090 5529
25003791 5530
25003791 927
25003791 3206
25003791 5531
25003791 5532
25003791 5533
25003791 2677
25003791 26
25003791 1333
25003747 168
25003747 311
25003747 2034
25003695 175
25003695 5534
25003695 1535
25003695 1778
25003695 140
25003684 873
25003684 35
25003684 198
25003684 591
25003670 5535
25003670 5536
25003670 1780
25003670 72
25003670 35
25003670 841
25003670 344
25003670 5431
25003670 324
25003670 5537
25003670 1920
25003670 5538
25003670 666
25003670 843
25003670 5539
25003662 81
25003662 5540
25003662 3294
25003662 294
25003662 79
25003523 81
25003523 12
25003523 5541
25003523 315
25003523 887
25003523 1275
25003523 38
25003523 1901
25003353 5542
25003353 2459
25003353 2206
25003353 35
25003353 177
25003353 2209
25003316 5543
25003316 4985
25003316 5544
25003316 5545
25003316 5546
25003316 5547
25003316 5548
25003316 396
25003316 5549
25003316 2008
25003292 177
25003132 168
25003132 1251
25003132 169
25003132 1889
25003132 778
25003132 5550
25003132 1255
25003132 260
25003132 263
25002834 257
25002834 835
25002834 5383
25002834 309
25002834 67
25002834 1437
25002834 1438
25002834 5551
25002834 5552
25002815 5553
25002815 4603
25002815 5554
25002815 1840
25002815 280
25002815 31
25002815 5555
25002815 72
25002815 33
25002815 34
25002815 12
25002815 5556
25002748 1175
25002748 5557
25002748 5558
25002748 5559
25002748 5560
25002748 510
25002748 3287
25002748 3738
25002748 5561
25002748 159
25002748 1449
25002720 291
25002720 177
25002720 2394
25002720 79
25002720 308
25002377 124
25002377 12
25002377 67
25002377 38
25002352 1008
25002352 31
25002352 5562
25002352 72
25002352 425
25002352 35
25002352 5563
25002206 309
25002206 26
25002206 327
25002206 140
25001942 5564
25001942 33
25001942 5565
25001942 67
25001942 5566
25001265 124
25001265 873
25001265 35
25001265 2863
25001265 5567
25001176 35
25001176 67
25001176 673
25001176 38
25001176 5568
25001176 4348
25001174 72
25001174 33
25001174 425
25001174 35
25001174 5569
25001101 5570
25001101 600
25000974 5571
25000974 5572
25000974 5573
25000974 1699
25000955 5574
25000955 33
25000955 311
25000955 34
25000955 35
25000955 5575
25000716 5576
25000716 5577
25000716 5578
25000716 5579
25000707 35
25000707 5580
25000707 4766
25000707 3390
25000678 2321
25000678 5581
25000678 1041
25000678 1774
25000539 404
25000539 280
25000539 4180
25000539 4181
25000539 67
25000539 464
25000352 1415
25000352 1955
25000352 5582
25000352 26
25000352 677
25000352 620
25000352 5583
25000352 5584
25000352 5585
25000352 3563
25000352 5586
25000314 1230
25000314 134
25000314 660
25000314 26
25000314 5587
25000314 5588
25000314 38
25000314 5589
25000109 4050
25000109 5590
25000109 5591
25000109 12
25000109 5592
24999841 12
24999841 5593
24999841 5594
24999841 5595
24999841 4422
24999841 2802
24999677 496
24999677 35
24999677 377
24999677 26
24999677 5596
24999677 5597
24999482 1415
24999482 1357
24999482 4139
24999482 12
24999482 3604
24999482 38
24999466 943
24999466 600
24999466 5598
24999466 5219
24999092 5599
24999092 72
24999092 34
24999092 12
24999092 5600
24999092 4328
24999092 67
24999092 5601
24999092 5602
24999060 168
24999060 317
24999060 5603
24999060 5604
24999060 310
24999060 5605
24999060 5606
24999034 5607
24999034 35
24999034 618
24999034 26
24999034 5608
24999034 315
24999034 5609
24999034 1275
24999034 5119
24999034 1245
24998960 5610
24998960 253
24998960 291
24998960 366
24998960 489
24998960 5611
24998960 79
24998735 5417
24998735 934
24998735 862
24998735 5612
24998735 2516
24998735 5418
24998735 5613
24998735 67
24998735 5614
24998734 1587
24998734 134
24998734 5615
24998734 5616
24998734 12
24998734 26
24998734 3189
24998734 38
24998732 5617
24998732 366
24998732 198
24998732 5618
24998728 1131
24998728 5619
24998728 2553
24998728 67
24998728 581
24998696 34
24998696 5620
24998696 377
24998696 2175
24998696 324
24998696 38
24998590 971
24998573 5621
24998573 12
24998573 41
24998573 67
24998573 5622
24998573 315
24998573 5623
24998573 114
24998573 5624
24998573 5625
24998570 660
24998570 67
24998570 5626
24998570 5627
24998570 5628
24998560 257
24998560 5629
24998560 35
24998560 64
24998560 260
24998560 140
24998560 5231
24998560 5630
24998556 4188
24998556 5631
24998556 960
24998556 618
24998556 5632
24998556 5633
24998556 1471
24998552 645
24998552 660
24998552 5634
24998539 72
24998539 523
24998539 309
24998539 344
24998539 418
24998425 3540
24998425 2016
24998425 12
24998425 79
24998302 72
24998302 33
24998302 34
24998302 425
24998302 35
24998302 1458
24998216 5635
24998216 377
24998216 2103
24998216 499
24998216 2111
24998216 5636
24998159 5637
24998159 711
24998159 12
24998159 3502
24998159 1864
24998159 419
24998159 38
24997991 5638
24997859 5639
24997859 35
24997859 240
24997743 136
24997743 5640
24997695 801
24997695 67
24997695 858
24997695 673
24997695 3985
24997695 5641
24997628 35
24997628 530
24997628 5642
24997628 5643
24997582 569
24997582 26
24997582 327
24997582 929
24997582 3820
24997582 1255
24997323 35
24997323 67
24997323 1458
24997323 3434
24997295 309
24997295 5644
24997295 26
24997295 889
24997150 340
24997150 5645
24997132 5646
24997132 5647
24997132 5648
24997132 5649
24997132 35
24997132 5650
24997104 35
24997104 328
24996644 35
24996644 110
24996644 1629
24996644 893
24996644 282
24996644 1275
24996644 113
24996644 458
24996644 38
24996644 385
24996542 35
24996542 67
24996502 253
24996502 4843
24996502 67
24996502 120
24996502 1180
24996502 5651
24996502 5652
24996502 3530
24996502 5653
24996502 5654
24996502 5655
24996502 5656
24996502 5657
24996502 1859
24996502 5658
24996502 5659
24996502 4169
24996502 1897
24996502 746
24996502 1184
24996256 35
24996256 26
24996256 1055
24996256 893
24996256 111
24996256 2875
24996256 149
24996256 1440
24996197 12
24996197 473
24996197 5660
24996197 3503
24996197 85
24996197 79
24996197 5661
24996197 87
24996197 5662
24996116 12
24996116 1864
24996116 87
24995995 74
24995995 76
24995995 5663
24995995 5664
24995976 25
24995976 5665
24995976 5666
24995976 5667
24995976 5668
24995976 3813
24995976 622
24995802 5669
24995802 5670
24995802 253
24995802 5671
24995769 5672
24995769 366
24995769 5673
24995769 5674
24995769 423
24995769 79
24995769 745
24995689 12
24995689 344
24995497 5675
24995497 72
24995497 40
24995497 12
24995497 1695
24995497 368
24995497 38
24995424 1356
24995424 34
24995424 12
24995424 1695
24995424 334
24995353 34
24995353 5676
24995353 3114
24995353 5677
24995353 480
24995353 5678
24995331 12
24995331 618
24995331 67
24995331 5679
24995331 5680
24995331 5681
24995331 38
24995331 5682
24995331 5683
24995326 545
24995326 5684
24995326 158
24995326 38
24995326 5685
24995140 5686
24995140 5687
24995140 5688
24995140 5689
24995034 309
24994855 34
24994855 12
24994855 41
24994855 1765
24994855 64
24994855 334
24994703 5690
24994703 377
24994703 532
24994672 908
24994672 35
24994672 3878
24994609 35
24994609 67
24994609 5691
24994609 5692
24994609 38
24994550 5693
24994550 67
24994550 328
24994519 5694
24994519 311
24994519 26
24994519 971
24993994 660
24993994 5695
24993994 274
24993994 5696
24993994 5579
24993933 291
24993933 366
24993933 5697
24993933 79
24993821 5698
24993821 253
24993821 949
24993821 5699
24993821 5700
24993821 5701
24993821 2569
24993766 5702
24993766 3077
24993766 5703
24993766 25
24993766 5704
24993766 5705
24993702 72
24993702 4127
24993702 5706
24993702 1346
24993697 5707
24993697 5708
24993697 5709
24993697 5710
24993697 5711
24993697 5712
24993697 5713
24993697 26
24993697 5714
24993697 5715
24993697 5716
24993697 5717
24993697 5718
24993656 33
24993656 34
24993656 35
24993656 26
24993656 5719
24993656 5720
24993656 38
24993566 33
24993566 40
24993566 601
24993566 35
24993566 416
24993566 5721
24993566 334
24993566 419
24993566 480
24993566 368
24993566 786
24993530 5722
24993530 5723
24993530 5724
24993530 5725
24993459 3569
24993459 5726
24993459 600
24993459 4450
24993459 2655
24993459 5727
24993451 340
24993451 545
24993451 67
24993451 5728
24993451 5729
24993451 5730
24993451 38
24993451 5731
24993178 489
24993178 102
24993178 5732
24993178 5733
24993178 2938
24993178 989
24993178 2721
24993178 5734
24993178 1438
24993178 1189
24993178 5735
24993176 35
24993176 198
24993176 5736
24993176 510
24993176 5737
24992962 5738
24992962 26
24992962 5739
24992926 5740
24992926 5741
24992926 5742
24992926 5743
24992910 12
24992910 26
24992910 1816
24992910 38
24992906 12
24992906 377
24992906 499
24992906 67
24992906 5744
24992906 833
24992758 26
24992758 5745
24992758 5746
24992758 5747
24992758 453
24992693 5748
24992693 5749
24992693 5750
24992693 5751
24992693 5752
24992599 5753
24992599 35
24992599 67
24992406 5754
24992406 693
24992406 5755
24992406 2573
24992406 1220
24992368 3253
24992368 5756
24992368 26
24992368 1235
24992368 5757
24992368 5758
24992368 1949
24992368 5759
24992368 5760
24992281 33
24992281 236
24992281 12
24992281 5761
24992281 532
24992281 5762
24992281 38
24992180 5763
24992180 5764
24992180 5765
24992180 303
24992166 5766
24992166 569
24992166 344
24992166 67
24992166 684
24992166 5767
24992166 5768
24992166 5769
24992166 5768
24992166 3696
24992166 38
24992166 5309
24991193 12
24991193 136
24991193 5770
24991193 1308
24991193 38
24991192 5771
24991192 12
24991192 600
24991192 3531
24991192 2246
24991192 4286
24991192 3533
24991192 263
24991010 33
24991010 425
24991010 240
24991010 26
24990847 5772
24990847 5773
24990847 26
24990847 5774
24990847 5775
24990583 840
24990583 72
24990583 856
24990583 5776
24990583 5777
24990583 622
24990583 844
24990539 676
24990539 294
24990399 72
24990399 129
24990399 12
24990399 5778
24990399 532
24990399 892
24990399 5779
24990399 5780
24990399 38
24990270 840
24990270 35
24990270 5781
24990270 416
24990270 75
24990270 2863
24990270 67
24990270 844
24990234 1108
24990234 294
24990234 5782
24990105 72
24990105 311
24990105 34
24990105 12
24990105 5783
24990105 5784
24990099 468
24990099 67
24990099 79
24990099 38
24989944 26
24989919 34
24989919 12
24989919 489
24989914 35
24989914 67
24989634 12
24989634 67
24989413 5785
24989236 35
24989236 5786
24989236 5787
24989236 2958
24989236 2063
24989236 5788
24989236 5789
24989236 5790
24989236 5791
24989236 38
24989236 63
24989014 545
24989014 605
24989014 4753
24989014 3147
24989014 260
24989014 4868
24988837 4427
24988837 2279
24988837 5792
24988837 5793
24988837 5794
24988455 5795
24988455 26
24988455 2306
24988455 2246
24988079 35
24988079 67
24988079 1874
24988079 5796
24988079 1878
24988078 2055
24988078 4883
24988078 1789
24988057 5797
24988057 1149
24987905 5798
24987905 5799
24987905 907
24987905 2115
24987905 2912
24987900 12
24987900 439
24987900 38
24987823 5800
24987823 5801
24987823 67
24987823 5802
24987823 1204
24987823 263
24987808 33
24987808 5298
24987808 1357
24987808 35
24987808 3484
24987808 38
24987571 5803
24987571 35
24987571 314
24987571 5804
24987571 5805
24987571 5806
24987571 480
24987359 2036
24987359 5807
24987359 5808
24987359 2605
24987359 5809
24987359 976
24987359 5810
24987359 3753
24987359 5811
24987359 5812
24987359 4827
24987359 5813
24987359 5814
24987359 5815
24987183 5816
24987183 496
24987183 4773
24987183 530
24987183 5817
24987088 5818
24987088 5819
24986787 33
24986787 425
24986787 35
24986787 416
24986787 75
24986742 5820
24986742 67
24986742 1060
24986715 119
24986715 5821
24986715 2295
24986715 344
24986715 26
24986715 4540
24986715 3964
24986715 5822
24986715 5823
24986715 1225
24986715 5824
24986715 684
24986059 5825
24986059 3336
24986059 3541
24986059 5826
24986059 5827
24986059 5828
24985939 35
24985939 544
24985939 67
24985939 1662
24985939 480
24985939 5829
24985939 139
24985939 697
24985939 5830
24985720 5831
24985720 2594
24985593 5832
24985593 971
24985593 5833
24985372 309
24985372 26
24984548 366
24984548 600
24984548 5834
24984338 33
24984338 5835
24984338 35
24984338 41
24984338 416
24984338 2002
24984331 72
24984331 5298
24984331 529
24984331 35
24984331 41
24984331 2737
24984331 1233
24984329 72
24984329 34
24984329 129
24984329 35
24984329 344
24984190 2320
24984190 5836
24984190 3929
24984190 5837
24984190 5838
24983837 2707
24983837 37
24983822 81
24983822 5839
24983822 5840
24983822 5841
24983822 1430
24983822 1899
24983746 5842
24983746 23
24983746 3121
24983373 428
24983373 326
24983373 177
24983373 3189
24983373 2777
24983372 5843
24983372 1108
24983372 5844
24983372 585
24983372 5845
24983362 2031
24983362 5846
24983362 326
24983362 2216
24983359 898
24983359 5847
24983359 5848
24983359 5849
24983359 1955
24983359 2019
24983359 3709
24983359 72
24983359 12
24983359 3707
24983359 5850
24983359 5851
24983321 1008
24983321 31
24983321 72
24983321 425
24983321 35
24983321 489
24983321 2002
24983321 4422
24983308 168
24983308 169
24983308 1925
24983308 311
24983308 35
24983308 2593
24983308 2478
24983308 416
24983308 344
24983308 2428
24983303 5852
24983303 5853
24983303 5854
24983303 5855
24983303 5856
24983303 5857
24983303 5858
24983303 5859
24983303 5860
24983303 26
24983303 423
24983303 5861
24982911 4648
24982911 5862
24982911 5863
24982911 5864
24982911 5865
24982911 4237
24982911 5866
24982911 3544
24982851 5867
24982851 5868
24982851 344
24982850 5869
24982850 291
24982850 12
24982850 499
24982850 136
24982850 177
24982850 308
24982850 38
24982817 1080
24982817 5870
24982817 67
24982817 423
24982817 5871
24982817 5872
24982772 5873
24982772 5874
24982767 5875
24982767 291
24982767 5876
24982767 175
24982767 5877
24982766 134
24982766 253
24982766 190
24982766 344
24982766 26
24982766 1052
24982574 5878
24982436 1080
24982436 5879
24982436 67
24982392 168
24982392 253
24982392 33
24982392 129
24982392 5880
24982392 5881
24982389 171
24982389 173
24982389 407
24982389 175
24982389 1730
24982389 327
24982389 1535
24982379 81
24982379 4300
24982379 526
24982379 26
24982379 5882
24982379 307
24982375 1129
24982375 599
24982375 5883
24982375 555
24982368 257
24982368 134
24982368 5884
24982368 5885
24982368 5886
24982368 265
24982368 67
24982368 2368
24982368 5887
24982368 139
24982368 263
24982336 291
24982336 366
24982336 175
24982336 67
24982336 294
24982206 67
24982206 5888
24982206 5889
24982206 978
24981975 825
24981975 4755
24981975 366
24981975 175
24981975 4221
24981975 1235
24981975 5890
24981975 79
24981975 480
24981975 5891
24981975 5892
24981975 1949
24981447 12
24981446 12
24981446 240
24981446 67
24981446 419
24981025 5893
24981025 257
24981025 5894
24981025 2795
24981025 441
24981025 5895
24981025 5896
24981025 5897
24981025 5
24981025 4472
24981025 5898
24981025 5899
24980827 5900
24980827 67
24980827 5901
24980827 5902
24980827 2520
24980827 1261
24980827 5903
24980827 5904
24980827 5905
24980827 5906
24980821 35
24980821 26
24980821 1505
24980821 68
24980821 5907
24980821 1694
24980821 63
24980821 5908
24980821 5909
24980763 5168
24980763 838
24980763 470
24980763 5910
24980763 3274
24980763 5911
24980763 778
24980763 2076
24980763 67
24980763 5912
24980763 3208
24980762 5913
24980762 5914
24980762 5915
24980762 5916
24980762 2712
24980762 5917
24980762 67
24980762 423
24980448 12
24980448 419
24980448 5015
24980448 38
24980220 5918
24980220 35
24980220 618
24980220 5919
24980217 873
24980217 1560
24980217 5920
24980217 108
24980149 4077
24980149 67
24980149 5921
24980149 3869
24980149 5922
24980149 38
24980149 3009
24980147 1720
24980147 5923
24980147 5924
24980147 5925
24980147 677
24980147 79
24980078 726
24980078 5926
24980078 4689
24980078 35
24980078 26
24980078 113
24980078 5927
24980078 5928
24980078 5929
24980078 63
24980020 5930
24980020 5931
24980020 778
24980020 26
24980020 5932
24979756 34
24979756 35
24979756 323
24979756 344
24979756 5933
24979756 1972
24979756 5934
24979756 1500
24979731 2557
24979731 1813
24979731 234
24979731 5935
24979731 5936
24979731 5937
24979717 927
24979717 3884
24979717 4050
24979717 5590
24979717 26
24979405 5931
24979405 5114
24979405 5938
24979405 124
24979405 2136
24979405 4133
24979405 5939
24979405 33
24979405 569
24979405 74
24979405 75
24979405 5940
24979405 5941
24979321 2356
24979321 5942
24979321 340
24979321 72
24979321 35
24979321 26
24979321 5943
24979321 38
24979153 748
24979153 1175
24979153 4026
24979153 532
24979153 324
24979153 2167
24979153 5944
24979153 5945
24979153 244
24979153 5946
24979153 4123
24978925 5947
24978925 1031
24978925 5948
24978925 5949
24978925 5950
24978925 5951
24978925 5952
24978925 1121
24978925 5953
24978925 684
24978925 5954
24978925 1421
24978903 1802
24978903 5955
24978903 840
24978903 1927
24978903 238
24978903 72
24978903 74
24978903 131
24978903 5956
24978903 5957
24978903 844
24978310 5958
24978310 34
24978310 425
24978310 569
24978310 416
24977922 5959
24977922 5960
24977922 253
24977922 26
24977707 5961
24977707 26
24977707 68
24977707 1438
24977707 114
24977690 55
24977690 5962
24977690 4289
24977690 79
24977489 5963
24977489 5964
24977489 5965
24977489 26
24977489 1326
24977489 3681
24977489 3683
24977489 5966
24977443 457
24977443 2798
24977443 5967
24977443 5968
24977443 5969
24977443 4940
24976904 170
24976904 401
24976904 5970
24976904 291
24976904 5971
24976904 344
24976904 5972
24976904 67
24976792 446
24976792 35
24976792 26
24976792 5219
24976792 2655
24976792 5973
24976734 35
24976734 67
24976734 445
24976734 38
24976726 12
24976726 26
24976715 3987
24976715 5974
24976715 72
24976715 5975
24976715 5976
24976715 35
24976715 5977
24976715 2306
24976715 5978
24976715 5979
24976709 839
24976709 5980
24976709 24
24976709 25
24976709 72
24976709 35
24976709 314
24976709 5981
24976709 324
24976709 843
24976709 844
24976708 5982
24976708 311
24976708 35
24976708 3361
24976708 416
24976708 2002
24976708 4187
24976707 72
24976707 311
24976707 35
24976707 5983
24976707 416
24976707 240
24976707 334
24976705 72
24976705 526
24976705 12
24976705 600
24976705 38
24976699 291
24976699 366
24976699 67
24976699 5984
24976699 2989
24976696 1954
24976696 441
24976696 31
24976696 33
24976696 425
24976696 35
24976696 5985
24976696 344
24976696 5986
24976693 12
24976693 1951
24976693 314
24976693 1108
24976693 38
24976460 5987
24976460 1925
24976460 5988
24976460 344
24976294 5989
24976294 1588
24976294 2136
24976294 407
24976294 5990
24976294 35
24976294 5991
24976294 450
24976294 5992
24976294 5993
24976294 4395
24976294 139
24976294 5994
24976285 5995
24976177 5996
24976177 5997
24976177 2574
24976177 906
24976177 1052
24976104 5998
24975878 251
24975878 33
24975878 35
24975878 67
24975878 5999
24975878 140
24975746 6000
24975746 499
24975746 976
24975746 6001
24975746 6002
24975596 6003
24975596 2816
24975596 253
24975596 6004
24975596 6005
24975596 6006
24975596 2437
24975583 83
24975583 35
24975583 1951
24975583 36
24975583 67
24975583 2913
24975583 1629
24975583 87
24975513 5854
24975513 6007
24975513 6008
24975513 26
24975468 423
24975468 3493
24975468 4129
24975468 6009
24975163 6010
24975163 366
24975163 26
24975163 534
24975163 2699
24975163 3082
24975163 6011
24975163 6012
24975163 113
24974878 6013
24974878 3709
24974878 6014
24974878 72
24974878 33
24974878 35
24974878 4599
24974878 74
24974878 6015
24974878 130
24974878 2811
24974835 6016
24974835 12
24974835 136
24974835 6017
24974835 971
24974835 38
24974788 168
24974788 1288
24974788 6018
24974788 4720
24974788 4284
24974788 6019
24974788 33
24974788 526
24974788 35
24974788 6020
24974788 6021
24974349 569
24974349 26
24974349 2762
24974349 2167
24974349 4555
24974349 226
24974105 6022
24974105 26
24973944 2200
24973944 366
24973944 2910
24973944 4676
24973814 311
24973814 35
24973814 106
24973528 6023
24973528 12
24973528 13
24973240 72
24973240 310
24973240 529
24973240 309
24973240 323
24973240 68
24973213 1036
24973213 6024
24973213 6025
24973213 6026
24973213 6027
24973213 600
24973213 6028
24973213 1640
24973213 6029
24973213 6030
24973213 6031
24973213 1642
24973213 5252
24973122 340
24973122 6032
24973122 129
24973122 12
24973122 130
24973122 131
24973122 38
24973115 1645
24973115 532
24973115 971
24973040 6013
24973040 83
24973040 6033
24973040 1538
24973040 6034
24973040 1975
24973040 87
24972992 5690
24972992 311
24972992 35
24972992 67
24972992 745
24972972 3680
24972972 6035
24972972 6036
24972972 600
24972972 177
24972972 3634
24972972 3681
24972857 89
24972857 1682
24972857 33
24972857 35
24972857 36
24972857 4072
24972857 67
24972857 4476
24972738 366
24972738 26
24972738 177
24972738 6037
24972723 67
24972723 294
24972723 6038
24972723 1694
24972653 354
24972653 1698
24972653 6039
24972653 309
24972653 261
24972653 260
24972653 892
24972653 6040
24972653 157
24972653 1440
24972653 62
24972653 283
24972653 229
24972326 5959
24972326 6041
24972326 3473
24972326 6042
24972326 6043
24972326 585
24972298 6044
24972298 35
24972258 2893
24972258 2894
24972258 6045
24972258 6046
24972258 545
24972258 6047
24972258 676
24972258 6048
24972258 6049
24972258 6050
24972258 6051
24972258 5768
24972258 6052
24972180 35
24972180 136
24972180 6053
24972180 5734
24972180 1438
24972180 6054
24972180 38
24972118 2893
24972118 2894
24972118 6055
24972118 35
24972118 26
24971953 34
24971953 6056
24971953 416
24971796 35
24971796 6057
24971746 35
24971746 499
24971746 26
24971746 5593
24971746 684
24971746 6058
24971746 1068
24971746 6059
24971648 6060
24971648 726
24971648 4890
24971648 3473
24971648 6061
24971648 311
24971648 35
24971648 1101
24971579 6062
24971579 6063
24971579 3609
24971579 6064
24971579 6065
24971579 6066
24971579 67
24971579 6067
24971579 102
24971579 6068
24971538 271
24971538 377
24971538 67
24971538 6069
24971538 195
24971483 6070
24971483 908
24971483 6071
24971483 6072
24971483 33
24971483 34
24971483 35
24971483 6073
24971483 6074
24971483 344
24971483 26
24971483 6075
24971483 6076
24971483 1500
24971483 6077
24971483 1370
24971483 6078
24971456 253
24971456 618
24971456 26
24971456 294
24971456 6079
24971456 6080
24971383 336
24971383 3889
24971383 4851
24971383 12
24971383 605
24971383 260
24971383 4555
24971383 38
24971383 263
24971320 12
24971320 618
24971320 26
24971320 1202
24971320 38
24971320 140
24971320 1245
24971021 134
24971021 33
24971021 2034
24971021 67
24971021 6081
24971021 1975
24970911 6082
24970911 6083
24970911 3032
24970911 6084
24970911 6085
24970911 1052
24970808 35
24970808 618
24970808 26
24970808 6086
24970808 29
24970808 973
24970808 6087
24970808 6088
24970807 12
24970807 600
24970807 315
24970807 6089
24970807 6090
24970807 113
24970807 138
24970806 6091
24970806 309
24970806 26
24970806 971
24970806 6092
24970806 315
24970806 5595
24970806 2802
24970805 4703
24970805 55
24970805 1129
24970805 4178
24970805 12
24970805 605
24970695 558
24970695 83
24970695 35
24970695 1975
24970695 6093
24970695 6094
24970695 87
24970681 6095
24970681 6096
24970681 35
24970681 26
24970681 677
24970681 5106
24970681 6097
24970681 6098
24970681 6099
24970681 1309
24970681 260
24970681 139
24970681 3563
24970681 1440
24970652 5850
24970652 6100
24970257 6101
24970257 2316
24970257 6102
24970257 6103
24970257 309
24970257 416
24970257 6104
24970257 904
24970257 6105
24970257 6106
24970027 407
24970027 545
24970027 67
24970027 2212
24970027 6107
24970014 6108
24970008 1798
24970008 257
24970008 4914
24970008 1682
24970008 6109
24970008 12
24970008 6110
24970008 1275
24970008 6111
24970008 458
24969985 6112
24969985 33
24969985 35
24969985 1989
24969985 75
24969985 5956
24969985 1528
24969905 1002
24969905 6113
24969905 1077
24969905 3166
24969905 26
24969905 971
24969905 177
24969905 46
24969885 309
24969885 26
24969885 534
24969885 6114
24969885 177
24969885 445
24969882 6115
24969882 12
24969882 2156
24969882 4088
24969882 63
24969866 625
24969866 2880
24969866 12
24969866 628
24969866 6116
24969865 600
24969865 177
24969865 6117
24969865 3642
24969837 35
24969837 26
24969837 6118
24969837 158
24969837 6119
24969837 6120
24969837 2802
24969795 35
24969795 191
24969794 35
24969794 6121
24969794 676
24969794 6122
24969794 38
24969793 320
24969793 6123
24969793 416
24969793 344
24969793 1346
24969793 6124
24969793 38
24969777 6125
24969777 6126
24969777 2290
24969777 2291
24969777 6127
24969777 6128
24969689 2769
24969689 12
24969689 6129
24969689 68
24969689 315
24969689 1275
24969689 1309
24969689 260
24969689 139
24969689 2212
24969689 38
24969689 6130
24969689 263
24969689 6131
24969670 6132
24969670 6133
24969670 67
24969670 177
24969670 6134
24969670 6135
24969559 35
24969559 67
24969559 673
24969559 6136
24969559 6137
24969544 3435
24969544 1849
24969544 2710
24969544 6138
24969544 1240
24969544 35
24969544 67
24969544 6139
24969531 6140
24969292 2778
24969292 818
24969292 5061
24969292 340
24969292 819
24969292 6141
24969292 314
24969292 544
24969292 856
24969292 6142
24969292 6143
24969292 1179
24969292 5956
24969292 108
24969292 6144
24969292 3723
24969164 671
24969164 119
24969164 35
24969164 782
24969164 6145
24969164 1497
24969164 6146
24969164 26
24969164 120
24969164 6147
24969042 1415
24969042 35
24969042 344
24969042 79
24969042 480
24968948 81
24968948 89
24968948 423
24968948 585
24968948 6148
24968948 6149
24968919 6150
24968919 6151
24968919 6152
24968919 489
24968919 6153
24968919 971
24968881 265
24968881 6154
24968881 5308
24968881 6155
24968881 1829
24968881 6156
24968856 12
24968856 136
24968856 673
24968856 38
24968805 4486
24968805 5530
24968805 626
24968805 1415
24968805 6157
24968805 90
24968805 6158
24968805 961
24968805 35
24968756 5364
24968756 1677
24968756 6159
24968756 177
24968756 6160
24968756 308
24968756 102
24968756 432
24968756 2883
24968756 2721
24968756 1693
24968753 873
24968753 309
24968753 591
24968753 315
24968753 6161
24968707 569
24968707 499
24968707 67
24968707 6162
24968707 6163
24968707 38
24968707 1694
24968695 4427
24968695 6164
24968695 175
24968695 6165
24968695 2688
24968695 6166
24968695 5299
24968695 1713
24968695 1778
24968695 6167
24968332 4271
24968332 4274
24968332 404
24968332 6168
24968332 253
24968332 35
24968332 1765
24968332 6169
24968270 168
24968270 317
24968270 6170
24968270 35
24968270 6171
24968270 5431
24968270 6172
24968270 1671
24968270 6173
24968270 38
24968263 6174
24968263 175
24968263 26
24968263 677
24968263 315
24968263 3506
24968263 113
24968121 271
24968121 35
24968121 6175
24968121 409
24968121 534
24968121 971
24968121 177
24968121 79
24968084 6176
24968084 6177
24968084 4259
24968029 6178
24968029 6179
24968029 6180
24968029 6181
24968029 6182
24968029 6183
24968029 6184
24968029 26
24967750 6185
24967750 6186
24967750 5
24967658 4131
24967658 6187
24967658 6188
24967658 38
24967658 6189
24967421 134
24967421 558
24967421 1129
24967421 6190
24967421 6191
24967421 3336
24967421 327
24967385 168
24967385 925
24967385 6192
24967385 169
24967385 927
24967385 5395
24967385 5396
24967385 26
24967385 929
24967385 785
24967385 6193
24967385 6194
24967385 368
24967385 6195
24967385 933
24967066 1288
24967066 40
24967066 6196
24967002 89
24967002 6197
24967002 1558
24967002 6198
24967002 3423
24967002 6199
24967002 319
24967002 3594
24967002 1951
24967002 67
24967002 6200
24967002 1346
24967002 6201
24967002 94
24966992 6202
24966992 72
24966992 34
24966992 35
24966992 416
24966992 344
24966992 1039
24966992 6203
24966972 2301
24966972 468
24966972 6204
24966972 3387
24966972 87
24966965 6205
24966965 960
24966965 12
24966965 67
24966965 6206
24966965 586
24966965 6207
24966965 3738
24966965 282
24966965 1280
24966965 3036
24966965 6208
24966965 1245
24966965 638
24966962 6209
24966962 35
24966962 36
24966962 26
24966920 12
24966920 618
24966920 67
24966920 2655
24966920 38
24966920 6210
24966916 6211
24966916 960
24966916 12
24966916 1241
24966916 419
24966916 6212
24966913 12
24966913 67
24966913 6213
24966913 38
24966913 6214
24966913 1694
24966834 1955
24966834 1131
24966834 26
24966834 6215
24966834 6216
24966798 6217
24966798 6218
24966798 6219
24966798 270
24966798 6220
24966798 6221
24966798 6222
24966798 532
24966798 6223
24966798 6224
24966701 1006
24966701 1007
24966701 31
24966701 32
24966701 72
24966701 310
24966701 34
24966701 35
24966701 6225
24966688 6226
24966688 6227
24966688 35
24966688 6228
24966688 3459
24966688 6229
24966688 1042
24966688 6230
24966688 649
24966688 38
24966680 6231
24966680 6232
24966680 6233
24966680 2434
24966680 710
24966680 26
24966680 6234
24966680 2057
24966673 6235
24966673 6236
24966673 6237
24966673 13
24966673 6238
24966673 1083
24966643 234
24966643 6239
24966643 3745
24966643 6240
24966601 72
24966601 321
24966601 33
24966601 529
24966601 35
24966600 1954
24966600 661
24966600 72
24966600 35
24966600 527
24966591 89
24966591 33
24966591 40
24966591 34
24966591 6196
24966591 1695
24966591 131
24966591 324
24966591 334
24966589 726
24966589 947
24966589 72
24966589 33
24966589 40
24966589 34
24966589 35
24966589 41
24966589 334
24966588 526
24966588 545
24966588 41
24966588 240
24966588 334
24966586 72
24966586 311
24966586 35
24966583 1955
24966583 6241
24966583 1999
24966583 72
24966583 33
24966583 425
24966583 35
24966583 75
24966582 3527
24966582 1802
24966582 31
24966582 2315
24966582 840
24966582 6242
24966582 6243
24966582 33
24966582 601
24966582 35
24966582 5431
24966582 6244
24966582 6245
24966485 6246
24966485 12
24966485 3166
24966485 6247
24966485 2156
24966485 6248
24966485 283
24966485 139
24966485 38
24966485 1447
24966187 1954
24966187 6062
24966187 40
24966187 35
24966187 416
24966187 4419
24965914 134
24965914 124
24965914 35
24965914 416
24965914 26
24965914 38
24965896 1080
24965896 5477
24965896 35
24965896 240
24965845 6249
24965775 1391
24965775 6250
24965775 6251
24965775 336
24965775 72
24965775 67
24965775 3878
24965775 6252
24965572 12
24965572 67
24965572 6253
24965572 6254
24965572 1421
24965423 434
24965423 35
24965423 6255
24965423 6256
24965405 6257
24965405 340
24965405 344
24965405 67
24965405 6258
24965400 257
24965400 6259
24965400 4323
24965400 5409
24965400 12
24965400 102
24965400 38
24965399 257
24965399 3974
24965399 6260
24965399 124
24965399 6261
24965399 6262
24965399 12
24965399 38
24965398 12
24965398 67
24965398 439
24965398 6263
24965391 177
24965350 6264
24965350 6265
24965350 6266
24965350 6267
24965350 2103
24965350 26
24965163 600
24965163 490
24965163 384
24965107 26
24965084 12
24965084 6268
24965084 3948
24965084 6269
24965084 6270
24964964 12
24964964 1497
24964964 67
24964964 6271
24964964 38
24964964 6272
24964964 2194
24964800 75
24964800 1346
24964740 123
24964740 6273
24964740 24
24964740 416
24964740 6274
24964740 26
24964688 5298
24964688 34
24964688 6275
24964688 6276
24964688 439
24964684 6277
24964684 2553
24964684 2868
24964684 6278
24964684 5382
24964684 6279
24964684 439
24964572 6280
24964572 6281
24964572 1240
24964572 3077
24964572 25
24964572 6282
24964572 2069
24964572 842
24964572 600
24964572 2307
24964570 4885
24964570 6283
24964570 2459
24964570 6284
24964570 6285
24964570 1864
24964570 1836
24964570 6286
24964515 2324
24964515 4506
24964515 253
24964515 527
24964515 1679
24964362 6287
24964362 6288
24964362 6289
24964362 6290
24964362 6291
24964362 26
24964271 6292
24964271 6293
24964072 525
24964072 310
24964072 523
24964072 34
24964072 6294
24964072 416
24964072 3484
24964060 6295
24964060 600
24964060 534
24964053 421
24964053 838
24964053 5380
24964053 4133
24964053 3166
24964053 26
24963540 2502
24963540 33
24963540 6296
24963487 72
24963487 34
24963487 12
24963487 2143
24963487 2096
24963487 38
24963354 134
24963354 688
24963354 79
24963354 38
24963215 366
24963215 26
24963215 490
24963148 2232
24963148 1803
24963148 238
24963148 309
24963148 323
24963148 344
24963148 6297
24963148 6298
24963148 3815
24963148 843
24963148 6299
24963126 6082
24963126 6300
24963126 441
24963126 5418
24963126 380
24963126 3991
24963126 1934
24963126 6301
24963126 2573
24963126 1082
24963126 4416
24963126 1825
24963048 6302
24963048 1517
24963048 336
24963048 1205
24963048 837
24963048 158
24962955 81
24962955 727
24962955 12
24962955 891
24962955 67
24962955 2958
24962955 458
24962955 38
24962955 459
24962955 6303
24962955 6304
24962942 6305
24962942 79
24962942 6306
24962900 6307
24962900 83
24962900 6308
24962900 12
24962900 67
24962900 85
24962900 6309
24962900 6310
24962900 38
24962900 87
24962841 123
24962841 759
24962841 6311
24962841 6312
24962841 762
24962841 6313
24962841 26
24962841 5509
24962841 6314
24962785 257
24962785 6315
24962785 4616
24962785 177
24962785 68
24962785 6316
24962785 3432
24962785 571
24962785 6317
24962785 6318
24962785 114
24962785 62
24962785 1034
24962780 4890
24962780 6319
24962780 6320
24962780 4181
24962780 6321
24962780 377
24962780 26
24962397 6322
24962397 4274
24962397 6323
24962397 6324
24962397 1786
24962397 6325
24962397 111
24962397 2167
24962397 244
24962397 243
24962397 4081
24962397 3815
24962397 6326
24962397 6327
24962397 226
24962397 63
24961934 12
24961934 600
24961934 38
24961901 175
24961901 67
24961901 2216
24961901 6328
24961901 4016
24961901 6329
24961901 6330
24961873 6331
24961873 6332
24961873 6333
24961873 280
24961873 6334
24961873 6335
24961873 26
24961873 6336
24961848 311
24961848 236
24961848 6337
24961848 1531
24961848 6338
24961745 2506
24961745 1922
24961745 6339
24961745 83
24961745 1793
24961745 12
24961745 87
24961679 33
24961679 601
24961482 26
24961482 490
24961482 6306
24961349 4050
24961349 5590
24961349 12
24961349 38
24961288 134
24961288 6340
24961288 35
24961288 532
24961288 38
24961288 87
24961202 441
24961202 6341
24961202 33
24961202 6342
24961202 67
24961202 4202
24961202 622
24960499 6343
24960499 6344
24960499 6345
24960451 1148
24960451 6346
24960451 337
24960451 6347
24960451 67
24960451 423
24960276 6348
24960276 6060
24960276 1276
24960276 6349
24960276 6350
24960276 309
24960276 1765
24960176 791
24960176 6351
24960176 2889
24960143 1207
24960143 4958
24960143 257
24960143 6352
24960143 6353
24960143 777
24960143 6354
24960143 6355
24960143 26
24960143 6356
24960143 6357
24960058 792
24960058 257
24960058 6358
24960058 35
24960058 327
24960055 6359
24960055 6360
24960055 558
24960055 1682
24960055 6361
24960055 22
24960055 6362
24960055 35
24960055 136
24960055 893
24960055 3522
24960055 29
24960055 6363
24960055 1275
24960055 140
24960036 6364
24960036 6365
24960036 6366
24960036 314
24960036 1174
24960036 4967
24960036 1020
24960036 6367
24959956 55
24959956 95
24959956 6368
24959956 791
24959956 79
24959956 3758
24959270 905
24959270 6369
24959270 490
24959270 439
24959247 6370
24959247 6371
24959247 26
24959247 6372
24959239 3811
24959239 2076
24959239 6373
24959239 2677
24959239 422
24959239 6374
24959228 6375
24959228 6376
24959228 6377
24959228 6378
24959228 618
24959228 6379
24959228 6380
24959082 35
24959082 6381
24959082 1597
24959082 67
24959082 79
24959080 35
24959080 175
24959080 67
24959080 6153
24959080 6382
24959080 327
24959076 35
24959076 6201
24958825 2386
24958825 499
24958825 26
24958825 1693
24958684 35
24958684 175
24958684 6383
24958469 12
24958469 6384
24958469 6385
24958469 6386
24958469 1055
24958469 3282
24958469 6387
24958469 6388
24958469 2759
24958469 6389
24958469 2645
24958416 6390
24958416 35
24958416 67
24958341 726
24958341 947
24958341 6391
24958341 2750
24958341 35
24958341 6392
24958341 6393
24958341 283
24958341 6394
24958341 4612
24958341 1614
24958341 1828
24958341 638
24958254 6395
24958254 6396
24958254 2830
24958254 688
24958254 75
24958254 6397
24958254 38
24958217 5848
24958217 6398
24958217 2069
24958217 344
24958217 4843
24958217 26
24958217 6399
24958217 6400
24958217 6401
24958217 1034
24957667 134
24957667 35
24957667 26
24957667 6402
24957214 6403
24957214 934
24957214 6404
24957214 3540
24957214 6405
24957214 1050
24957206 230
24957206 134
24957206 82
24957206 4148
24957206 35
24957206 5325
24957206 971
24957206 177
24957206 6406
24957159 2598
24957159 526
24957159 6407
24957159 1695
24957159 1174
24956939 401
24956939 55
24956939 173
24956939 6340
24956939 35
24956939 175
24956939 6408
24956939 38
24956887 1587
24956887 469
24956887 470
24956887 733
24956887 2516
24956887 6409
24956887 6410
24956887 6411
24956887 366
24956887 6412
24956887 905
24956887 4305
24956887 6413
24956887 6414
24956887 6415
24956887 6416
24956887 480
24956887 6417
24956488 405
24956488 6418
24956488 291
24956488 4310
24956488 3100
24956481 6419
24956481 908
24956481 681
24956481 1346
24956481 6420
24956481 6421
24956481 6422
24956481 6423
24956481 244
24956481 6424
24956481 6425
24956481 3816
24956481 226
24956481 6426
24956481 6427
24956436 6428
24956436 129
24956436 12
24956436 4521
24956436 344
24956436 130
24956436 136
24956436 2781
24956436 3459
24956378 6429
24956378 6430
24956378 1208
24956378 6431
24956378 6432
24956378 6433
24956378 6434
24956378 6435
24956346 366
24956346 5547
24956345 6436
24956345 291
24956345 175
24956345 6437
24956345 6438
24956345 432
24956259 55
24956259 558
24956259 6439
24956259 205
24956259 12
24956259 600
24956259 4158
24956105 1415
24956105 35
24956105 4437
24956105 6440
24956038 2229
24956038 35
24956038 416
24955893 6441
24955893 6442
24955791 545
24955791 26
24955791 38
24955456 6443
24955456 4284
24955456 33
24955456 35
24955456 85
24955456 79
24955456 419
24955456 87
24955415 6444
24955415 6445
24955415 3964
24955415 448
24955377 3151
24955377 340
24955377 34
24955377 12
24955377 416
24955377 2938
24955377 38
24955159 3578
24955159 6446
24955159 12
24955159 2175
24955159 6447
24955159 1055
24955159 6448
24954992 340
24954992 6449
24954992 545
24954992 26
24954888 6450
24954888 6451
24954888 6452
24954888 422
24954888 499
24954888 6453
24954888 177
24954871 653
24954871 271
24954871 6454
24954871 6455
24954871 68
24954871 6456
24954871 315
24954871 3158
24954871 3159
24954871 697
24954865 6457
24954865 5319
24954865 545
24954865 110
24954865 6458
24954675 72
24954675 33
24954675 526
24954675 35
24954675 6459
24954675 416
24954675 334
24954667 6460
24954667 35
24954667 67
24954667 6461
24954667 38
24954667 889
24954667 6462
24954587 748
24954587 878
24954587 12
24954587 3712
24954587 6463
24954587 6464
24954587 2875
24954587 4337
24954587 4338
24954587 1184
24954587 3434
24954480 35
24954480 618
24954480 26
24954480 6465
24954480 6466
24954480 102
24954480 893
24954480 797
24954480 6467
24954480 6468
24954480 2720
24954480 6469
24954480 3145
24954480 1778
24954480 38
24954480 797
24954480 2565
24954480 6470
24954415 81
24954415 441
24954415 2068
24954415 1999
24954415 3403
24954415 324
24954415 6471
24954415 5275
24954415 6472
24954415 1692
24954415 6473
24954394 6474
24954394 6475
24954394 4025
24954394 6476
24954394 6477
24954394 67
24954394 6478
24954365 12
24954365 6479
24954365 6356
24954365 38
24954288 1975
24954031 6480
24954031 375
24954031 233
24954031 569
24954031 1075
24954031 68
24954031 893
24954031 6481
24954031 1631
24954031 260
24954031 1311
24954031 6482
24953984 4847
24953984 1740
24953984 618
24953984 67
24953984 6483
24953984 6484
24953616 825
24953616 6485
24953616 1541
24953616 6486
24953616 6487
24953616 6488
24953605 257
24953605 6489
24953605 6490
24953605 558
24953605 552
24953605 553
24953605 6491
24953605 532
24953605 3878
24953550 6492
24953550 6493
24953550 6494
24953550 6495
24953550 6496
24953550 327
24953550 4753
24953550 4868
24953385 119
24953385 6497
24953385 340
24953385 6498
24953385 35
24953385 2572
24953371 3540
24953371 309
24953371 6499
24953371 6500
24953371 175
24953371 26
24953371 6501
24953371 2156
24953371 4088
24953371 1816
24953354 175
24953354 5844
24953337 1288
24953337 311
24953337 309
24953337 2296
24953321 6502
24953279 175
24953279 6503
24953279 294
24953279 1733
24953274 6504
24953274 6505
24953274 67
24953274 177
24953273 6506
24953273 134
24953273 6507
24953273 6508
24953273 12
24953273 6509
24953273 649
24953273 4417
24953266 175
24953266 26
24953266 177
24953253 2229
24953253 34
24953253 5821
24953253 6510
24953253 344
24953253 26
24953253 4540
24953253 3964
24953253 5822
24953253 6511
24953253 1225
24953253 6512
24953253 5824
24953253 6513
24953253 1447
24953253 6514
24953207 801
24953207 6515
24953207 6516
24953207 6517
24953207 2307
24953207 6518
24952890 35
24952874 4543
24952874 309
24952874 422
24952874 6519
24952874 577
24952874 67
24952874 4555
24952874 814
24952874 4544
24952874 6520
24952874 717
24952874 6521
24952874 216
24952441 499
24952441 67
24952441 79
24952200 853
24952200 6522
24952200 253
24952200 1765
24952200 67
24952200 4738
24952200 423
24952200 2823
24952200 6523
24952200 6524
24952200 2135
24952197 72
24952197 526
24952197 12
24952197 344
24952174 6082
24952174 6525
24952174 1337
24952174 6526
24952174 6527
24952174 6528
24952174 423
24952174 6529
24952174 5906
24952016 6530
24952016 67
24952016 213
24951987 441
24951987 6398
24951987 131
24951987 26
24951987 6531
24951987 622
24951601 4188
24951601 494
24951601 340
24951601 6532
24951601 6533
24951601 1136
24951470 6534
24951470 825
24951470 1371
24951470 6535
24951470 6536
24951470 6537
24951470 324
24951349 6538
24951349 532
24951349 6539
24951335 6540
24951335 6541
24951335 35
24951335 6542
24951335 546
24951335 6543
24951335 99
24951335 6544
24951335 621
24951331 6545
24951331 6546
24951331 23
24951331 1928
24951323 1744
24951323 1131
24951323 3751
24951323 6547
24951323 6548
24951323 67
24951323 6549
24951323 4306
24951323 79
24951323 510
24951323 6550
24951302 75
24951258 6551
24951258 971
24951258 6552
24951258 6553
24951258 5758
24951258 6554
24951229 239
24951229 660
24951228 72
24951228 12
24951228 67
24951228 38
24951226 6555
24951226 6556
24951226 546
24951226 618
24951226 67
24951216 309
24951216 240
24951197 12
24951197 67
24951052 6534
24951052 492
24951052 6557
24951052 6558
24951052 497
24951052 6559
24951052 6560
24951052 1662
24951052 2185
24951052 611
24951052 2681
24951052 6561
24951052 506
24951052 6562
24951037 3302
24951037 213
24950991 35
24950991 67
24950991 510
24950991 6563
24950991 1629
24950941 801
24950941 340
24950941 981
24950941 1541
24950941 12
24950941 198
24950483 6250
24950483 6564
24950483 72
24950483 33
24950483 35
24950483 544
24950483 6565
24950483 6566
24950374 6567
24950374 6568
24950374 6569
24950374 1339
24950374 1025
24950374 6570
24950374 6571
24950374 6572
24950374 26
24950374 6501
24950374 6573
24950290 6574
24950290 35
24950290 673
24950290 893
24950290 6575
24950290 111
24950290 5449
24950290 6576
24950290 2379
24950290 6577
24950290 195
24950290 158
24950290 4348
24950290 6578
24950280 291
24950280 1109
24950280 175
24950280 26
24950280 294
24950280 79
24950276 660
24950276 6579
24950276 2428
24950265 2316
24950265 33
24950265 660
24950265 416
24950265 6580
24950264 6581
24950264 26
24950264 38
24950230 6582
24950230 6583
24950230 6584
24950230 6585
24950230 3709
24950230 569
24949881 6586
24949881 6587
24949881 6588
24949881 6589
24949881 26
24949624 6590
24949624 6591
24949624 36
24949624 26
24949624 6592
24949624 1447
24949612 857
24949612 340
24949612 136
24949612 2090
24949611 470
24949611 2728
24949611 72
24949611 12
24949611 1768
24949608 1658
24949608 340
24949608 26
24949608 1054
24949608 2090
24949608 3443
24949608 21
24949607 6593
24949607 1218
24949607 294
24949607 6594
24949607 6595
24949606 3302
24949606 6596
24949606 5
24949606 6597
24949606 6598
24949606 6599
24949606 6600
24949606 6601
24949473 6602
24949473 6603
24949473 1840
24949473 233
24949473 6604
24949473 6605
24949473 6606
24949473 26
24949473 1075
24949451 6607
24949451 6608
24949451 1087
24949451 6609
24949451 6610
24949451 6611
24949451 377
24949451 26
24949431 35
24949326 6606
24949326 33
24949326 2498
24949326 6612
24949326 416
24949326 6613
24949326 334
24949318 33
24949318 35
24949318 67
24948961 35
24948961 67
24948692 2229
24948692 6614
24948692 6615
24948692 3968
24948692 340
24948692 1077
24948692 6616
24948692 3808
24948692 6617
24948692 6618
24948692 6619
24948692 620
24948692 6620
24948692 6621
24948215 6622
24948215 514
24948215 34
24948215 6623
24948215 6624
24948215 1989
24948215 618
24948215 6625
24948215 6626
24947959 6627
24947959 26
24947959 6628
24947959 2792
24947959 6629
24947959 5386
24947959 114
24947923 4132
24947923 6630
24947923 6339
24947923 2769
24947923 6631
24947923 6632
24947923 26
24947923 68
24947923 6633
24947923 6634
24947873 857
24947873 4744
24947873 6635
24947873 35
24947873 6636
24947873 6637
24947873 1715
24947873 4952
24947873 1171
24947784 81
24947784 6638
24947784 208
24947784 2597
24947784 2177
24947784 211
24947784 253
24947784 6639
24947784 35
24947784 577
24947784 26
24947784 218
24947784 102
24947784 6640
24947784 111
24947784 216
24947768 6641
24947768 5782
24947606 401
24947606 366
24947606 67
24947606 534
24947606 6642
24947606 5308
24947606 6643
24947606 2060
24947606 4994
24947606 1445
24947606 2959
24947606 6644
24947606 6645
24947365 441
24947365 6646
24947365 2068
24947365 949
24947365 3403
24947365 62
24947365 148
24947365 4627
24947355 3310
24947355 6647
24947355 3280
24947355 441
24947355 2697
24947355 6648
24947355 6649
24947355 1920
24947355 6650
24947355 6651
24947355 6652
24947355 6653
24947266 253
24947266 496
24947266 6654
24947266 6655
24947266 377
24947266 6656
24947266 6657
24947266 534
24947266 423
24947266 6658
24947253 6659
24947252 6660
24947252 3063
24947179 6661
24947179 6662
24947179 366
24947179 6663
24947179 6664
24947179 534
24947179 6665
24947179 2699
24947179 4608
24947179 578
24947179 6666
24947039 441
24947039 3301
24947039 6667
24947039 6668
24947039 6669
24947039 1419
24947039 67
24947039 5106
24947039 1309
24947038 1536
24947038 34
24947038 6670
24947038 35
24947038 416
24947038 26
24947038 5015
24947038 6671
24946951 2749
24946951 26
24946951 294
24946951 5081
24946283 6672
24946283 912
24946283 12
24946283 67
24946283 673
24946283 1506
24946282 123
24946282 3709
24946282 126
24946282 6673
24946282 33
24946282 35
24946282 36
24946282 5172
24946282 130
24946282 6674
24946282 38
24946162 6675
24946162 791
24946162 5991
24946162 6676
24946162 1082
24946162 2823
24946162 6677
24946162 6678
24945651 82
24945651 2382
24945651 6679
24945651 233
24945651 6680
24945651 6681
24945651 6682
24945651 6683
24945651 6684
24945651 841
24945651 842
24945651 618
24945651 26
24945651 6685
24945581 203
24945581 6686
24945581 3403
24945581 26
24945581 324
24945581 6687
24945581 6688
24945581 6689
24945581 6690
24945581 3727
24945581 167
24945562 72
24945562 33
24945562 435
24945562 34
24945562 4139
24945562 35
24945562 6691
24945443 119
24945443 75
24945443 26
24945443 5822
24945443 6692
24945443 6693
24945380 134
24945380 83
24945380 12
24945380 6694
24945380 85
24945380 79
24945380 86
24945380 3348
24945380 38
24945380 87
24945379 6695
24945379 727
24945379 6696
24945379 340
24945379 6697
24945379 2184
24945379 6698
24945379 315
24945379 3522
24945379 889
24945379 5306
24945379 1614
24945379 3245
24945379 638
24945372 6699
24945372 175
24945372 6700
24945368 6082
24945368 2031
24945368 12
24945368 6701
24945368 1170
24945279 6702
24945279 1036
24945279 6703
24945279 6250
24945279 6704
24945279 6705
24945279 6706
24945279 6707
24945279 321
24945279 6708
24945279 6709
24945279 6710
24945279 6711
24945279 6712
24945279 1801
24945279 6713
24945279 6714
24945279 6715
24945003 55
24945003 1065
24945003 84
24945003 38
24945002 83
24945002 12
24945002 416
24945002 6716
24945002 67
24945002 6717
24945002 327
24945002 87
24945001 660
24945000 1080
24945000 912
24945000 6308
24945000 12
24945000 6718
24945000 2821
24944999 123
24944999 6719
24944999 6555
24944999 6720
24944999 33
24944999 12
24944999 3946
24944999 6721
24944999 108
24944999 1171
24944998 6722
24944998 205
24944998 960
24944998 12
24944998 6723
24944998 6724
24944998 915
24944998 673
24944998 6725
24944998 6726
24944998 38
24944998 6727
24944901 1802
24944901 3311
24944901 3486
24944901 4605
24944901 6728
24944901 1116
24944707 6347
24944707 4427
24944707 6729
24944707 6730
24944707 6515
24944697 33
24944697 34
24944697 35
24944697 67
24944697 2655
24944697 38
24944696 6731
24944696 494
24944696 35
24944696 26
24944696 3656
24944696 423
24944696 6732
24944696 6733
24944696 6734
24944690 317
24944690 4521
24944690 175
24944690 1704
24944690 6735
24944690 745
24944688 12
24944688 673
24944688 6089
24944688 6393
24944688 283
24944688 6736
24944688 6737
24944667 290
24944667 175
24944667 67
24944667 6738
24944667 6739
24944667 1492
24944667 2494
24944651 257
24944651 2136
24944651 35
24944651 530
24944651 6740
24944651 6741
24944647 257
24944647 271
24944647 6742
24944647 26
24944647 3454
24944647 2565
24944540 6242
24944540 72
24944540 526
24944540 35
24944540 106
24944540 75
24944513 6743
24944513 1849
24944513 5893
24944513 3873
24944513 6744
24944513 6745
24944513 6746
24944513 6747
24944513 35
24944494 35
24944494 67
24944494 2529
24944494 1629
24944494 38
24944494 87
24944491 257
24944491 6748
24944491 6749
24944491 6750
24944491 6751
24944491 6752
24944491 20
24944491 6753
24944491 1879
24944490 317
24944490 3540
24944490 35
24944490 4521
24944490 67
24944464 81
24944464 304
24944464 230
24944464 4323
24944464 6754
24944464 22
24944464 6755
24944464 72
24944464 33
24944464 6756
24944464 601
24944464 6757
24944464 499
24944464 6758
24944464 29
24944463 31
24944463 6759
24944463 33
24944463 40
24944463 34
24944463 236
24944463 35
24944463 106
24944463 416
24944078 89
24944078 35
24944078 6432
24944078 315
24944078 94
24944078 1275
24944078 38
24944071 2560
24944071 26
24943859 1587
24943859 6760
24943859 1813
24943859 6761
24943859 6762
24943859 6763
24943859 26
24943859 677
24943720 230
24943720 2241
24943720 12
24943720 1597
24943720 38
24943235 934
24943235 213
24943235 5828
24943135 6764
24943135 35
24943135 6765
24943135 38
24943135 6766
24943104 6767
24943104 6768
24943104 6769
24943104 253
24943104 769
24942805 2904
24942805 12
24942805 67
24942805 2888
24942805 6770
24942805 6771
24942805 38
24942805 140
24942805 149
24942629 6772
24942629 26
24942629 6773
24941986 600
24941986 6774
24941955 6775
24941955 12
24941955 26
24941955 6776
24941955 6777
24941710 4116
24941710 6778
24941710 3984
24941710 6779
24941686 265
24941686 6780
24941686 177
24941683 6781
24941683 177
24941670 2290
24941670 469
24941670 6782
24941670 336
24941670 253
24941670 35
24941670 600
24941670 534
24941670 423
24941670 3100
24941670 6783
24941500 6784
24941500 1932
24941500 499
24941500 5305
24941454 168
24941454 925
24941454 2709
24941454 169
24941454 6785
24941454 317
24941454 251
24941454 927
24941454 778
24941454 3209
24941454 1744
24941454 253
24941454 67
24941454 3114
24941454 6786
24941454 6787
24941454 226
24941454 3820
24941119 6359
24941119 3448
24941119 35
24941119 67
24941119 893
24941119 1275
24941119 1309
24941119 139
24941119 3454
24941119 263
24941119 2753
24941118 6788
24941118 6789
24941118 253
24941118 136
24940873 6790
24940873 6791
24940873 660
24940873 673
24940873 138
24940767 545
24940767 67
24940767 38
24940508 558
24940508 173
24940508 5612
24940508 358
24940508 6792
24940508 265
24940508 3336
24940508 6793
24940508 85
24940508 6794
24940508 79
24940508 6795
24940500 401
24940500 6796
24940500 6797
24940500 6798
24940500 3368
24940500 26
24940500 534
24940500 3440
24940500 6799
24940493 6800
24940493 6801
24940493 6802
24940493 6803
24940483 67
24940483 6804
24940483 177
24940137 6805
24940137 6806
24940137 6807
24940137 6808
24940137 327
24940108 6809
24940108 35
24940108 6810
24940108 1975
24940098 366
24940098 1534
24940098 6811
24940072 35
24940072 152
24940071 625
24940071 81
24940071 190
24940071 26
24940071 6812
24940058 421
24940058 6813
24940058 423
24940058 3452
24940058 6814
24940058 1824
24940058 1083
24940057 6815
24940057 2041
24940057 1798
24940057 6816
24940057 2130
24940057 6817
24940057 257
24940057 2356
24940057 6818
24940057 404
24940057 2081
24940057 6819
24940057 6820
24940057 309
24940057 6821
24939822 251
24939822 12
24939822 67
24939822 255
24939822 38
24939737 1587
24939737 6822
24939737 3068
24939737 251
24939737 6823
24939737 6824
24939737 6825
24939737 253
24939737 1637
24939737 949
24939737 6826
24939737 2306
24939737 6827
24939737 6828
24939728 12
24939728 344
24939728 38
24939570 35
24939570 6829
24939570 111
24939570 2096
24939570 6830
24939570 4518
24939570 6831
24939570 6832
24939570 6833
24939348 35
24939348 323
24939348 240
24939300 6834
24939300 35
24939300 67
24939300 6835
24939300 315
24939300 1458
24939300 1546
24939300 1400
24939294 257
24939294 6836
24939294 336
24939294 64
24939294 260
24939294 139
24939294 1034
24939294 140
24939294 1311
24939294 6482
24938904 6837
24938904 6838
24938904 2410
24938904 6839
24938904 6840
24938904 3043
24938522 4998
24938522 6841
24938522 136
24938522 534
24938522 6842
24938522 6843
24938522 6844
24938468 627
24938468 35
24938468 6845
24938468 6846
24938468 630
24938427 1557
24938427 1954
24938427 3473
24938427 6847
24938427 1685
24938427 26
24938427 6848
24938427 6849
24938358 336
24938358 6850
24938358 4753
24937957 934
24937957 6851
24937957 862
24937957 3873
24937957 5418
24937957 6852
24937957 291
24937957 6853
24937957 6854
24937669 1129
24937669 83
24937669 35
24937669 326
24937669 85
24937669 2428
24937669 87
24937516 2316
24937516 6855
24937516 324
24937516 2090
24937516 6856
24937450 123
24937450 2067
24937450 6857
24937450 840
24937450 439
24937450 6858
24937450 6859
24937404 6860
24937404 6861
24937404 6862
24937404 31
24937404 6863
24937404 310
24937404 236
24937404 35
24937404 416
24937404 6864
24937404 334
24937404 1528
24937404 6865
24937404 6866
24937333 6867
24937333 3423
24937333 1166
24936491 4295
24936491 198
24936258 441
24936258 1376
24936258 6868
24936258 6869
24936258 1497
24936258 26
24936258 4015
24936258 6870
24936258 666
24936226 6871
24936226 6872
24936226 177
24936226 6873
24936226 6874
24936213 366
24936213 1430
24936203 425
24936203 35
24936203 6875
24936203 416
24936203 75
24936203 3484
24936152 366
24936152 199
24936152 6876
24936152 6877
24935581 12
24935581 6878
24935581 1715
24935581 3396
24935581 38
24935581 140
24935578 6879
24935578 6880
24935578 4579
24935578 177
24935574 317
24935574 72
24935574 12
24935574 240
24935574 67
24935574 38
24935567 878
24935567 4866
24935567 6881
24935567 72
24935567 33
24935567 34
24935567 12
24935567 4187
24935567 3080
24935445 124
24935445 6882
24935445 6883
24935445 6884
24935445 3263
24935445 6885
24935395 123
24935395 1131
24935395 3993
24935395 2316
24935395 26
24935395 1127
24935395 3440
24935389 1077
24935389 309
24935389 377
24935389 67
24935389 971
24935389 6886
24935389 6887
24935374 996
24935374 67
24935374 99
24935374 6888
24935374 6889
24935374 6890
24935374 4080
24935374 6891
24935374 6892
24935374 6893
24935357 422
24935357 64
24935357 6894
24935357 6440
24935357 6895
24935355 688
24935355 67
24935355 6896
24935355 38
24935308 2016
24935308 6897
24935308 12
24935308 416
24935308 344
24935308 130
24935308 67
24935308 79
24935308 2018
24935306 6898
24935306 6899
24935306 6900
24935306 35
24935306 6901
24935306 6902
24935306 87
24935302 6903
24935302 72
24935302 526
24935302 35
24935302 6904
24935302 344
24935302 6905
24935302 38
24935276 83
24935276 688
24935276 416
24935276 67
24935276 445
24935276 384
24935276 87
24935203 1541
24935203 545
24935203 6906
24935203 67
24935203 6907
24934866 81
24934866 6908
24934866 408
24934866 535
24934866 88
24934735 660
24934735 67
24934699 6909
24934699 33
24934699 35
24934699 6276
24934632 12
24934632 136
24934632 262
24934618 5114
24934618 5016
24934618 4050
24934618 5590
24934618 2538
24934618 1789
24934165 257
24934165 1129
24934165 12
24934165 67
24934165 837
24934165 649
24933714 67
24933714 6305
24933714 6910
24933530 4449
24933530 6911
24933530 26
24933395 532
24933395 5844
24933324 4689
24933324 6912
24933324 64
24933324 6153
24933324 140
24933270 291
24933270 26
24933082 6851
24933082 681
24933082 6913
24933082 6914
24933082 6915
24933082 6916
24933082 4099
24933082 6917
24933082 6918
24933082 6919
24932824 340
24932824 515
24932824 6920
24932824 6921
24932824 6922
24932824 38
24932686 2188
24932686 34
24932686 35
24932686 6923
24932681 6924
24932681 203
24932681 1208
24932681 2103
24932681 26
24932681 59
24932681 6925
24932681 63
24932583 3670
24932583 5021
24932583 33
24932583 2283
24932583 240
24932583 6926
24932569 6927
24932569 6928
24932569 4537
24932569 1511
24932569 6929
24932569 3483
24932569 1172
24932569 6930
24932569 6931
24932569 6932
24932569 794
24932569 6136
24932569 993
24932461 6933
24932461 4007
24932461 6934
24932461 5637
24932461 3070
24932461 6935
24932461 25
24932461 2280
24932461 1823
24932461 6936
24932461 6937
24932461 6938
24932302 72
24932302 12
24932302 416
24932302 6939
24932302 67
24932302 6940
24932302 6941
24932302 38
24932302 6942
24932294 175
24932294 26
24932294 6943
24932294 2616
24932294 6944
24932287 975
24932287 22
24932287 35
24932287 409
24932287 677
24932287 6384
24932287 6945
24932287 29
24932283 6946
24932283 6947
24932283 35
24932283 136
24932283 673
24932283 38
24932263 6948
24932263 35
24932263 67
24932263 38
24932263 4612
24932259 6949
24932259 6950
24932259 6951
24932259 464
24932259 6952
24932259 6953
24932242 6954
24932242 6955
24932242 5988
24932242 38
24932235 401
24932235 943
24932235 291
24932235 6956
24932235 6957
24932235 6958
24932235 3440
24932235 4676
24931620 1798
24931620 6959
24931620 6960
24931620 441
24931620 3192
24931620 309
24931620 600
24931620 2468
24931357 6961
24931357 6962
24931357 6963
24931357 6964
24931357 6965
24931357 3819
24931357 157
24931286 6966
24931286 6967
24931286 6968
24931286 26
24931286 5321
24931253 2229
24931253 6969
24931253 6970
24931253 2893
24931253 2894
24931253 6971
24931253 6972
24931253 12
24931253 67
24931253 419
24931253 38
24931142 33
24931142 35
24931142 26
24931142 6973
24931142 148
24931142 2688
24931142 6974
24931142 315
24931142 29
24931142 603
24931142 604
24931142 6975
24931142 2938
24931142 1838
24931142 1275
24931142 3850
24931142 6976
24931142 2687
24931142 1189
24931142 1881
24931142 6977
24930917 257
24930917 6978
24930917 6979
24930917 336
24930917 6980
24930917 6981
24930917 309
24930917 67
24930917 6982
24930917 4135
24930917 260
24930917 139
24930917 1034
24930766 626
24930766 5930
24930766 4008
24930766 908
24930766 6983
24930766 78
24930766 2495
24930766 50
24930766 6984
24930766 910
24930619 55
24930619 317
24930619 2862
24930619 12
24930619 84
24930619 6985
24930619 480
24930574 873
24930574 6986
24930574 35
24930574 6987
24930574 2736
24930574 26
24930484 34
24930484 35
24930484 314
24930484 1174
24930484 323
24930484 334
24930484 2428
24930484 38
24930072 336
24930072 309
24930072 6988
24930072 327
24930072 149
24930072 649
24930072 1034
24930072 140
24929978 354
24929978 3194
24929978 6989
24929978 6990
24929978 1698
24929978 6991
24929978 26
24929978 1202
24929978 892
24929978 6992
24929638 840
24929638 126
24929638 25
24929638 12
24929638 544
24929638 130
24929638 324
24929638 2811
24929562 6993
24929562 290
24929562 2572
24929562 26
24929562 409
24929562 534
24929562 6994
24928781 441
24928781 336
24928781 1744
24928781 618
24928781 600
24928781 3943
24928781 6995
24928726 6996
24928726 1922
24928726 6997
24928726 6998
24928726 233
24928726 6999
24928726 7000
24928726 309
24928726 1765
24928726 971
24928713 2941
24928713 558
24928713 897
24928713 7001
24928713 26
24928040 7002
24928040 7003
24928040 7004
24928040 7005
24927672 7006
24927672 857
24927672 366
24927672 7007
24927672 67
24927672 294
24927672 79
24927672 7008
24927672 7009
24927668 1148
24927668 6744
24927668 191
24927609 419
24927609 2428
24927608 2229
24927608 1288
24927602 317
24927602 2778
24927602 258
24927602 2428
24927602 38
24927541 7010
24927415 7011
24927373 7012
24927373 7013
24927373 38
24927229 558
24927229 7014
24927229 7015
24927229 7016
24927229 38
24927229 1204
24927176 2365
24927176 2802
24927147 76
24927147 7017
24927134 4506
24927134 7018
24927134 3206
24927134 3849
24927126 419
24927126 7019
24927015 7020
24927015 759
24927015 2019
24927015 368
24927015 765
24927015 1447
24926698 7021
24926698 3645
24926698 3245
24926698 638
24926635 81
24926635 653
24926635 3609
24926508 7022
24926508 7023
24926259 168
24926259 1955
24926259 2019
24926256 81
24926256 268
24926256 134
24926228 38
24926200 7024
24926200 3144
24926200 38
24925087 7025
24925087 38
24925055 22
24925055 315
24925055 768
24925055 7026
24925055 2246
24925055 5497
24924902 83
24924902 384
24924902 87
24924887 7027
24924697 968
24924566 7028
24924566 1834
24924385 168
24924385 7029
24924385 38
24923856 315
24923856 973
24923856 7030
24923856 38
24923695 912
24923595 7031
24923562 833
24923562 7032
24923536 4098
24923536 7033
24923536 7034
24923536 5270
24923536 7035
24923536 7036
24923488 7037
24923488 7038
24923488 7039
24923488 1415
24923488 7040
24923488 7041
24923488 7042
24923488 1337
24923488 2588
24923488 2795
24923488 7043
24923488 1559
24923488 7044
24923488 419
24923488 38
24923488 7045
24923363 123
24923353 3940
24923353 7046
24923353 7047
24923353 2823
24922683 2638
24922683 26
24922683 7048
24922683 970
24922678 7049
24922678 12
24922678 67
24922678 621
24922678 79
24922670 660
24922544 7050
24922544 26
24922544 1034
24922544 7051
24922544 7052
24922356 12
24922356 1597
24922356 67
24922356 7053
24922356 7054
24922356 7055
24922356 2544
24922356 4753
24922356 157
24922356 602
24922356 63
24922356 598
24921910 2605
24921910 7056
24921910 344
24921910 26
24921910 177
24921910 7057
24921910 7058
24921656 309
24921656 67
24921656 7059
24921656 7060
24921656 7061
24921652 4689
24921652 366
24921652 26
24921652 2090
24921652 3012
24921652 7062
24921652 7063
24921652 2726
24921652 3443
24921652 7064
24921652 637
24921652 1308
24921652 7065
24921652 149
24921652 7066
24921652 140
24921652 6553
24921652 21
24921652 1245
24921248 290
24921248 291
24921248 4886
24921248 2216
24921248 7067
24921218 428
24921218 733
24921218 7068
24921218 3342
24921218 291
24921218 26
24921218 99
24920924 134
24920924 7069
24920924 12
24920924 7070
24920924 7071
24920924 3459
24920913 31
24920913 32
24920913 34
24920913 601
24920913 7072
24920913 4349
24920297 124
24920297 3617
24920297 35
24920297 7073
24920297 693
24920297 7074
24920297 7075
24920297 5782
24920289 7076
24920289 1108
24920289 1052
24920289 2494
24920034 253
24920034 309
24920034 864
24920034 2103
24920034 26
24920034 177
24919811 7077
24919811 95
24919811 4133
24919811 12
24919811 67
24919811 7078
24919811 1268
24919811 7079
24919811 283
24919811 1271
24919811 260
24919811 139
24919811 38
24919811 263
24919730 72
24919730 33
24919730 7080
24919730 1704
24919613 5893
24919613 257
24919613 124
24919613 1588
24919613 173
24919613 35
24919613 7081
24919612 81
24919612 908
24919612 5146
24919612 7082
24919612 7083
24919612 7084
24919612 7085
24919609 317
24919609 12
24919609 7086
24919607 2031
24919607 7087
24919607 12
24919607 1597
24919607 67
24919607 38
24919605 35
24919605 67
24919605 38
24919588 1922
24919588 7088
24919588 987
24919588 35
24919588 4484
24919588 1055
24919588 2368
24919588 5231
24919588 5232
24919583 1376
24919583 72
24919583 7089
24919583 841
24919583 842
24919583 416
24919583 324
24919583 1528
24919583 3604
24918756 7090
24918756 5549
24918756 7091
24918756 7092
24918756 1641
24918756 1642
24918436 1640
24918094 244
24918094 7093
24918094 2764
24918094 226
24918061 7094
24918061 993
24918061 21
24918049 7095
24918049 113
24918049 7096
24918049 4477
24918049 993
24917971 63
24917585 2040
24917585 2420
24917585 7097
24917585 7098
24917585 7099
24917585 7100
24917558 76
24917558 3563
24917558 7101
24917558 4519
24917558 7102
24917486 970
24917486 4426
24917486 7103
24917416 7104
24917416 4535
24917392 7105
24917245 7106
24917017 7107
24917015 457
24917015 421
24917015 428
24917015 558
24917015 1361
24917015 826
24917015 67
24917015 971
24916806 7108
24916806 7109
24916770 368
24916547 4433
24916547 7110
24916539 480
24916440 38
24916440 1694
24916276 59
24916276 7111
24916103 832
24916103 2688
24916103 4678
24916103 578
24916103 7112
24916103 38
24916103 1878
24915938 458
24915844 2912
24915815 419
24915815 1042
24915815 7113
24915815 38
24914562 76
24914453 7114
24914390 7115
24914390 7116
24914382 968
24914382 38
24914315 7117
24914315 139
24914315 263
24914315 1291
24914315 4330
24914315 7118
24914315 7119
24914315 7120
24913918 7121
24913918 7122
24913818 7123
24913818 7124
24913708 38
24913135 7125
24913135 7126
24913135 7127
24913135 843
24913135 7128
24913074 38
24913037 832
24913037 1243
24913037 3869
24913037 7129
24913037 860
24913037 717
24913037 7130
24913037 1443
24912965 622
24912965 38
24912948 38
24912879 7131
24912879 7132
24912819 68
24912819 5461
24912819 260
24912819 139
24912819 3930
24912819 7133
24912819 62
24912819 7134
24912819 7135
24912819 585
24912819 101
24912819 850
24912819 113
24912819 7136
24912819 316
24912819 38
24912675 3393
24912675 7137
24912675 458
24912675 717
24912675 7138
24912675 4963
24912675 1449
24912656 673
24912656 7139
24912656 7140
24912656 7141
24912656 7142
24912628 1629
24912578 7143
24912495 7144
24912495 7145
24912495 2565
24912477 2689
24912477 7146
24912477 7147
24912477 7148
24912477 7149
24912477 7150
24912477 7151
24912477 7152
24912477 7153
24912447 7154
24912447 7155
24912447 113
24912447 7156
24912447 3153
24911518 124
24911518 336
24911518 12
24911518 1034
24911518 7157
24911372 4689
24911372 660
24911372 67
24911372 5622
24911372 893
24911372 7158
24911372 1778
24911277 3435
24911277 925
24911277 845
24911277 3926
24911277 847
24911277 1129
24911277 336
24911277 7159
24911277 7160
24911277 7161
24911277 7162
24911277 26
24911277 929
24911277 1034
24911277 7119
24911277 932
24911252 12
24911252 67
24911252 38
24911141 7163
24911141 7164
24911141 6954
24911141 7165
24911141 778
24911141 680
24911141 33
24911141 1346
24911141 7166
24911141 7167
24911141 7168
24911057 26
24911057 7169
24911057 140
24910997 3344
24910997 35
24910997 1174
24910997 7170
24910997 445
24910997 38
24910925 7171
24910925 7172
24910925 7173
24910925 7174
24910925 4724
24910925 1469
24910925 7175
24910925 4940
24910925 7176
24910925 362
24910873 309
24910873 136
24910873 7177
24910706 12
24910706 26
24910706 5608
24910706 7178
24910706 7179
24910706 7180
24910706 7181
24910706 7182
24910706 7183
24910706 38
24910706 7184
24910706 7185
24910406 7186
24910406 1840
24910406 35
24910406 7187
24910406 7188
24910406 4034
24910406 38
24910242 22
24910242 7189
24910242 12
24910242 2306
24910242 244
24910242 622
24910242 2246
24910242 843
24910242 3434
24910204 7190
24910204 12
24910204 1674
24910204 673
24910204 195
24910204 893
24910204 7191
24910204 1546
24910204 7192
24910034 7193
24910034 1148
24910034 7194
24910034 257
24910034 6489
24910034 7195
24910034 7196
24910034 6744
24910034 7197
24910034 7198
24910034 7199
24909910 72
24909910 660
24909910 26
24909910 38
24909884 3077
24909884 320
24909884 856
24909871 873
24909871 26
24909871 591
24909871 7200
24909808 7201
24909808 2305
24909808 7202
24909808 7203
24909808 75
24909808 131
24909808 324
24909808 177
24909808 1179
24909808 7204
24909808 7205
24909808 7206
24909518 4181
24909518 35
24909518 26
24909518 2185
24909518 7207
24909518 7208
24909336 806
24909336 588
24909336 873
24909336 536
24909336 976
24909336 7209
24909336 591
24909336 79
24909283 7210
24909283 6952
24909283 1899
24909227 7211
24909227 12
24909227 7212
24909227 833
24909227 38
24909115 496
24909115 7213
24909115 767
24909115 1845
24909115 785
24909115 7214
24908575 4715
24908575 26
24908575 6483
24908573 7215
24908573 677
24908572 857
24908572 2088
24908223 7216
24908223 26
24908223 7217
24908223 7218
24908223 177
24908223 7219
24908156 7220
24908156 5364
24908156 1085
24908156 7221
24908156 405
24908156 3380
24908156 1089
24908156 2200
24908156 7222
24908156 191
24908156 177
24908156 4393
24908156 7223
24908156 7224
24908156 3739
24908141 4350
24908141 35
24908141 7225
24908141 38
24908076 7226
24908076 7227
24908076 35
24908076 7228
24908076 191
24908076 7229
24908076 7230
24908063 340
24908063 253
24908063 496
24908063 7231
24908063 35
24908063 377
24908063 3193
24908063 7232
24908063 3121
24907541 7233
24907541 67
24907275 168
24907275 947
24907275 7234
24907275 4708
24907275 26
24907275 7235
24907275 7236
24907216 340
24907216 35
24907216 4766
24907216 7237
24907216 7238
24907216 7239
24906700 7240
24906700 7241
24906700 534
24906700 3440
24906690 7242
24906690 6501
24906690 432
24906626 7243
24906626 1925
24906626 12
24906626 67
24906623 55
24906623 129
24906623 12
24906623 7244
24906623 67
24906623 7245
24906623 7246
24906623 7247
24906606 33
24906606 309
24906606 7248
24906606 136
24906606 7249
24906606 649
24906565 317
24906565 489
24906565 294
24906565 480
24906565 368
24906565 785
24906422 2384
24906422 408
24906241 1955
24906241 2316
24906241 72
24906241 342
24906241 7250
24906241 35
24906241 314
24906241 4113
24906241 344
24906241 7251
24906241 2615
24906241 2280
24906241 7252
24906241 765
24906227 12
24906227 67
24906227 7253
24906227 7254
24906166 3324
24906166 12
24906166 2055
24906150 3445
24906147 441
24906147 7255
24906147 25
24906147 1116
24906147 324
24906147 2495
24906147 7256
24906147 5946
24906132 168
24906132 317
24906132 470
24906132 6013
24906132 825
24906132 7257
24906132 321
24906132 12
24906132 67
24906132 1671
24906132 38
24906081 3435
24906081 6319
24906081 7258
24906081 7259
24906081 12
24906081 3929
24906081 419
24905794 441
24905794 7260
24905794 7261
24905794 7262
24905794 35
24905794 7263
24905794 343
24905794 7264
24905794 2280
24905794 7265
24905794 1040
24905794 7266
24905794 7267
24905794 859
24905750 7268
24905750 7269
24905750 213
24905750 596
24905750 2308
24905750 5196
24905750 7270
24905624 1006
24905624 1007
24905624 310
24905624 236
24905624 35
24905512 161
24905512 441
24905512 7271
24905512 2068
24905512 26
24905512 324
24905512 572
24905462 134
24905462 660
24905462 7272
24905399 134
24905399 1129
24905399 1955
24905399 7273
24905399 7274
24905399 309
24905399 26
24905399 7275
24905399 480
24905399 765
24905107 1282
24905107 5074
24905107 2200
24905107 311
24905107 34
24905107 129
24905107 12
24905107 7276
24905107 5778
24905107 4731
24905107 7277
24905107 2437
24905107 7278
24904896 1776
24904896 7279
24904896 515
24904896 67
24904733 12
24904733 26
24904576 35
24904576 416
24904576 75
24904547 1999
24904547 72
24904547 33
24904547 34
24904547 425
24904547 35
24904547 36
24904547 334
24904212 337
24904212 2081
24904212 7280
24904212 328
24903846 7281
24903846 314
24903846 67
24903735 168
24903735 7282
24903735 7283
24903735 26
24903735 360
24903735 933
24903653 545
24903653 67
24903653 7284
24903556 7285
24903556 317
24903556 7286
24903556 26
24903556 1346
24903383 123
24903383 12
24903383 7287
24903383 1606
24903383 3644
24903377 257
24903377 2769
24903377 2136
24903377 4133
24903377 7288
24903377 7289
24903377 35
24903377 532
24903377 68
24903377 7290
24903377 1631
24903377 260
24903377 139
24903377 7291
24903377 1440
24903236 12
24903236 87
24903014 26
24903014 534
24903014 7292
24902960 494
24902960 7293
24902960 26
24902960 2573
24902960 7105
24902884 123
24902884 6273
24902884 7294
24902884 7295
24902884 34
24902884 309
24902884 7296
24902850 134
24902850 35
24902850 67
24902850 1237
24902700 257
24902700 7297
24902700 2182
24902700 26
24902700 7298
24902700 2186
24902625 536
24902625 7299
24902625 971
24902486 12
24902486 67
24902046 7300
24901724 290
24901724 7301
24901724 7302
24901724 4022
24901724 5979
24901687 558
24901687 7303
24901687 340
24901687 175
24901687 489
24901687 7304
24901687 7305
24901687 7306
24901687 678
24901687 907
24901545 7307
24901545 1105
24901545 67
24901438 4988
24901438 7308
24901438 26
24901438 7309
24901396 7310
24901396 7311
24901396 7312
24901396 7313
24901396 7314
24901396 35
24901396 7315
24901396 5
24901396 7316
24901396 7317
24901396 7318
24901396 7319
24901396 7320
24901396 7321
24901396 7322
24901396 7323
24901396 7324
24901396 7325
24901396 5023
24901396 7326
24901396 6726
24901205 421
24901205 124
24901205 7327
24901205 7328
24901205 26
24901205 7329
24901166 806
24901166 7330
24901166 366
24901166 67
24901166 7331
24901159 354
24901159 1698
24901159 12
24901159 344
24901159 67
24901159 85
24901159 1039
24901159 892
24901159 38
24901157 600
24901157 490
24901157 384
24901155 1955
24901155 35
24901155 2818
24901155 67
24901152 4350
24901152 12
24901152 314
24901152 7332
24901151 257
24901151 117
24901151 7333
24901151 63
24901150 12
24901150 7334
24901150 38
24901149 7335
24901149 600
24901149 1492
24901147 7336
24901147 12
24901147 7337
24901147 38
24901130 3628
24901130 7338
24901130 7339
24901124 7340
24901124 12
24901124 136
24901124 833
24901124 38
24901087 7341
24901087 72
24901087 309
24901087 416
24901087 324
24900987 134
24900987 12
24900987 1951
24900987 79
24900957 7342
24900957 366
24900957 26
24900957 143
24900828 7343
24900828 223
24900828 7344
24900828 253
24900828 67
24900135 380
24900135 7345
24900135 7346
24900135 7347
24900135 7348
24900135 7349
24900135 1082
24900124 7350
24900124 660
24900124 532
24900124 7351
24900096 1771
24900096 7352
24900096 3139
24900096 270
24900096 67
24900096 7353
24900096 7354
24900096 7355
24899827 7356
24899827 543
24899827 320
24899827 7250
24899827 33
24899827 40
24899827 322
24899827 7357
24899827 309
24899827 544
24899827 240
24899827 130
24899827 2150
24899827 26
24899816 1195
24899816 3974
24899816 552
24899816 553
24899816 7358
24899816 7359
24899816 67
24899816 2333
24899805 6062
24899805 2664
24899805 257
24899805 337
24899805 6818
24899805 7360
24899805 2674
24899805 7361
24899805 253
24899805 309
24899805 422
24899805 26
24899805 263
24899805 1440
24899684 7362
24899684 7363
24899684 7364
24899684 315
24899684 7365
24899684 2882
24899684 432
24899684 2883
24899684 7366
24899684 113
24899642 5540
24899642 7367
24899642 7368
24899642 177
24899642 79
24899527 6235
24899527 1148
24899527 4890
24899527 7369
24899527 927
24899527 7370
24899527 7371
24899527 7372
24899527 253
24899527 26
24899527 7373
24899527 7374
24899527 7375
24899527 3645
24899460 358
24899460 253
24899460 7376
24899460 7377
24899460 7378
24899460 7379
24899460 4231
24899407 81
24899407 7380
24899407 35
24899407 67
24899407 7381
24899407 6136
24899407 140
24899001 298
24899001 421
24899001 3889
24899001 406
24899001 290
24899001 7382
24899001 253
24899001 2055
24899001 532
24899001 7383
24899001 1535
24899001 7384
24898934 72
24898934 12
24898934 38
24898917 878
24898917 839
24898917 2316
24898917 1999
24898917 2218
24898917 190
24898917 842
24898917 532
24898917 38
24898892 253
24898892 35
24898892 26
24898892 2938
24898892 7385
24898890 291
24898890 7386
24898890 344
24898887 660
24898887 67
24898887 79
24898887 7387
24898887 7388
24898887 1448
24898783 55
24898783 340
24898783 545
24898783 621
24898700 168
24898700 3280
24898700 2291
24898700 336
24898700 7389
24898700 3727
24898700 7390
24898700 1034
24898700 7391
24898700 7392
24898674 558
24898674 171
24898674 173
24898674 7393
24898674 7394
24898674 67
24898674 971
24898674 5321
24898674 7395
24898628 1
24898628 7396
24898628 175
24898628 26
24898628 6700
24898628 7397
24898492 35
24898492 7398
24898492 384
24898492 38
24898491 3873
24898491 7399
24898491 35
24898491 7400
24898490 7401
24898490 7402
24898490 1534
24898490 7403
24898317 2941
24898317 35
24898317 67
24898317 7404
24898317 21
24898285 67
24898285 5844
24898285 5321
24898285 463
24898285 79
24898285 7405
24898285 467
24898285 7406
24898253 7407
24898253 7408
24898253 1131
24898253 7409
24898253 7410
24897995 33
24897995 12
24897995 725
24897995 2409
24897995 38
24897953 341
24897953 344
24897953 377
24897778 7411
24897775 7412
24897775 2101
24897775 691
24897774 7413
24897774 7414
24897774 33
24897774 7415
24897774 1772
24897774 7416
24897774 7417
24897774 1629
24897624 6860
24897624 233
24897624 234
24897624 25
24897624 236
24897624 2069
24897624 842
24897624 3583
24897624 26
24897624 622
24897542 323
24897542 1430
24897542 586
24897542 458
24897542 7418
24897542 7419
24897542 4963
24897108 588
24897108 7420
24897108 35
24897108 3166
24897108 7421
24897108 7422
24897024 12
24897024 67
24897024 38
24897024 7423
24897020 72
24897020 529
24897020 425
24897020 35
24897020 1538
24897020 7424
24897020 1528
24896361 72
24896361 129
24896361 12
24896361 323
24896361 544
24896361 38
24896336 1085
24896336 878
24896336 839
24896336 26
24896196 291
24896196 7425
24896196 7426
24896196 7427
24896196 2656
24896195 354
24896195 7428
24896195 336
24896195 2458
24896195 309
24896195 489
24896195 122
24896195 1034
24895827 5690
24895827 72
24895827 6381
24895827 971
24895819 67
24895819 490
24895818 7429
24895818 35
24895818 67
24895817 253
24895817 366
24895816 3540
24895816 12
24895816 7430
24895815 35
24895814 401
24895814 558
24895814 325
24895814 826
24895814 7420
24895814 1131
24895814 265
24895814 3336
24895814 176
24895814 1136
24895814 621
24895814 591
24895814 2060
24895813 317
24895813 7431
24895813 7432
24895813 530
24895813 480
24895813 7036
24895811 251
24895811 727
24895811 12
24895811 7433
24895811 7434
24895811 283
24895811 571
24895811 1664
24895811 38
24895808 33
24895808 35
24895808 527
24895808 131
24895808 1765
24895808 38
24895791 168
24895791 6613
24895790 366
24895790 175
24895790 177
24895789 6013
24895789 12
24895789 7435
24895789 87
24895784 7436
24895784 314
24895784 3628
24895784 7437
24895635 7438
24895635 2356
24895635 457
24895635 7439
24895635 489
24895635 677
24895635 7440
24895624 35
24895624 4072
24895624 7441
24895624 5321
24895587 26
24895587 143
24895587 7442
24895587 7443
24895585 12
24895585 67
24895585 1096
24895585 7444
24895573 95
24895573 7445
24895573 35
24895573 102
24895573 3171
24895573 114
24895573 7446
24895527 441
24895527 336
24895527 6824
24895527 1744
24895527 7447
24895527 26
24895527 666
24895527 7448
24895527 7449
24895527 1034
24895413 168
24895413 7450
24895413 311
24895413 34
24895413 35
24895413 416
24895413 75
24895413 2109
24895378 81
24895378 175
24895378 600
24895378 1205
24895378 1722
24895378 88
24895326 7451
24895326 72
24895326 12
24895326 416
24895326 5217
24895326 7452
24895326 4156
24895326 7453
24895326 7454
24895326 1828
24895326 638
24895231 996
24895231 3324
24895231 7455
24895231 107
24895231 67
24895231 7456
24894964 33
24894964 12
24894923 7457
24894923 7458
24894923 177
24894921 134
24894921 35
24894921 67
24894921 7459
24894859 401
24894859 558
24894859 496
24894859 7460
24894859 7461
24894859 366
24894859 1808
24894859 67
24894859 274
24894859 7462
24894839 134
24894839 83
24894839 12
24894839 67
24894839 79
24894839 87
24894839 7463
24894828 3619
24894828 7464
24894828 35
24894786 558
24894786 404
24894786 406
24894786 407
24894786 7465
24894786 7466
24894786 600
24894786 4676
24894786 274
24894786 7467
24894786 7468
24894786 7469
24894786 2573
24894786 907
24894786 2115
24894786 7470
24894786 2912
24894746 12
24894746 67
24894673 81
24894673 340
24894673 190
24894673 618
24894673 67
24894673 673
24894673 102
24894673 7471
24894673 4612
24894673 7472
24894673 638
24894597 7473
24894597 7474
24894597 33
24894597 311
24894597 34
24894597 12
24894597 7475
24894597 324
24894597 4579
24894597 294
24894493 7476
24894493 67
24894493 7477
24894441 1861
24894441 72
24894441 1357
24894441 660
24894441 26
24894090 7478
24894090 600
24894090 490
24894090 79
24894090 7479
24894090 7480
24894090 7481
24894090 6306
24894090 7482
24894090 2915
24894090 7483
24894090 684
24894090 1421
24893985 7484
24893985 2475
24893985 7485
24893985 1244
24893985 7486
24893985 7487
24893985 3816
24893985 4494
24893985 7471
24893802 3873
24893802 35
24893802 499
24893802 7488
24893802 67
24893802 108
24893685 72
24893685 545
24893118 7489
24893118 3175
24893118 236
24893118 12
24893118 26
24893118 4813
24893118 2167
24893118 7490
24893118 242
24893118 7491
24893118 7492
24893118 226
24893118 1449
24892976 7493
24892976 7494
24892976 1129
24892976 7495
24892976 309
24892976 26
24892976 7496
24892976 7497
24892976 7498
24892809 7499
24892809 7500
24892809 340
24892809 7501
24892809 75
24892809 175
24892809 7502
24892809 108
24892809 315
24892809 7503
24892809 242
24892809 3445
24892809 246
24892721 7504
24892721 7505
24892721 117
24892721 727
24892721 35
24892721 26
24892721 2802
24892648 1239
24892648 12
24892648 26
24892648 889
24892648 7506
24892648 637
24892648 5196
24892551 12
24892551 7507
24892551 4040
24892551 7508
24892551 7509
24892551 38
24892446 2290
24892446 7510
24892446 3294
24892446 6501
24892446 79
24892446 2569
24892446 1443
24892446 63
24892262 5268
24892262 1793
24892262 6365
24892262 7511
24892262 7512
24892262 7513
24892262 7514
24892262 7515
24892150 33
24892150 34
24892150 1065
24892150 842
24892150 532
24892150 38
24891992 898
24891992 1175
24891992 5293
24891992 7516
24891992 7517
24891992 26
24891967 401
24891967 290
24891967 291
24891967 7518
24891967 35
24891967 7519
24891967 7520
24891967 7521
24891967 108
24891967 2573
24891787 35
24891787 1419
24891787 7522
24891787 3346
24891285 7523
24891285 4773
24891285 618
24891285 67
24891117 7524
24891117 309
24891117 6697
24891117 315
24891117 3443
24891117 3445
24890858 3841
24890858 404
24890858 441
24890858 35
24890858 3403
24890858 842
24890858 67
24890858 438
24890858 7525
24890858 79
24890858 244
24890858 4080
24890858 6326
24890858 4130
24890858 63
24890815 12
24890815 7526
24890815 2720
24890815 38
24890815 889
24890815 2936
24890815 3245
24890815 7527
24890801 7528
24890801 7529
24890801 7530
24890801 7531
24890801 7532
24890801 532
24890801 3287
24890800 304
24890800 4885
24890800 7533
24890800 5374
24890800 7534
24890800 7535
24890599 7536
24890599 7537
24890599 7538
24890599 6824
24890599 7539
24890599 7540
24890599 121
24890599 746
24890587 7541
24890587 7300
24890440 2598
24890440 72
24890440 33
24890440 526
24890440 12
24890440 418
24890440 38
24890360 7542
24890360 7543
24890360 7544
24890360 423
24890360 7545
24890331 545
24890331 2863
24890331 26
24890331 38
24890255 1
24890255 7546
24890255 7547
24890255 7548
24890255 7549
24890255 971
24889770 291
24889770 7550
24889770 175
24889770 7551
24889770 294
24889740 1010
24889740 35
24889740 7552
24889740 75
24889740 120
24889505 5988
24889505 384
24889486 600
24889486 7553
24889176 323
24889176 26
24889176 4905
24889176 1060
24889176 1082
24889168 1955
24889168 72
24889168 74
24889168 1105
24889168 1082
24889167 7420
24889167 1755
24889167 72
24889167 660
24889167 1105
24889167 7554
24889167 1704
24889165 7555
24889165 454
24889165 7556
24889165 1105
24889073 7557
24889073 3333
24889073 7558
24889073 7559
24889073 26
24889073 3287
24889073 1837
24889073 159
24888730 3253
24888730 72
24888730 35
24888730 7560
24888251 213
24887978 141
24887978 7561
24887978 35
24887978 546
24887978 7562
24887828 7563
24887828 7564
24887828 7565
24887828 7566
24887828 67
24887828 7567
24887828 1062
24887790 67
24887790 108
24887790 7568
24887706 3279
24887706 7569
24887706 7570
24887706 7571
24887706 7572
24887706 7573
24887706 7574
24887695 6744
24887695 26
24887695 534
24887578 340
24887578 291
24887578 7575
24887578 7576
24887578 67
24887578 7577
24887578 5834
24887545 660
24887545 67
24887545 3346
24887532 7578
24887532 6347
24887532 4427
24887532 291
24887532 7579
24887532 366
24887532 67
24887532 1127
24887532 7580
24887532 79
24887503 7581
24887503 124
24887503 7582
24887503 5288
24887503 7583
24887503 253
24887503 2677
24887489 119
24887489 7584
24887489 7585
24887489 7586
24887489 2574
24887489 176
24887489 7587
24887406 2041
24887406 7588
24887406 7589
24887406 878
24887406 251
24887406 336
24887406 2816
24887406 7590
24887406 7591
24887406 3709
24887406 253
24887406 4605
24887262 981
24887262 1419
24887262 7532
24887262 7592
24887262 67
24887262 1052
24887262 87
24887206 1101
24887206 7593
24887011 290
24887011 7594
24887011 7595
24886973 726
24886973 7596
24886973 5122
24886973 7597
24886973 960
24886973 35
24886973 532
24886973 7598
24886973 6400
24886973 1789
24886973 218
24886973 7599
24886963 1288
24886963 198
24886888 7600
24886888 7601
24886888 336
24886888 7602
24886888 12
24886888 67
24886888 2062
24886888 7603
24886888 113
24886888 216
24886888 7604
24886657 4853
24886657 618
24886657 7605
24886657 971
24886657 7606
24886657 3245
24886639 7607
24886639 12
24886639 1505
24886639 832
24886639 571
24886639 6111
24886639 114
24886607 4050
24886607 5590
24886607 340
24886607 33
24886607 601
24886607 545
24886607 36
24886590 7608
24886590 684
24886590 1421
24886590 7609
24886578 7610
24886578 7611
24886578 7612
24886578 7613
24886578 366
24886578 3228
24886578 7614
24886578 7615
24886578 328
24886526 7616
24886526 26
24886526 79
24886519 253
24886519 67
24886519 7617
24886519 5814
24886485 35
24886485 67
24886485 7618
24886485 7619
24886485 244
24886485 38
24886477 12
24886477 13
24886477 4024
24886421 257
24886421 7620
24886421 7621
24886421 35
24886421 26
24886421 5829
24886421 7622
24886421 832
24886421 7623
24886395 547
24886395 525
24886395 26
24886395 7624
24886395 1421
24886354 134
24886354 468
24886354 7625
24886163 7626
24886163 35
24886163 7627
24886163 38
24886097 7628
24886097 35
24886097 13
24886097 585
24886070 1148
24886070 6744
24886070 7629
24886070 7630
24885967 7631
24885967 294
24885897 366
24885897 175
24885897 67
24885897 7632
24885890 257
24885890 55
24885890 3095
24885890 727
24885890 7633
24885890 12
24885890 101
24885890 113
24885890 450
24885890 7634
24885890 260
24885890 2212
24885814 270
24885814 7635
24885814 2016
24885814 2574
24885814 3258
24885814 79
24885814 510
24885814 7636
24885814 745
24885788 3435
24885788 1415
24885788 3206
24885788 777
24885788 336
24885788 778
24885788 7637
24885788 7638
24885788 3576
24885788 7639
24885788 7640
24885757 7641
24885757 7642
24885757 7643
24885757 7644
24885757 7645
24885757 7646
24885757 499
24885757 5850
24885757 1060
24885757 3726
24885757 7647
24885724 7648
24885724 271
24885724 35
24885724 377
24885724 7649
24885724 7650
24885724 3943
24885724 7651
24885709 7163
24885709 257
24885709 4271
24885709 4274
24885709 2260
24885709 1840
24885709 3379
24885709 7652
24885709 7653
24885709 7654
24885709 7655
24885709 253
24885709 2316
24885709 7656
24885709 7657
24885709 26
24885709 7658
24885709 7659
24885636 7660
24885636 7661
24885636 1239
24885636 366
24885636 67
24885636 177
24885636 1899
24885636 244
24885636 4080
24885636 7662
24885636 571
24885636 453
24885636 5196
24885487 558
24885487 862
24885487 7663
24885487 7664
24885487 7665
24885487 7666
24885487 7667
24885487 7668
24885487 7669
24885487 7670
24885487 7671
24885487 2521
24885362 31
24885362 425
24885362 35
24885362 36
24885292 72
24885292 12
24885292 136
24885292 7672
24885292 157
24885292 260
24885292 139
24885292 38
24885292 1333
24885292 598
24885086 7673
24885086 3451
24885086 79
24885060 168
24885060 7674
24885060 1515
24885060 7675
24885060 7676
24885060 7677
24885060 107
24885060 5473
24884941 2038
24884941 7678
24884941 532
24884941 7679
24884941 7680
24884809 257
24884809 793
24884809 7681
24884809 6358
24884809 35
24884809 7682
24884809 422
24884809 64
24884809 7683
24884809 38
24884809 140
24884809 4975
24884730 489
24884617 2068
24884617 309
24884617 136
24884617 7105
24884509 257
24884509 1588
24884509 12
24884509 7684
24884509 4416
24884509 3445
24884509 7685
24884509 38
24884509 3959
24883209 1720
24883209 3541
24883209 175
24883123 7686
24883123 660
24883123 67
24883123 85
24883123 79
24883123 87
24883121 1415
24883121 1080
24883121 291
24883121 7687
24883121 7688
24883121 1368
24883121 7689
24883121 1535
24883121 1389
24882622 7690
24882622 310
24882622 35
24882622 7691
24882622 7623
24882622 7692
24882622 7693
24882552 7694
24882552 33
24882552 1538
24882552 334
24882531 342
24882531 2295
24882531 26
24882465 168
24882465 441
24882465 7695
24882465 344
24882465 26
24882465 893
24882465 7696
24882465 7697
24882465 7698
24881872 7699
24881872 7700
24881872 425
24881872 7701
24881872 416
24881872 240
24881872 5522
24881872 7702
24881872 3388
24881872 4793
24881872 4142
24881872 684
24881872 1421
24881872 4965
24881853 7703
24881853 2316
24881853 35
24881853 7704
24881853 532
24881817 987
24881817 7705
24881817 7706
24881817 801
24881817 2803
24881817 2804
24881817 7707
24881666 7708
24881666 7709
24881666 7710
24881666 26
24881593 7711
24881593 7712
24881593 3209
24881593 7713
24881593 253
24881593 238
24881593 1346
24881593 6787
24881593 1920
24881593 4617
24881593 7714
24881011 7715
24881011 67
24880866 7716
24880866 422
24880866 7717
24880866 7718
24880866 26
24880866 2655
24880866 4790
24880666 1105
24880666 1808
24880666 7719
24880666 1722
24880666 7720
24880666 5734
24880666 7721
24880485 354
24880485 7722
24880485 1698
24880485 7653
24880485 545
24880485 26
24880485 2655
24880485 892
24880485 157
24880485 282
24880485 283
24880081 2863
24880081 7435
24880081 7723
24880079 7724
24880079 26
24880079 7725
24880079 2699
24880079 7053
24880079 1237
24880079 432
24880079 7726
24880079 3932
24880079 4266
24880079 7727
24880079 990
24880079 7728
24880079 7729
24880079 7730
24880079 19
24880079 4157
24880079 7731
24880079 7732
24880079 4138
24880079 7423
24880079 7733
24880079 5460
24880031 7734
24880031 878
24880031 2588
24880031 7735
24880031 7736
24880031 1510
24880031 2295
24880031 7737
24880031 2055
24880031 7667
24880031 26
24880031 3387
24880031 7738
24879981 33
24879981 344
24879981 67
24879981 4540
24879802 898
24879802 3280
24879802 4025
24879802 7739
24879590 7740
24879590 230
24879590 7741
24879590 22
24879590 67
24879590 213
24879590 79
24879590 315
24879590 29
24879590 1443
24879590 7742
24879590 140
24879544 7743
24879544 7744
24879544 35
24879544 7745
24879544 423
24879544 729
24879544 177
24879544 7746
24879544 2135
24879544 7747
24879439 7748
24879439 7749
24879439 4291
24879439 7750
24879439 7751
24879439 7752
24879439 6953
24879439 7753
24879409 35
24879409 38
24879409 3085
24879330 7754
24879330 291
24879330 7755
24879330 7756
24879330 7757
24879330 7758
24879329 7759
24879329 290
24879329 340
24879329 7760
24879329 7761
24879329 7762
24879329 7763
24879329 7764
24879329 7765
24879144 7766
24879144 7767
24879144 534
24879144 108
24879144 7768
24879096 6903
24879096 7769
24879096 1698
24879096 778
24879096 2458
24879096 7770
24879096 7771
24879096 12
24879096 7512
24879096 38
24879096 7772
24878819 7361
24878819 3335
24878819 253
24878819 1941
24878819 35
24878819 7773
24878819 7774
24878819 177
24878819 673
24878819 102
24878819 1535
24878819 7775
24878819 1778
24878819 7776
24878701 1151
24878701 5512
24878701 7777
24878698 35
24878698 7778
24878698 2564
24878698 673
24878698 5015
24878567 270
24878567 7779
24878567 5
24878567 534
24878567 7780
24878567 7781
24878567 7782
24878567 993
24878381 7783
24878381 7784
24878381 777
24878381 779
24878381 7785
24878381 7786
24878381 3576
24878043 441
24878043 26
24878043 351
24877069 7787
24877069 7788
24877069 67
24877058 123
24877058 33
24877058 545
24877058 618
24877058 26
24877058 324
24877058 7789
24877058 334
24876938 7790
24876938 7791
24876938 7792
24876938 536
24876938 67
24876938 2185
24876938 7793
24876913 7794
24876913 25
24876913 7795
24876913 79
24876913 1920
24876867 1765
24876756 12
24876756 1989
24876756 67
24876756 79
24876756 1042
24876756 38
24876753 7796
24876753 545
24876753 3234
24876753 7181
24876753 38
24876750 136
24876750 971
24876750 677
24876749 123
24876749 7797
24876749 72
24876749 129
24876749 12
24876749 416
24876749 240
24876749 38
24876747 854
24876747 2598
24876747 72
24876747 311
24876747 34
24876747 35
24876747 7798
24876747 240
24876747 334
24876746 89
24876746 251
24876746 33
24876746 40
24876746 7799
24876746 5050
24876746 2655
24876746 4419
24876746 7800
24876745 33
24876745 34
24876745 12
24876745 38
24876744 72
24876744 33
24876744 526
24876744 12
24876744 1695
24876744 5180
24876744 605
24876743 1861
24876743 40
24876743 34
24876743 41
24876743 75
24876743 530
24876743 334
24876739 7801
24876739 236
24876739 35
24876739 344
24876739 5146
24876739 7802
24876738 123
24876738 33
24876738 344
24876738 7803
24876738 26
24876738 334
24876735 891
24876735 136
24876735 294
24876735 6048
24876733 291
24876733 67
24876733 294
24876733 463
24876733 467
24876723 33
24876723 35
24876723 75
24876723 38
24876722 33
24876722 523
24876722 12
24876722 1695
24876721 7804
24876721 34
24876721 12
24876721 67
24876721 7805
24876721 7806
24876721 384
24876721 38
24876720 33
24876720 1356
24876720 34
24876720 12
24876720 41
24876720 26
24876719 72
24876719 33
24876719 311
24876719 35
24876719 67
24876718 72
24876718 311
24876718 7807
24876718 344
24876717 35
24876717 1772
24876566 1587
24876566 340
24876566 7808
24876566 5645
24876382 1802
24876382 898
24876382 7809
24876382 3051
24876382 7810
24876236 7811
24876236 3077
24876236 7812
24876236 7813
24876236 7814
24876236 33
24876236 7815
24876236 377
24876236 7816
24876236 7817
24876236 324
24876236 3964
24876236 7818
24876204 2031
24876204 7819
24876204 7820
24876204 7821
24876204 7822
24875730 1006
24875730 1007
24875730 963
24875730 72
24875730 236
24875730 1011
24875730 106
24875730 334
24875649 72
24875649 12
24875649 416
24875649 3162
24875649 7823
24875649 37
24875649 2936
24875281 7824
24875281 7825
24875281 7826
24875281 26
24875183 2041
24875183 2796
24875183 351
24875183 167
24875099 7827
24875099 26
24875099 2902
24875099 1179
24875099 7828
24875099 58
24875099 59
24875098 1873
24875098 26
24875098 2090
24874832 6082
24874832 7829
24874832 26
24874481 7830
24874481 532
24874481 1593
24874481 586
24874481 7831
24874479 1253
24874479 1209
24874479 569
24874479 326
24874479 7832
24874479 4040
24874479 5238
24874413 873
24874413 72
24874413 12
24874413 7833
24874413 591
24874053 33
24874053 311
24874053 129
24874053 236
24874053 12
24874053 75
24873795 3619
24873795 3232
24873795 7834
24873795 33
24873795 7835
24873795 7836
24872873 257
24872873 4133
24872873 35
24872873 67
24872873 4813
24872873 38
24872873 797
24872873 226
24872842 726
24872842 947
24872842 4890
24872842 1682
24872842 7837
24872842 7838
24872842 7839
24872842 26
24872842 7840
24872842 7841
24872842 7842
24872842 7843
24872842 7844
24872842 7845
24872842 7846
24872842 7847
24872842 7848
24872837 1955
24872837 290
24872837 7849
24872837 7850
24872837 7851
24872837 968
24872837 244
24872837 226
24872793 55
24872793 12
24872793 67
24872793 38
24872678 7852
24872678 253
24872678 5652
24872678 121
24872678 7853
24872678 122
24872678 7854
24872453 1415
24872453 898
24872453 3311
24872453 3473
24872453 7855
24872453 1342
24872453 7856
24872453 7857
24872453 67
24872453 7858
24872453 2277
24872453 140
24872453 7859
24872453 7860
24872453 7861
24872323 7862
24872323 7863
24872323 55
24872323 2081
24872323 7864
24872323 7865
24872323 12
24872323 3338
24872264 7866
24872264 72
24872264 33
24872264 311
24872264 34
24872264 35
24872264 41
24872264 75
24872264 6691
24872250 7867
24872250 2290
24872250 7361
24872250 35
24872250 26
24872250 7868
24871972 7869
24871972 72
24871972 34
24871972 601
24871972 12
24871972 36
24871972 323
24871972 75
24871663 7870
24871663 4649
24871663 67
24871663 7871
24871663 79
24871663 7872
24871663 7873
24871663 7874
24871663 7875
24871663 7876
24871663 697
24871663 7877
24871651 7878
24871651 569
24871636 7879
24871636 547
24871636 7880
24871636 416
24871636 7881
24871636 7882
24871636 176
24871636 7883
24871445 1288
24871445 7884
24871445 424
24871445 72
24871445 34
24871445 1483
24871445 35
24871445 1538
24871445 334
24871444 854
24871444 7885
24871444 4721
24871444 7886
24871444 72
24871444 33
24871444 34
24871444 7887
24871444 4187
24871444 7888
24871369 7889
24871369 33
24871369 462
24871369 38
24871327 1802
24871327 898
24871327 878
24871327 839
24871327 7890
24871327 2307
24871327 7891
24871327 7892
24871327 6076
24871327 7893
24871327 7894
24871327 7895
24871327 7896
24871327 6136
24871253 7897
24871253 7898
24871253 6500
24871253 7899
24871082 7900
24871082 87
24870787 7901
24870787 366
24870787 7902
24870787 5
24870784 4645
24870784 257
24870784 7903
24870784 660
24870784 26
24870784 260
24870784 139
24870784 140
24870784 3930
24870784 7904
24870774 35
24870774 6164
24870774 7905
24870774 464
24870774 3576
24870774 157
24870773 257
24870773 404
24870773 4851
24870773 7635
24870773 545
24870773 26
24870773 7906
24870773 7907
24870773 7908
24870773 38
24870758 320
24870758 34
24870758 7909
24870758 26
24870758 7910
24870758 38
24870748 7911
24870748 7912
24870748 7913
24870748 26
24870748 294
24870748 4753
24870748 5845
24870698 404
24870698 7914
24870698 33
24870698 7900
24870698 67
24870698 87
24870614 441
24870614 7915
24870614 4837
24870614 7916
24870388 7917
24870388 35
24870388 7918
24870306 7919
24870306 7920
24870306 12
24870306 67
24870306 7921
24870306 7922
24870306 38
24870301 123
24870301 7923
24870301 7924
24870301 2316
24870301 7925
24870301 842
24870301 131
24870301 67
24870301 38
24870301 844
24870289 123
24870289 7926
24870289 72
24870289 310
24870289 344
24870289 26
24870289 7927
24870289 7928
24870246 3232
24870246 12
24870246 38
24870246 7929
24870244 1954
24870244 441
24870244 7930
24870244 62
24870244 7931
24870244 7932
24870244 3727
24870244 7933
24870244 7934
24869916 7935
24869916 1840
24869916 3380
24869916 2742
24869916 26
24869916 7936
24869790 912
24869790 35
24869790 67
24869790 1082
24869790 38
24869789 7393
24869789 873
24869789 291
24869789 676
24869789 108
24869761 170
24869761 457
24869761 173
24869761 7937
24869761 2559
24869761 3653
24869761 7938
24869761 7939
24869761 7940
24869761 7941
24869761 294
24869761 743
24868526 7942
24868526 2039
24868526 191
24868526 7943
24868526 177
24868526 327
24868470 123
24868470 4931
24868470 469
24868470 838
24868470 7944
24868470 309
24868470 75
24868470 7945
24868470 7946
24868470 622
24868328 7947
24868328 7948
24868328 2863
24868328 198
24868328 7949
24868328 79
24868324 3709
24868324 238
24868324 7950
24868324 309
24868324 75
24868324 4731
24868324 1765
24868324 108
24868324 7951
24868320 7952
24868320 25
24868320 1780
24868320 842
24868320 344
24868320 131
24868320 2306
24868320 7953
24868320 843
24868108 6082
24868108 7954
24868108 558
24868108 862
24868108 7955
24868108 2893
24868108 406
24868108 407
24868108 380
24868108 271
24867797 7956
24867797 1430
24867797 108
24867797 998
24867797 7957
24867797 889
24867797 4157
24867797 7958
24867797 7959
24867797 5460
24867713 435
24867713 12
24867713 41
24867654 7960
24867654 12
24867654 314
24867654 7961
24867654 7962
24867654 3348
24867429 7963
24867429 7964
24867429 7965
24867429 7966
24867429 963
24867429 7967
24867429 6606
24867429 6912
24867429 26
24867429 7968
24867344 170
24867344 55
24867344 12
24867344 26
24867249 726
24867249 947
24867249 558
24867249 404
24867249 7969
24867249 12
24867249 67
24867249 7970
24867249 3158
24867249 38
24867249 1204
24867183 33
24867183 7971
24867183 2034
24867183 7972
24867183 67
24867183 79
24867183 4422
24867183 243
24867183 38
24867097 35
24867097 67
24867097 3235
24866605 35
24866542 7973
24866542 7974
24866542 177
24866438 26
24866438 294
24866437 320
24866437 12
24866437 1704
24866437 79
24866437 38
24866365 67
24866365 7975
24866365 971
24866365 7976
24866365 7977
24866365 7978
24866245 7979
24866245 7980
24866245 7981
24866245 7982
24866103 499
24866103 489
24866103 3020
24866103 7983
24865963 173
24865963 441
24865963 1744
24865963 7984
24865963 67
24865963 973
24865963 7985
24865875 3193
24865875 3106
24865698 912
24865698 175
24865698 490
24865644 726
24865644 947
24865644 7986
24865644 2674
24865644 7987
24865644 534
24865644 5901
24865644 423
24865644 7988
24865644 638
24865603 7989
24865603 26
24865429 161
24865429 726
24865429 1798
24865429 441
24865429 67
24865429 7990
24865429 7991
24865429 7992
24865429 7993
24865428 7994
24865428 291
24865428 1941
24865428 67
24865428 177
24865428 2156
24865428 4287
24865428 1097
24865255 310
24865255 1017
24865255 1704
24865255 7995
24865255 7996
24864242 1151
24864242 7997
24864242 175
24864242 26
24864242 490
24864242 6306
24864242 21
24864242 1245
24863967 4588
24863967 1253
24863967 7998
24863967 1511
24863967 309
24863967 13
24863967 1040
24863967 7999
24863967 4590
24863967 8000
24863943 1217
24863943 48
24863943 2420
24863943 282
24863943 1280
24863943 283
24863943 5969
24863943 8001
24863943 283
24863943 8002
24863943 8003
24863943 8004
24863943 159
24863942 253
24863942 1685
24863942 35
24863942 67
24863942 1935
24863942 673
24863942 37
24863535 8005
24863535 2016
24863535 175
24863535 67
24863535 294
24863535 432
24863535 1816
24863535 2721
24863535 1693
24863391 8006
24863391 35
24863391 110
24863391 8007
24863391 8008
24863391 38
24863186 83
24863186 35
24863186 8009
24863186 480
24863186 87
24863185 2229
24863185 3966
24863185 854
24863185 2598
24863185 4721
24863185 310
24863185 4418
24863185 5180
24863185 323
24863185 334
24863185 418
24863185 8010
24863168 72
24863168 190
24863168 26
24862967 3083
24862967 8011
24862883 1962
24862830 2290
24862830 441
24862830 2568
24862830 22
24862830 8012
24862830 616
24862830 499
24862830 26
24862830 8013
24862741 35
24862741 419
24862741 38
24862536 81
24862536 2382
24862536 271
24862536 239
24862536 5085
24862536 8014
24862536 3041
24862536 5321
24862536 6919
24862448 8015
24862448 8016
24862448 2893
24862448 12
24862448 5850
24862448 8017
24862448 8018
24862448 38
24862320 748
24862320 7516
24862320 8019
24862320 8020
24862320 26
24862320 1136
24862320 438
24862320 8021
24862216 8022
24862216 35
24862216 532
24862147 710
24862147 4708
24862147 8023
24862147 26
24862147 8024
24862147 8025
24862147 8026
24862147 8027
24862147 8028
24862138 710
24862138 26
24862138 274
24862138 438
24862138 8029
24862099 8030
24862099 12
24862099 67
24862099 8031
24862099 38
24862099 8032
24862099 8033
24861921 8034
24861921 3241
24861921 534
24861921 889
24861921 8035
24861921 3245
24861921 638
24861870 8036
24861870 35
24861870 8037
24861870 67
24861870 324
24861664 8038
24861664 8039
24861664 688
24861664 8040
24861662 67
24861662 2216
24861611 8041
24861611 7596
24861611 26
24861611 8042
24861464 575
24861464 8043
24861464 8044
24861464 2182
24861464 67
24861464 3157
24861464 8045
24861464 8046
24861464 8047
24861464 2186
24861464 8048
24861464 578
24861464 8049
24861464 8050
24861464 3130
24861431 129
24861431 309
24861431 416
24861431 8051
24861115 8052
24861115 8053
24861115 618
24861115 67
24861115 8054
24861115 102
24861115 432
24861115 1693
24860834 12
24860834 416
24860834 67
24860834 418
24860834 8055
24860834 38
24860833 8056
24860833 8057
24860833 3445
24860833 8058
24860833 38
24860833 8059
24860819 35
24860819 3171
24860819 8060
24860819 38
24860787 726
24860787 947
24860787 8061
24860787 422
24860787 618
24860787 489
24860787 500
24860787 4100
24860787 8062
24860787 8063
24860787 8064
24860787 8065
24860787 8066
24860787 8067
24860787 8068
24860673 8069
24860673 2036
24860673 8070
24860673 8071
24860673 8072
24860673 8073
24860673 35
24860673 4527
24860673 8074
24860673 99
24860673 591
24860673 8075
24860503 8076
24860503 8077
24860503 8078
24860503 6185
24860503 3812
24860503 2019
24860503 4604
24860503 8079
24860503 8080
24860503 8081
24860503 8082
24860503 8083
24860503 1789
24860503 3813
24860503 8084
24860503 1420
24859882 253
24859882 8085
24859882 8086
24859882 341
24859882 7938
24859882 8087
24859882 1172
24859882 2280
24859882 8088
24859882 6688
24859882 8089
24859834 8090
24859834 7973
24859834 67
24859834 2090
24859834 8091
24859834 8092
24859834 8093
24859810 8094
24859810 12
24859810 1597
24859810 67
24859810 113
24859810 8095
24859810 38
24859758 2200
24859758 8096
24859758 35
24859758 3165
24859758 344
24859715 72
24859715 33
24859715 34
24859715 35
24859715 344
24859715 8097
24859638 8098
24859638 8099
24859638 25
24859638 8100
24859638 8101
24859638 841
24859638 131
24859638 26
24859638 8102
24859638 622
24859637 169
24859637 470
24859637 7653
24859637 5094
24859637 8103
24859637 785
24859637 368
24859471 8104
24859471 12
24859471 67
24859471 79
24859471 1723
24859471 8105
24859471 4518
24859471 7453
24859471 38
24859455 8106
24859455 33
24859455 589
24859455 67
24859455 38
24859455 140
24859455 8107
24859350 8108
24859350 8109
24859350 35
24859350 2138
24859350 7521
24859350 1723
24859350 8110
24859327 294
24859327 8111
24859327 1733
24859327 8112
24859327 8113
24859327 1736
24859320 1148
24859320 8114
24859320 366
24859320 8115
24859320 3169
24859320 8116
24859320 295
24859162 8117
24859162 1588
24859162 8118
24859162 8119
24859162 8120
24859162 5015
24859162 8121
24859162 5245
24859162 8122
24859162 8123
24859162 8124
24859161 401
24859161 8125
24859161 8126
24859161 175
24859161 8127
24859161 1451
24859161 4296
24859161 8128
24859161 5241
24859161 1713
24859161 2956
24859161 8129
24859161 8130
24859156 168
24859156 169
24859156 317
24859156 311
24859156 12
24859156 368
24858697 8131
24858697 8132
24858697 8133
24858697 409
24858697 8134
24858697 8135
24858697 4542
24858697 263
24858697 8136
24858621 8137
24858621 919
24858621 8138
24858621 8139
24858621 5245
24858621 8140
24858621 38
24858621 745
24858542 8141
24858542 8142
24858542 5
24858535 8143
24858535 124
24858535 8144
24858535 8145
24858535 8146
24858535 3012
24858425 4098
24858425 383
24858425 8147
24858425 7808
24858425 8148
24858425 8149
24858425 8150
24858425 7251
24858425 8151
24858411 8152
24858411 8153
24858411 8154
24858411 179
24858411 35
24858191 660
24858191 8155
24858191 419
24858101 8156
24858101 3376
24858101 600
24858101 8157
24858101 4813
24858101 2167
24858101 5946
24858101 242
24858101 8158
24858101 8159
24858101 226
24858078 1745
24858078 8160
24858078 8161
24858078 4853
24858078 67
24858078 2539
24858078 79
24858078 1488
24858078 2424
24858078 8162
24858078 8163
24858078 8164
24858078 8165
24858078 8166
24858025 8167
24858025 8168
24858025 8169
24858025 12
24858025 136
24858025 2062
24858024 8170
24858024 660
24858024 8171
24857870 12
24857870 8172
24857584 291
24857584 1704
24857584 8173
24857584 8174
24857584 1962
24857376 1802
24857376 8175
24857376 4605
24857376 8176
24857314 626
24857314 8177
24857314 8178
24857314 8179
24857314 8180
24857314 8181
24857314 2475
24857314 8182
24857314 3451
24857314 480
24857292 1276
24857292 8183
24857292 1466
24857292 3192
24857292 8184
24857292 33
24857292 35
24857292 334
24857292 3287
24857292 586
24857257 230
24857257 82
24857257 8185
24857257 3032
24857257 981
24857257 8186
24857257 3131
24857257 5
24857257 8187
24857257 3033
24857096 8188
24857096 134
24857096 35
24857096 2736
24857096 67
24857096 8189
24857064 291
24857064 26
24857064 177
24857064 1962
24856797 35
24856797 416
24856797 8190
24856797 8191
24856797 384
24856797 8192
24856585 67
24856585 8193
24856585 4296
24856585 992
24856442 7220
24856442 5364
24856442 134
24856442 791
24856209 1682
24856209 666
24856209 1275
24856209 8194
24856209 3963
24856209 8195
24856170 404
24856170 247
24856170 35
24856170 67
24856143 960
24856143 8196
24856143 618
24856143 8197
24856143 1662
24856143 245
24856126 67
24856126 8198
24856126 1733
24856126 8199
24856126 1693
24856119 67
24856119 8200
24856119 2699
24855686 8201
24855686 4289
24855686 67
24855686 8202
24855378 8203
24855378 6410
24855378 8204
24855378 600
24855378 8205
24855378 2764
24855378 2663
24855378 598
24855210 8206
24855210 3201
24855210 8207
24855210 8208
24855210 8209
24855210 8210
24855034 3543
24855034 67
24855034 2544
24855034 8211
24855028 2016
24855028 8212
24855028 416
24855028 8213
24855028 67
24855028 79
24855028 2018
24854909 8214
24854909 2501
24854909 2489
24854900 12
24854900 240
24854900 8215
24854842 960
24854842 12
24854842 136
24854842 8216
24854842 8217
24854793 67
24854793 8218
24854593 311
24854593 35
24854593 136
24854593 8219
24854593 3172
24854593 8220
24854593 38
24854453 8221
24854453 3751
24854453 72
24854453 26
24854453 903
24854453 8222
24854451 8223
24854451 2660
24854451 8224
24854401 271
24854401 67
24854401 5321
24854392 8225
24854392 67
24854341 319
24854087 35
24854087 67
24854087 8226
24854087 8227
24854087 8228
24854087 1055
24854087 38
24854087 8229
24854087 8230
24854087 8231
24854087 8232
24854087 8233
24854039 1363
24854039 8234
24854039 67
24854039 929
24854039 932
24854039 2378
24854039 244
24854039 8235
24854039 229
24854039 4624
24854039 1034
24854039 7119
24854039 226
24853826 72
24853826 660
24853826 67
24853774 72
24853774 12
24853774 26
24853774 8236
24853774 8236
24853774 1788
24853774 1042
24853774 38
24853661 8237
24853661 569
24853661 177
24853661 46
24853661 47
24853661 150
24853455 545
24853455 67
24853422 35
24853422 8238
24853422 8239
24853422 3012
24853422 8240
24853422 8241
24853422 8242
24853422 29
24853422 8243
24853422 8244
24853422 8245
24853422 8245
24853422 8246
24853380 446
24853380 8247
24853380 26
24853380 8248
24853380 4783
24853380 8249
24853380 8250
24853380 8251
24853380 8252
24853380 8253
24853302 569
24853302 2111
24853302 8254
24853302 1202
24853302 1641
24853302 4011
24853302 1640
24853302 1642
24853289 8255
24853289 35
24853289 4738
24853289 4393
24853289 327
24853275 35
24853275 600
24853275 7805
24853275 59
24853275 87
24853228 340
24853228 8256
24853228 1217
24853207 8257
24853207 601
24853207 35
24853207 8258
24853207 36
24853207 344
24853207 8259
24853141 8260
24853141 840
24853141 3657
24853141 1999
24853141 514
24853141 12
24853141 344
24853141 600
24853141 8261
24853141 8262
24853141 4017
24853141 1255
24853141 8263
24853141 844
24853141 843
24853141 38
24853076 8264
24853076 3696
24853076 7503
24853076 8265
24853076 8266
24853076 1699
24853076 8267
24853076 8268
24852883 8269
24852883 72
24852883 35
24852883 323
24852883 75
24852883 8270
24852883 76
24852883 5238
24852883 8271
24852883 8271
24852877 5547
24852877 6224
24852872 340
24852872 33
24852872 35
24852872 2215
24852872 38
24852749 8272
24852749 8273
24852749 294
24852749 8274
24852569 3987
24852569 8275
24852569 8276
24852569 8277
24852569 1789
24852569 3208
24852428 12
24852428 8278
24852428 7123
24852359 8279
24852359 8280
24852359 72
24852359 8281
24852359 8282
24852359 8283
24852359 67
24852359 8284
24852359 38
24852278 2676
24852278 8285
24852278 1765
24852278 6200
24852278 3452
24852278 1824
24852276 2676
24852276 35
24852276 1031
24852276 26
24852094 8286
24852094 67
24852094 1993
24852094 4472
24852081 8287
24852081 8288
24852081 1040
24852081 859
24852041 12
24852041 136
24852041 8289
24852041 4939
24852041 8290
24852041 122
24852041 38
24851525 8291
24851525 311
24851525 601
24851525 35
24851525 416
24851525 419
24851525 38
24851227 35
24851227 344
24851223 8292
24851223 1124
24851223 8293
24851111 35
24851111 67
24851111 2184
24851102 136
24851102 6501
24851025 693
24851011 35
24851011 8294
24851011 87
24850964 8295
24850964 8296
24850964 8297
24850964 6901
24850964 8298
24850964 99
24850964 694
24850901 3301
24850901 12
24850901 191
24850901 8299
24850901 8300
24850901 8301
24850901 8302
24850249 8303
24850249 3503
24850249 87
24849936 311
24849936 35
24849936 41
24849936 344
24849932 1092
24849932 2872
24849932 67
24849932 5622
24849932 8304
24849932 8305
24849932 8306
24849932 8307
24849932 8308
24849932 8309
24849871 873
24849871 290
24849871 416
24849871 67
24849871 8310
24849871 108
24849840 8311
24849840 67
24849836 526
24849836 35
24849825 12
24849825 67
24849825 8312
24849823 35
24849822 12
24849822 67
24849822 419
24849617 1356
24849617 1357
24849617 12
24849617 1695
24849617 8313
24849617 240
24849617 3484
24849617 8314
24849617 1528
24849523 366
24849523 905
24849523 8315
24849520 72
24849520 310
24849520 435
24849520 12
24849520 8316
24849520 41
24849520 8317
24849520 79
24849520 38
24849467 8318
24849467 67
24849467 7053
24849467 1237
24849467 63
24849434 8319
24849434 87
24849379 5988
24849379 67
24849358 7596
24849358 569
24849358 2225
24849358 832
24849358 731
24849358 731
24849358 2823
24849358 4457
24849358 8320
24849358 832
24849358 8321
24849301 8322
24849301 67
24849301 8323
24849301 38
24848877 8324
24848877 8325
24848877 229
24848877 8326
24848850 35
24848850 67
24848850 439
24848850 705
24848510 35
24848510 1808
24848510 136
24848510 3026
24848510 8327
24848510 8328
24848510 315
24848510 29
24848510 5238
24848510 162
24848510 316
24848510 8329
24848510 1275
24848510 38
24848503 8330
24848503 275
24848503 1225
24848503 3211
24848437 236
24848437 35
24848437 416
24848437 8331
24848437 4422
24848339 26
24848339 1823
24848339 8332
24848339 1034
24848335 309
24848020 1316
24848020 344
24848020 3405
24847880 2068
24847880 8333
24847880 622
24847798 8334
24847798 64
24847798 8335
24847734 136
24847734 8336
24847734 8337
24847734 635
24847613 33
24847613 8338
24847613 416
24847613 131
24847613 1765
24847613 334
24847613 418
24847613 7893
24847613 8339
24847525 8340
24847525 64
24847525 8341
24847197 8342
24847197 67
24847197 2113
24847197 1052
24847197 2494
24847054 660
24847054 67
24847054 8343
24847054 8344
24847054 8345
24847054 38
24847054 8346
24847054 38
24846705 13
24846705 490
24846705 8347
24846674 8348
24846674 8349
24846674 8350
24846674 600
24846674 1722
24846674 8299
24846674 2662
24846674 8351
24846674 8352
24846674 4795
24846674 705
24846674 2663
24846674 8353
24846674 598
24846301 35
24846301 67
24846301 8354
24846301 8355
24846279 840
24846279 1780
24846279 8356
24846279 844
24845963 8357
24845963 3368
24845963 480
24845647 8358
24845612 12
24845612 67
24845612 832
24845612 2688
24845612 4678
24845612 578
24845612 8194
24845612 8359
24845612 7112
24845612 38
24845610 33
24845610 34
24845610 4460
24845610 2000
24845610 12
24845610 36
24845610 416
24845610 8360
24845607 840
24845607 35
24845607 323
24845607 131
24845607 2774
24845607 4287
24845607 8361
24845607 843
24845419 8362
24845419 303
24845419 302
24845419 8363
24845419 2096
24845419 8364
24845365 33
24845365 601
24845365 12
24845365 416
24845365 75
24845365 67
24845155 8365
24845155 35
24845155 8366
24845155 8367
24845155 295
24844957 688
24844957 67
24844957 2214
24844957 87
24844920 8368
24844920 8369
24844920 324
24844920 8370
24844798 35
24844798 532
24844798 8371
24844570 12
24844570 8372
24844570 3553
24844570 8373
24844558 8374
24844558 2234
24844558 1191
24844420 967
24844420 8375
24844348 175
24844348 8376
24844348 2986
24844266 3139
24844266 8377
24844266 8378
24844266 1452
24844266 8379
24844266 5
24844266 8380
24844266 3020
24843689 1803
24843689 3077
24843689 25
24843689 8381
24843689 35
24843689 8382
24843689 344
24843689 324
24843689 8383
24843689 622
24843689 844
24843689 2109
24843658 8384
24843658 2316
24843658 3403
24843658 4599
24843658 26
24843658 324
24843658 423
24843658 666
24843320 2016
24843320 310
24843320 601
24843320 35
24843320 416
24843320 7170
24843320 4422
24843320 38
24843238 496
24843238 35
24843238 8385
24843238 8386
24843238 971
24843238 8387
24843120 8388
24843120 8389
24843120 8390
24842894 8391
24842894 8392
24842894 8393
24842808 494
24842808 8394
24842808 8395
24842808 422
24842808 8396
24842808 6200
24842808 8397
24842766 5698
24842766 26
24842612 3733
24842612 377
24842612 26
24842612 4753
24842612 8398
24842612 5196
24842468 253
24842468 377
24842468 136
24842468 677
24842468 8399
24842468 8400
24842335 8401
24842335 205
24842335 8402
24842335 26
24842335 534
24842335 2699
24842335 6752
24842335 8403
24842335 21
24842335 1245
24842273 253
24842273 35
24842273 136
24842273 8346
24842205 688
24842205 67
24842205 786
24842205 87
24842203 35
24842203 8404
24842203 3451
24842203 274
24842203 5146
24842178 8405
24842178 35
24842178 5
24842178 8406
24841870 291
24841870 8407
24841870 532
24841870 177
24841704 8408
24841704 2
24841704 3227
24841704 1793
24841704 72
24841704 6365
24841704 311
24841704 34
24841704 35
24841704 5822
24841686 8409
24841686 5844
24841638 8410
24841638 136
24841638 283
24841638 6163
24841638 263
24841514 1941
24841514 1685
24841514 4384
24841514 610
24841514 67
24841514 7999
24841514 8411
24841514 8412
24841514 8413
24841514 8414
24841514 8415
24841514 8416
24841514 4590
24841500 35
24841500 416
24841500 8417
24841500 38
24841479 599
24841479 38
24841440 35
24841440 8418
24841440 8419
24841354 2000
24841354 660
24841354 74
24841354 344
24841354 8420
24841354 2428
24841349 6341
24841349 12
24841349 7667
24841349 904
24841349 619
24841349 7469
24841349 4354
24841349 2303
24841194 8421
24841194 35
24841194 366
24841194 600
24841194 4281
24841194 8422
24841158 72
24841158 12
24841158 416
24841158 600
24841158 5804
24841158 295
24841158 4202
24841158 1671
24841158 3170
24841158 38
24841049 72
24841049 33
24841049 12
24840859 12
24840859 38
24840851 12
24840851 26
24840851 38
24840851 638
24840704 35
24840647 3262
24840647 2572
24840647 499
24840647 136
24840647 177
24840636 12
24840636 136
24840636 58
24840636 59
24840636 889
24840636 8423
24840636 3245
24840636 638
24839937 12
24839937 110
24839937 419
24839937 8424
24839937 4016
24839937 104
24839937 38
24839937 88
24839937 8425
24839620 8426
24839620 72
24839620 33
24839620 34
24839620 601
24839620 35
24839620 3361
24839620 856
24839399 8427
24839399 3479
24839399 8428
24839363 310
24839363 8429
24839363 1695
24839363 5613
24839363 8430
24839363 26
24839363 3484
24839363 4095
24839362 8079
24839362 8431
24839362 8432
24839362 499
24839362 176
24839362 409
24839362 8433
24839327 961
24839327 34
24839327 129
24839327 8434
24839327 8435
24839327 8436
24838946 494
24838946 8437
24838946 67
24838946 101
24838946 102
24838946 8007
24838946 38
24838576 35
24838576 26
24838576 59
24838576 38
24838576 63
24838576 7111
24838501 1064
24838501 8438
24838501 2055
24838501 968
24838495 320
24838495 321
24838495 8439
24838495 480
24838471 35
24838394 8440
24838394 12
24838394 1108
24838394 1040
24838394 1171
24838394 8441
24838394 5622
24838394 2687
24838344 1177
24838344 5090
24838344 8442
24838344 324
24838344 177
24838344 8443
24838344 1182
24838344 5829
24838344 263
24838344 62
24838344 8444
24838344 4416
24838344 4753
24838344 2569
24838344 229
24838344 1443
24838344 29
24838344 140
24838344 2569
24838329 8445
24838329 8446
24838329 8447
24838329 8448
24838329 1716
24838304 5639
24838304 190
24838304 240
24838304 8449
24838304 1082
24838298 12
24838298 136
24838298 38
24838242 33
24838242 12
24838242 5378
24838242 8450
24838184 309
24838184 67
24838184 8451
24838184 5275
24838184 8452
24837982 12
24837982 2055
24837982 67
24837982 8453
24837982 8454
24837982 38
24837480 873
24837480 12
24837480 67
24837480 1715
24837480 591
24837480 8455
24837480 8128
24837480 8456
24837480 8457
24837351 8458
24837351 344
24837351 8459
24837351 8460
24837351 327
24837188 67
24837188 1083
24837081 8461
24837081 2762
24836958 33
24836958 526
24836958 236
24836958 35
24836958 36
24836958 416
24836954 8462
24836954 8463
24836949 35
24836949 67
24836949 423
24836949 833
24836949 2135
24836922 35
24836922 198
24836922 3628
24836705 8464
24836705 344
24836705 8465
24836705 4099
24836705 438
24836705 8466
24836705 2156
24836705 4287
24836705 8467
24836705 4673
24836705 8468
24836663 35
24836663 3418
24836663 1034
24836552 12
24836552 67
24836552 419
24836552 38
24836552 7109
24836184 2305
24836184 72
24836184 311
24836184 34
24836184 6196
24836184 416
24836184 344
24836184 67
24836184 8469
24835771 12
24835771 67
24835771 445
24835771 8470
24835771 38
24835617 253
24835617 8471
24835617 27
24835180 67
24835180 8472
24835026 893
24835026 260
24835026 263
24835026 8473
24835026 1789
24835026 229
24835026 1275
24835026 8474
24835026 8475
24835026 158
24834891 8476
24834891 8477
24834891 600
24834891 8478
24834888 8479
24834885 8480
24834885 8481
24834885 67
24834885 8482
24834885 87
24834884 3617
24834860 8483
24834860 8484
24834860 26
24834819 6477
24834819 600
24834819 8485
24834802 35
24834491 35
24834491 8486
24834491 8487
24834301 290
24834301 1077
24834301 67
24834301 503
24834269 8488
24834269 26
24834269 4579
24834269 4535
24834268 8489
24834268 8490
24834268 340
24834268 8491
24834268 2459
24834268 8492
24834268 3193
24834268 8493
24834259 67
24834259 294
24834259 101
24834258 67
24834258 1451
24834258 294
24834258 8494
24834258 1694
24834250 8495
24834250 26
24834250 294
24834250 4122
24833879 35
24833879 67
24833879 8496
24833879 8497
24833879 38
24833875 320
24833875 321
24833875 35
24833875 8498
24833875 240
24833875 8499
24833875 8500
24833873 310
24833873 311
24833873 34
24833873 12
24833873 7798
24833873 416
24833865 33
24833865 344
24833865 5822
24833864 8501
24833864 8502
24833864 12
24833864 344
24833864 8503
24833864 177
24833864 1715
24833864 1052
24833863 340
24833863 5867
24833863 2863
24833863 67
24833863 2468
24833861 35
24833861 67
24833845 35
24833845 1055
24833845 649
24833845 260
24833845 139
24833845 149
24833845 140
24833845 1333
24833845 8504
24833845 8505
24833845 2645
24833706 624
24833706 26
24833706 8506
24833705 1656
24833705 67
24833705 1451
24833705 8507
24833705 8508
24833705 8509
24833705 4039
24833705 1663
24833705 8510
24833702 8421
24833702 8511
24833702 26
24833702 8512
24833565 8513
24833565 8514
24833565 67
24833565 439
24833565 3510
24833360 545
24833360 416
24833360 3835
24833360 38
24833360 8515
24833352 6849
24833272 309
24833272 67
24833272 8516
24833272 7058
24833272 8517
24833153 8518
24833153 5615
24833153 8519
24833153 366
24833153 26
24833153 2529
24833153 8520
24833153 8521
24833153 8522
24833139 8523
24833139 2872
24833139 600
24833139 8524
24833103 8525
24833103 8526
24833103 8527
24833103 419
24833103 244
24833103 889
24833103 4612
24833103 1614
24833103 8528
24833103 8529
24833103 1828
24833103 8530
24833103 638
24833096 72
24833096 33
24833096 35
24833096 106
24833096 1497
24833096 67
24833085 8380
24833085 2699
24833036 72
24833036 33
24833036 425
24833036 35
24833036 8531
24833036 1497
24833036 334
24832985 35
24832985 8532
24832985 464
24832985 2167
24832985 226
24832944 494
24832944 3890
24832944 8533
24832944 8534
24832944 8535
24832944 8536
24832944 534
24832854 239
24832854 34
24832854 425
24832854 35
24832854 323
24832854 344
24832854 364
24832733 1131
24832733 805
24832733 612
24832733 612
24832733 8537
24832733 8538
24832602 35
24832602 8539
24832602 26
24832602 8540
24832602 49
24832602 8541
24832602 1034
24832602 8542
24832602 1441
24832165 8543
24832165 8544
24832165 8545
24832165 8546
24832165 1585
24832165 503
24832165 8547
24832165 1586
24832165 8548
24832165 8549
24832165 8550
24832165 3245
24832160 967
24832160 366
24832160 175
24832160 26
24832160 2216
24832160 8551
24831671 12
24831671 8552
24831670 660
24831670 1419
24831670 8553
24831652 8554
24831652 26
24831652 534
24831652 3287
24831652 102
24831652 8555
24831616 494
24831616 253
24831616 309
24831616 377
24831616 2650
24831616 489
24831616 8556
24831616 409
24831616 971
24831616 677
24831585 8557
24831585 35
24831585 7263
24831585 1172
24831585 27
24831585 8558
24831562 26
24831076 8559
24831076 175
24831076 6255
24831076 8560
24831031 8561
24831031 8562
24831031 377
24831031 1172
24831031 26
24831031 8563
24831031 8564
24830898 8565
24830898 8463
24830654 8566
24830654 344
24830618 12
24830618 67
24830618 8567
24830618 775
24830618 38
24830459 3227
24830459 12
24830459 26
24829690 545
24829690 38
24829626 2547
24829626 2868
24829626 8409
24829626 67
24829626 8568
24829626 971
24829607 26
24829607 2447
24829607 8569
24829607 4124
24829590 168
24829590 4315
24829590 33
24829590 35
24829590 41
24829586 33
24829586 2283
24829586 35
24829586 416
24829571 35
24829571 8570
24829571 8571
24829571 8572
24829571 38
24829544 72
24829544 526
24829544 35
24829544 106
24829544 334
24829544 3792
24829542 72
24829542 310
24829542 35
24829542 546
24829542 67
24829542 334
24829542 419
24829542 38
24829407 8573
24829407 489
24829407 3100
24829407 8574
24829407 2729
24829396 5
24829396 213
24829396 2726
24829139 366
24829139 67
24829139 177
24829139 8575
24829139 5460
24829073 265
24829073 2913
24829073 8576
24829073 8577
24828952 33
24828952 12
24828952 5868
24828952 8578
24828952 344
24828952 8579
24828952 5146
24828952 38
24828824 12
24828824 136
24828824 8540
24828490 1240
24828490 3455
24828490 26
24828490 324
24828490 8580
24828490 8581
24828490 8582
24828490 8583
24828490 8584
24828490 8585
24828490 244
24828490 4080
24828490 8586
24828490 8587
24828355 26
24828355 8588
24828355 140
24828355 8589
24828355 8590
24828355 8591
24828355 8592
24828291 8593
24828291 26
24828076 422
24828076 8594
24828076 8595
24828076 8596
24828076 6693
24828076 2170
24828076 8597
24828076 2170
24828028 8598
24828028 12
24828028 3472
24828028 8599
24828028 38
24828027 2200
24828027 72
24828027 35
24828027 75
24828027 8600
24828027 8601
24828027 1346
24828027 8602
24828027 2923
24828027 8603
24828027 2925
24828027 933
24827901 310
24827901 40
24827901 309
24827627 72
24827627 33
24827627 35
24827627 418
24827627 2462
24827626 801
24827626 1166
24827626 35
24827626 366
24827626 328
24827624 8604
24827621 676
24827621 213
24827617 7975
24827617 1534
24827588 8605
24827588 8606
24827588 8607
24827588 8608
24827588 8609
24827588 8610
24827588 8611
24827588 8612
24827506 8613
24827506 8614
24827506 26
24827506 1936
24827154 35
24827154 618
24827154 67
24827154 598
24827154 63
24827154 38
24827133 8615
24827133 136
24827133 85
24827133 1136
24827133 327
24827133 79
24827133 3758
24827133 29
24827133 105
24827118 12
24827118 600
24827118 971
24827118 294
24826996 2
24826996 72
24826996 35
24826996 314
24826996 416
24826996 8616
24826996 8617
24826996 3738
24826996 8618
24826056 8619
24826056 8620
24826056 2938
24826056 8621
24826056 140
24826053 12
24826053 8622
24826053 245
24826053 38
24826053 684
24825641 8623
24825641 175
24825641 5382
24825641 6224
24825513 12
24825513 67
24825513 38
24825433 4181
24825433 33
24825433 12
24825433 36
24825433 67
24825433 8624
24825433 8625
24825433 8626
24825433 419
24825433 5015
24825433 8627
24825433 8628
24825433 8629
24825433 622
24825433 94
24825433 8630
24825433 4249
24825433 3660
24825433 8631
24825433 8632
24825433 8633
24825433 8634
24825433 38
24825433 8635
24825433 8636
24825433 8637
24825433 8638
24825433 8639
24825433 140
24825433 8640
24825433 8641
24825302 8642
24825302 35
24825302 618
24825302 67
24825302 315
24825302 8643
24825302 38
24825302 8644
24825069 67
24825069 8645
24825069 1506
24825069 8646
24824934 8647
24824934 67
24824934 419
24824934 8648
24824934 38
24824932 366
24824932 600
24824932 3003
24824932 307
24824907 677
24824907 8649
24824907 8650
24824858 33
24824858 8651
24824848 12
24824848 67
24824848 4678
24824848 8652
24824848 8653
24824848 8654
24824848 8655
24824780 26
24824780 1451
24824780 213
24824780 3940
24824780 8656
24824780 4389
24824780 167
24824777 35
24824777 8657
24824777 3267
24824777 3269
24824777 1449
24824520 12
24824520 67
24824520 38
24824520 87
24824514 35
24824514 600
24824514 8290
24824514 156
24824514 1358
24824514 5652
24824514 260
24824514 139
24824514 7453
24824514 38
24824282 310
24824282 8658
24824282 1538
24824282 344
24824184 35
24824184 8659
24824184 8660
24824184 8661
24824184 8662
24824183 311
24824183 12
24824183 41
24824183 3362
24824183 8663
24824126 311
24824126 35
24824126 8664
24824030 873
24824030 8665
24824030 67
24824030 108
24824030 8666
24824030 59
24824030 8667
24824030 8668
24823993 177
24823993 79
24823966 2016
24823966 35
24823966 8669
24823966 67
24823966 2018
24823635 660
24823635 67
24823635 4088
24823634 489
24823634 797
24823486 2039
24823486 26
24823486 177
24823486 2156
24823486 4088
24823486 1816
24823486 1245
24823486 8670
24821820 301
24821820 723
24821820 67
24821820 8021
24821820 368
24821820 622
24821820 2420
24821649 545
24821649 8671
24821649 2368
24821649 1298
24821649 2690
24821649 8672
24821649 8673
24821649 3930
24821500 8674
24821500 26
24821500 8675
24821500 177
24821500 6224
24821500 8676
24821394 8677
24821394 8678
24821394 1058
24821394 1105
24821394 3946
24821394 8679
24821394 8680
24821394 1934
24821394 8681
24821394 2539
24821394 8682
24821394 2468
24821394 8683
24821379 25
24821379 8684
24821379 6282
24821379 8685
24821379 2150
24821379 8686
24821379 7204
24821372 6321
24821372 5223
24821372 26
24821372 8687
24821372 1066
24821372 572
24821372 2565
24821265 8688
24821265 422
24821265 2103
24821265 489
24821265 423
24821201 1178
24821201 33
24821201 8689
24821201 535
24821201 8690
24821201 717
24821158 8691
24821158 618
24821055 253
24821055 26
24821055 8289
24821055 2040
24821055 8692
24821055 746
24820805 4311
24820805 67
24820805 8693
24820805 8694
24820805 3033
24820353 8695
24820353 1560
24820353 8696
24820114 35
24820114 4611
24820114 8697
24820114 8698
24820114 717
24820114 8699
24820114 1034
24820114 638
24819961 12
24819961 605
24819961 2468
24819961 3144
24819961 673
24819961 8700
24819961 38
24819781 3324
24819781 8701
24819781 8702
24819781 8703
24819781 1057
24819781 35
24819781 8704
24819781 2868
24819781 8705
24819781 3440
24819781 3327
24819781 108
24819781 922
24819781 8706
24819781 4297
24819781 8707
24819781 5775
24819657 8708
24819657 8709
24819657 4601
24819657 8710
24819536 5704
24819536 3369
24819536 8711
24819536 8712
24819536 244
24819536 283
24819536 4753
24819516 8713
24819516 8714
24819516 4558
24819516 8715
24819516 8716
24819516 8717
24819516 158
24819418 8718
24819418 26
24819418 423
24819418 1082
24819418 5758
24819355 8719
24819355 67
24819355 46
24819355 8720
24819355 3287
24819355 159
24819264 72
24819264 311
24819264 34
24819264 601
24819264 35
24819264 5880
24819264 1991
24819264 418
24819264 8721
24819264 8722
24819264 3738
24819264 8723
24819264 8724
24819116 1430
24819116 4936
24819116 4939
24819116 8725
24819116 8726
24818985 12
24818985 532
24818966 600
24818966 384
24818732 340
24818732 8727
24818732 72
24818732 8728
24818732 8729
24818732 6463
24818732 26
24818732 8730
24818732 38
24818725 205
24818725 8731
24818725 291
24818725 8732
24818725 8733
24818725 8734
24818725 67
24818725 8735
24818725 4081
24818725 8736
24818725 3454
24818725 860
24818725 993
24818725 226
24818725 88
24818725 8737
24818725 7214
24818725 2565
24818221 347
24818221 26
24818221 8738
24818191 8739
24818191 8740
24818191 971
24818191 6369
24818191 2573
24818148 25
24818148 660
24818148 8741
24818148 619
24818148 6687
24818148 8742
24818148 263
24818135 253
24818135 960
24818135 8743
24818135 8744
24818135 8745
24818010 35
24818010 67
24817927 569
24817927 75
24817927 8746
24817927 2156
24817927 101
24817927 113
24817927 315
24817927 4088
24817927 649
24817927 7958
24817668 8747
24817668 2305
24817668 8748
24817668 8749
24817668 26
24817668 79
24817668 2428
24817668 38
24817653 1177
24817653 2502
24817653 490
24817647 769
24817569 26
24817358 72
24817358 12
24817358 75
24817358 26
24817358 8750
24817358 1629
24817323 8751
24817323 26
24817323 8752
24817323 8753
24817323 3452
24817323 4393
24817323 3819
24817323 68
24817323 1824
24817323 629
24817323 8754
24817323 263
24817213 8755
24817213 4111
24817213 35
24817213 8756
24817213 8757
24817064 26
24817064 2919
24817002 12
24817002 618
24817002 8758
24817002 85
24817002 79
24817002 86
24816919 435
24816919 236
24816919 12
24816919 41
24816919 26
24816919 1298
24816816 323
24816816 5522
24816816 8759
24816816 226
24816814 913
24816814 12
24816814 2736
24816814 67
24816814 1170
24816792 35
24816792 8760
24816792 8761
24816792 8762
24816744 12
24816744 64
24816744 8763
24816744 1034
24816737 857
24816737 8764
24816737 8765
24816737 5382
24816737 8766
24816720 12
24816720 67
24816720 3145
24816720 62
24816720 3931
24816638 545
24816638 67
24816638 673
24816638 8767
24816638 38
24816638 21
24816558 873
24816558 6500
24816558 67
24816558 591
24816558 79
24816558 673
24816558 889
24816558 8768
24816558 1614
24816558 1828
24816558 638
24816529 8769
24816529 8770
24816529 8771
24816529 2040
24816529 8772
24816529 2929
24816529 3869
24816529 1183
24816529 8773
24816383 175
24816383 8774
24816297 72
24816297 34
24816297 425
24816297 12
24816297 106
24816297 74
24816297 26
24816297 3792
24816085 801
24816085 35
24816085 600
24816085 1171
24815863 6365
24815863 12
24815863 8775
24815863 1202
24815863 79
24815863 8776
24815863 4015
24815839 67
24815839 1127
24815833 12
24815833 67
24815833 8777
24815833 8778
24815833 8779
24815833 8780
24815833 8781
24815833 1615
24815832 600
24815832 8782
24815832 8783
24815832 8784
24815586 35
24815586 67
24815586 713
24815586 419
24815586 38
24815580 35
24815482 35
24815482 630
24815474 4320
24815474 8785
24815474 8786
24815474 26
24815474 673
24815474 315
24815474 8290
24815474 1358
24815474 1275
24815474 139
24815474 8787
24815474 8788
24815474 3606
24815462 12
24815462 8789
24815462 85
24815462 2594
24815462 3510
24815462 79
24815457 4320
24815457 12
24815457 26
24815457 666
24815457 8790
24815445 8791
24815445 8792
24815445 35
24815445 618
24815445 67
24815445 177
24815445 102
24815445 5306
24815445 458
24815445 7214
24815436 660
24815436 4616
24815434 8793
24815434 416
24815434 67
24815434 8794
24815434 419
24815434 38
24815387 12
24815387 600
24815387 419
24815387 649
24815387 566
24815387 4156
24815387 8795
24815387 38
24815135 8796
24815135 8797
24815135 8798
24815135 6613
24815135 8799
24814706 253
24814706 508
24814706 8800
24814706 8801
24814706 8802
24814706 423
24814706 3452
24814706 1824
24814706 8754
24814684 8803
24814684 131
24814684 8804
24814684 324
24814684 8805
24814549 26
24814549 6400
24814549 158
24814427 8806
24814427 187
24814427 26
24814427 464
24814373 8807
24814373 3868
24814373 26
24814373 1182
24814373 2823
24813818 8808
24813818 131
24813818 8809
24813818 3485
24813818 622
24813696 7813
24813696 618
24813696 532
24813441 569
24813441 8810
24813441 37
24813390 1512
24813390 12
24813390 7251
24813390 26
24813390 929
24813390 7908
24813390 8811
24813390 7119
24813390 226
24813390 140
24813390 63
24813350 8812
24813350 33
24813350 34
24813350 2000
24813350 35
24813175 72
24813175 12
24813175 67
24813090 8813
24812604 12
24812604 618
24812604 5378
24812604 38
24812604 1409
24812603 205
24812603 8814
24812603 33
24812603 12
24812603 67
24812603 3362
24812603 3363
24812602 4077
24812601 6823
24812601 8815
24812601 12
24812601 131
24812601 13
24812601 8816
24812601 8817
24812600 7380
24812600 8818
24812600 545
24812600 26
24812600 8819
24812600 3295
24812600 38
24812600 7472
24812600 8820
24812599 12
24812599 67
24812599 8821
24812599 38
24812597 8822
24812597 8823
24812597 38
24812596 8824
24812596 12
24812596 618
24812596 67
24812596 8825
24812596 38
24812596 1409
24812512 8826
24812512 33
24812512 35
24812512 2055
24812512 8827
24812512 67
24812512 8828
24812512 38
24812506 1148
24812506 1006
24812506 1007
24812506 1008
24812506 31
24812506 8829
24812506 72
24812506 33
24812506 2000
24812506 8830
24812506 334
24812303 8831
24812303 72
24812303 310
24812303 5298
24812303 35
24812303 8832
24812303 334
24811896 8833
24811691 1356
24811691 34
24811691 12
24811691 1695
24811691 416
24811691 3484
24811691 8834
24811436 873
24811436 72
24811436 1108
24811436 99
24811435 8835
24811435 12
24811435 67
24811295 3527
24811295 8836
24811295 8837
24811295 8838
24811295 8839
24811295 344
24811295 4661
24811295 8840
24811295 8841
24811295 8842
24811295 8843
24811265 8844
24811265 8845
24811265 8846
24811265 233
24811265 2676
24811265 5084
24811265 8847
24811265 67
24811265 6356
24811246 660
24811246 3162
24811246 8848
24810940 401
24810940 134
24810940 265
24810940 1136
24810940 79
24810923 257
24810923 2136
24810923 4133
24810923 253
24810923 67
24810923 3454
24810923 2565
24810860 8849
24810860 8850
24810860 136
24810848 2560
24810848 8851
24810848 8852
24810848 8853
24810848 621
24810848 3043
24810714 726
24810714 558
24810714 404
24810714 309
24810714 67
24810714 8854
24810714 1034
24810714 8855
24810714 8856
24810647 33
24810647 35
24810646 81
24810646 268
24810646 134
24810646 3236
24810646 2382
24810646 8857
24810646 8858
24810646 8291
24810646 8859
24810646 8860
24810646 1097
24810646 88
24810099 336
24810099 35
24810099 1034
24810099 638
24810044 168
24810044 169
24810044 2291
24810044 441
24810044 777
24810044 336
24810044 5607
24810044 2200
24810044 8861
24810044 8862
24810044 1419
24810044 67
24810044 683
24810044 3393
24810044 3576
24810044 5119
24810044 572
24809934 12
24809934 344
24809934 327
24809934 79
24809799 55
24809799 12
24809799 5479
24809799 29
24809799 38
24809782 309
24809782 326
24809782 673
24809782 8855
24809782 797
24809655 123
24809655 1927
24809655 72
24809655 33
24809655 425
24809655 12
24809655 240
24809655 904
24809655 334
24809655 445
24809655 38
24809484 31
24809484 33
24809484 8863
24809484 8864
24809435 8865
24809435 75
24809435 419
24809435 5015
24809435 8866
24809435 8867
24809435 8868
24809435 38
24809235 7762
24809234 819
24809234 821
24809234 8869
24809234 177
24809234 1179
24808925 878
24808925 8870
24808925 6910
24808925 5654
24808867 1860
24808867 8871
24808867 1861
24808867 2416
24808867 177
24808867 506
24808626 344
24808626 8872
24808626 4292
24808626 8873
24808626 8874
24808440 404
24808440 8875
24808440 35
24808440 67
24808440 1525
24808419 3232
24808419 35
24808419 240
24808419 136
24808419 38
24808419 328
24808221 301
24808221 618
24808221 67
24808185 8876
24808185 898
24808185 927
24808185 8877
24808185 8878
24808185 8879
24808185 8880
24807964 898
24807964 878
24807964 1172
24807964 136
24807964 8881
24807964 2792
24807964 7120
24807840 123
24807840 72
24807840 33
24807840 35
24807840 8882
24807840 416
24807840 8883
24807829 8884
24807829 5893
24807829 8885
24807829 35
24807696 748
24807696 4226
24807696 2291
24807696 878
24807696 441
24807696 8886
24807696 8887
24807696 8888
24807696 7891
24807696 351
24807696 7893
24807696 8889
24807696 8890
24807674 6627
24807674 35
24807674 26
24807674 113
24807674 315
24807674 8891
24807674 1462
24807674 38
24807600 8892
24807600 8893
24807600 8894
24807600 8895
24807600 8896
24807600 8897
24807532 35
24807532 26
24807532 7931
24807532 149
24807532 8898
24807532 8899
24807532 8900
24807532 140
24807238 72
24807238 33
24807238 1356
24807238 34
24807238 309
24807238 41
24807238 856
24807238 334
24807237 1008
24807237 5562
24807237 33
24807237 601
24807237 35
24807237 36
24807237 26
24807237 334
24807212 8901
24807212 8902
24807212 2216
24807211 7336
24807211 35
24807211 1975
24807012 8043
24807012 55
24807012 2893
24807012 12
24807012 26
24807012 229
24807012 113
24807012 8903
24807012 38
24807012 2645
24806972 462
24806972 36
24806972 344
24806972 8904
24806972 5449
24806972 8905
24806839 6784
24806839 1932
24806839 499
24806839 5305
24806733 1720
24806733 8906
24806733 26
24806733 8907
24806733 893
24806733 282
24806733 1275
24806733 38
24806733 4130
24806597 309
24806597 8908
24806290 2697
24806290 12
24806290 67
24806290 7931
24806290 8909
24806290 38
24806240 8910
24806240 8703
24806240 2055
24806240 8911
24806240 8912
24806240 8913
24806238 1080
24806238 4404
24806238 8914
24806238 67
24806238 4197
24806238 5652
24806238 328
24806238 8915
24806237 980
24806237 8916
24806237 534
24806237 8917
24806207 8918
24806207 8919
24806207 8920
24806207 660
24806207 26
24806207 8921
24806207 8922
24806207 1653
24806207 38
24806207 993
24806113 2016
24806113 310
24806113 40
24806113 4460
24806113 35
24806113 344
24806113 67
24806113 79
24806113 38
24806113 2018
24805933 35
24805933 26
24805933 8923
24805933 8924
24805933 8925
24805933 7120
24805933 8926
24805924 1077
24805924 309
24805924 377
24805924 8927
24805924 8928
24805924 534
24805924 971
24805924 677
24805924 8929
24805923 8930
24805923 8931
24805923 8932
24805877 12
24805877 26
24805877 8922
24805877 8933
24805877 38
24805857 1780
24805857 33
24805857 35
24805857 130
24805857 26
24805857 6726
24805359 8934
24805359 26
24804988 2028
24804988 12
24804874 55
24804874 8935
24804872 392
24804872 8936
24804872 660
24804872 75
24804872 26
24804872 2655
24804872 596
24804872 1245
24804872 21
24804830 6358
24804830 494
24804830 8937
24804700 7973
24804700 67
24804700 294
24804700 8938
24804700 2958
24804700 283
24804700 157
24804700 2565
24804620 257
24804620 8939
24804620 35
24804620 26
24804620 893
24804620 6076
24804620 8940
24804620 7291
24804559 8941
24804559 8942
24804559 12
24804559 26
24804559 157
24804559 263
24804541 4299
24804541 441
24804541 1148
24804541 5547
24804541 8943
24804240 22
24804240 8944
24804240 8945
24804240 4460
24804240 8946
24804240 36
24804240 605
24804240 29
24804177 12
24804177 26
24804177 87
24804176 8947
24804176 311
24804176 12
24804176 1695
24804175 123
24804175 759
24804175 8948
24804175 72
24804175 8949
24804175 8950
24804175 131
24804175 324
24804175 5509
24804175 7252
24804175 622
24804175 38
24804174 8951
24804174 660
24804174 8952
24804173 55
24804173 12
24804173 67
24804173 38
24804173 87
24804073 8953
24804073 8954
24804073 8955
24804073 8956
24804073 8957
24804073 335
24804073 336
24804073 8958
24804073 8959
24804073 6321
24804073 8960
24804073 1034
24803903 8961
24803903 943
24803903 8962
24803903 177
24803903 8963
24803897 428
24803897 558
24803897 290
24803897 67
24803897 7975
24803897 8964
24803897 1722
24803897 503
24803897 1535
24803800 72
24803800 12
24803549 1786
24803549 366
24803549 8965
24803549 1535
24803409 1786
24803409 8966
24803409 8967
24803409 121
24803409 122
24803409 8968
24803409 746
24803345 8969
24803345 175
24803345 532
24803345 8970
24803345 971
24803312 5607
24803312 1357
24803312 660
24803312 240
24803312 419
24803312 8971
24803312 38
24803312 5119
24803279 8169
24803279 72
24803279 12
24803279 26
24803279 79
24803279 445
24803279 8972
24803002 35
24803002 7216
24803002 67
24803002 8973
24803002 79
24803002 8974
24803002 8975
24802801 8976
24802750 8977
24802750 4837
24802750 8978
24802750 8979
24802750 8980
24802750 8981
24802750 8982
24802641 925
24802641 8983
24802641 927
24802641 1208
24802641 8984
24802641 778
24802641 8985
24802641 8986
24802641 26
24802641 929
24802641 3208
24802641 3418
24802641 8987
24802641 1489
24802641 1789
24802641 8988
24802641 140
24802232 134
24802232 8989
24802232 79
24802190 26
24802190 8990
24802190 8991
24802190 7907
24802189 4962
24802189 12
24802189 67
24802189 8992
24802189 1723
24802189 38
24802189 8993
24802189 638
24802132 8994
24802132 271
24802132 2502
24802132 35
24802132 8995
24802132 1808
24802132 8996
24802132 8997
24802132 8305
24802132 8998
24802132 137
24802132 8999
24802098 840
24802098 239
24802098 309
24802098 344
24802098 9000
24802098 9001
24802098 9002
24802098 843
24802089 441
24802089 9003
24802089 35
24802089 8021
24802031 873
24802031 5
24802031 591
24802031 9004
24801982 2750
24801982 3169
24801982 9005
24801982 294
24801982 9006
24801982 9007
24801982 9008
24801907 257
24801907 35
24801907 67
24801907 419
24801907 9009
24801907 62
24801907 9010
24801906 35
24801906 67
24801906 9011
24801906 38
24801862 660
24801862 191
24801862 439
24801862 2594
24801862 3510
24801862 87
24801813 9012
24801813 9013
24801813 404
24801813 9014
24801813 9015
24801813 9016
24801813 9017
24801813 7374
24801603 1251
24801603 12
24801603 323
24801603 344
24801603 76
24801603 1255
24801603 9018
24801578 831
24801578 9019
24801578 569
24801578 8047
24801578 9020
24801578 4190
24801578 9021
24801417 441
24801417 336
24801417 831
24801417 1744
24801417 9022
24801417 12
24801417 26
24801417 9023
24801417 4627
24801417 893
24801417 2938
24801417 9024
24801417 9025
24801417 1275
24801417 519
24801417 520
24801417 385
24801417 9026
24801417 140
24801417 8670
24801416 72
24801416 9027
24801416 311
24801416 35
24801416 699
24801416 9028
24801353 168
24801353 9029
24801353 72
24801353 12
24801353 38
24801353 745
24801169 1195
24801169 441
24801169 26
24801168 545
24801168 4946
24801168 74
24801168 240
24801168 67
24800976 35
24800976 445
24800976 9030
24800949 169
24800949 4323
24800949 3546
24800949 407
24800949 9031
24800949 326
24800949 176
24800949 9032
24800949 3287
24800949 2420
24800949 9033
24800949 159
24800934 123
24800934 4847
24800934 1956
24800934 2230
24800934 4931
24800934 124
24800934 9034
24800934 9035
24800934 9036
24800934 6398
24800934 9037
24800922 82
24800922 9038
24800922 9039
24800922 67
24800922 177
24800922 327
24800850 9040
24800850 2241
24800850 9041
24800850 9042
24800850 9043
24800850 569
24800850 565
24800850 29
24800850 889
24800850 3245
24800850 638
24800837 134
24800837 35
24800837 67
24800233 9044
24800233 34
24800233 660
24800233 67
24800233 38
24800232 9045
24800232 960
24800232 660
24800232 9046
24800212 83
24800212 33
24800212 12
24800212 618
24800212 67
24800212 334
24800212 87
24799992 257
24799992 558
24799992 9047
24799992 336
24799992 22
24799992 9048
24799992 545
24799992 9049
24799992 9050
24799992 260
24799992 1333
24799988 168
24799988 9051
24799988 2568
24799988 9052
24799988 1803
24799988 72
24799988 9053
24799988 842
24799988 344
24799988 131
24799988 904
24799988 3485
24799988 4073
24799988 9054
24799988 368
24799988 9055
24799988 666
24799988 844
24799971 9056
24799971 5646
24799971 12
24799971 79
24799956 9057
24799956 22
24799956 9058
24799956 26
24799956 6345
24799956 893
24799956 29
24799956 2248
24799481 3185
24799481 9059
24799481 9060
24799481 9061
24799481 6441
24799337 9062
24799337 9063
24799337 9064
24799337 9065
24799337 9066
24799337 9067
24799337 9068
24799337 253
24799337 9069
24799337 327
24799322 311
24799322 236
24799322 309
24799322 7701
24799322 344
24799195 9070
24799195 9071
24799195 35
24799195 9072
24799195 9073
24799195 6563
24799195 6563
24799195 140
24799195 4395
24799195 9074
24799195 140
24799195 149
24799124 1282
24799124 9075
24799124 9076
24799124 9077
24799124 72
24799124 33
24799124 2498
24799124 35
24799124 75
24799031 9078
24798976 35
24798976 136
24798976 419
24798976 9079
24798976 38
24798975 1740
24798975 9080
24798975 9081
24798975 600
24798975 419
24798975 9082
24798875 457
24798875 173
24798875 2200
24798875 72
24798875 6548
24798875 74
24798875 26
24798875 368
24798769 119
24798769 782
24798769 4640
24798769 498
24798769 26
24798769 3020
24798747 9083
24798747 9084
24798747 9085
24798662 9086
24798662 1064
24798662 67
24798662 9087
24798662 1934
24798662 9088
24798662 8681
24798662 9089
24798662 9090
24798662 9091
24798624 1317
24798624 33
24798624 40
24798624 35
24798624 7552
24798624 5180
24798624 1991
24798619 9092
24798619 9093
24798619 12
24798619 914
24798619 859
24798619 38
24798619 8000
24798618 12
24798618 9094
24798618 6642
24798618 38
24798618 9095
24798494 257
24798494 9096
24798494 35
24798455 3070
24798455 416
24798455 423
24798455 2521
24798455 7129
24798455 9097
24798455 3075
24798403 9098
24798403 2289
24798403 253
24798403 9099
24798403 618
24798403 67
24798403 9100
24798386 6954
24798386 9101
24798342 9102
24798342 9103
24798342 12
24798342 67
24798342 9104
24798342 8922
24798342 38
24798342 9105
24798303 9106
24798303 12
24798303 9107
24798303 419
24798303 9108
24798303 9109
24798303 4266
24798303 38
24798199 12
24798175 2568
24798175 25
24798175 72
24798175 309
24798175 9110
24798152 2893
24798152 536
24798152 26
24798152 7975
24798152 9111
24798152 9112
24798152 9113
24798152 705
24798152 9114
24798134 981
24798134 9115
24798134 9116
24798134 9117
24798134 9118
24798101 253
24798101 1149
24798101 26
24798101 9119
24798046 311
24798046 660
24798046 67
24798046 1874
24798046 9120
24798046 9121
24798046 9122
24798046 9123
24798001 72
24798001 33
24798001 599
24798001 527
24798001 416
24798001 26
24798001 2688
24798001 1874
24798001 9124
24798001 9125
24798001 989
24798001 9126
24798001 2687
24798001 1189
24798001 5796
24798001 140
24798001 1880
24798001 6977
24797908 9127
24797908 2710
24797908 1955
24797908 6176
24797908 3380
24797908 2677
24797908 377
24797885 9128
24797885 971
24797816 55
24797816 9129
24797816 8255
24797816 12
24797816 9130
24797816 13
24797816 3287
24797816 2420
24797816 9131
24797816 7099
24797816 159
24797434 35
24797434 9132
24797434 315
24797434 9133
24797434 1275
24797426 72
24797426 33
24797426 425
24797426 35
24797426 240
24797387 9134
24797387 9135
24797387 33
24797387 34
24797387 41
24797387 416
24797387 344
24797387 26
24797387 9136
24797387 9137
24797387 4129
24797387 3454
24797387 9138
24797387 9139
24797387 9140
24797310 9141
24797310 9142
24797310 1129
24797310 336
24797310 12
24797310 136
24797310 9143
24797310 315
24797310 1034
24797310 38
24797281 35
24797281 67
24797281 2596
24797247 9144
24797247 9145
24797247 96
24797247 35
24797247 4224
24797145 12
24797145 67
24797145 38
24797128 878
24797128 9146
24797128 3541
24797128 175
24797128 26
24797128 177
24797128 9147
24797128 7892
24797128 1448
24797128 9148
24797128 2683
24797128 7893
24797128 4123
24797128 5889
24797128 993
24797128 9149
24796972 748
24796972 9150
24796972 877
24796972 878
24796972 441
24796972 9151
24796972 3290
24796972 9152
24796972 5558
24796972 9153
24796972 9154
24796972 25
24796972 4605
24796972 324
24796972 1180
24796972 9155
24796972 3530
24796972 1184
24796859 9156
24796859 234
24796463 3185
24796463 9157
24796463 253
24796462 1198
24796461 35
24796461 36
24796461 416
24796461 600
24796461 9158
24796461 38
24796461 9159
24796454 1158
24796454 337
24796454 9160
24796454 9161
24796454 441
24796454 9162
24796454 9163
24796454 9164
24795862 33
24795862 35
24795862 1497
24795862 1989
24795862 9165
24795862 1449
24795533 124
24795533 251
24795533 253
24795533 25
24795533 291
24795533 408
24795533 2868
24795533 9166
24795533 9167
24795533 9168
24795533 6640
24795533 2040
24795533 638
24795530 9169
24795530 9170
24795530 9171
24795530 9172
24795530 26
24795530 68
24795530 673
24795530 683
24795530 9173
24795530 638
24795370 9174
24795370 9175
24795370 9176
24795370 1838
24795370 9177
24795370 9178
24795301 9179
24795301 9180
24795301 2103
24795301 9181
24795301 67
24795301 9182
24795301 9183
24795038 9184
24795038 9185
24795038 9186
24795038 2005
24795038 26
24795038 9187
24794908 9188
24794908 9189
24794908 654
24794908 124
24794908 4274
24794908 9190
24794908 9191
24794908 9192
24794908 3793
24794908 9193
24794908 2559
24794908 4221
24794908 4617
24794908 3287
24794908 9194
24794908 1191
24794793 2997
24794793 490
24794793 9195
24794790 26
24794790 9196
24793958 291
24793958 5672
24793958 26
24793958 3943
24793958 6501
24793958 79
24793953 9197
24793953 9198
24793953 26
24793921 4041
24793921 9199
24793921 3032
24793921 3253
24793921 2559
24793921 9200
24793921 175
24793921 9201
24793921 9202
24793921 9203
24793921 1962
24793921 9204
24793921 3033
24793921 2281
24793896 9205
24793896 9206
24793896 878
24793896 9207
24793896 26
24793789 446
24793789 67
24793789 989
24793789 1443
24793789 7742
24793789 140
24793789 9208
24793747 82
24793747 2253
24793747 3336
24793747 366
24793747 1136
24793747 2594
24793747 3189
24793747 79
24793747 968
24793747 9209
24793745 55
24793745 981
24793745 12
24793696 788
24793696 600
24793696 9210
24793696 5829
24793696 9211
24793696 9212
24793696 9213
24793630 291
24793630 175
24793630 2432
24793310 9214
24793310 190
24793310 67
24793310 893
24793310 360
24793310 9215
24793310 260
24793310 139
24793310 3959
24793013 26
24792534 129
24792534 35
24792534 856
24792179 3890
24792179 9216
24792179 12
24792179 67
24792179 9217
24792179 38
24792179 140
24792179 1694
24792179 5231
24792036 12
24792036 136
24792036 9218
24792036 6393
24792036 283
24792036 38
24792036 889
24792036 1614
24792036 1828
24792036 638
24791945 8947
24791945 310
24791945 311
24791945 9219
24791945 79
24791939 168
24791939 9220
24791939 1744
24791939 9221
24791939 1720
24791939 2234
24791939 67
24791939 423
24791939 3819
24791939 9222
24791939 1489
24791939 1824
24791850 1512
24791850 7336
24791850 35
24791850 9223
24791850 9224
24791845 33
24791845 34
24791845 12
24791845 9225
24791845 1254
24791845 1629
24791845 38
24791842 1755
24791842 1105
24791842 9226
24791842 177
24791593 733
24791593 9227
24791593 569
24791593 9228
24791593 9229
24791593 9230
24791416 2260
24791416 6748
24791416 9231
24791416 407
24791416 9232
24791416 26
24791416 4738
24791165 290
24791165 1131
24791165 67
24791165 9233
24791165 3878
24791165 2989
24791006 257
24791006 1844
24791006 1412
24791006 26
24791006 409
24791006 3878
24790463 1636
24790463 7736
24790463 25
24790463 842
24790463 131
24790463 9234
24790463 324
24790463 2617
24790463 9235
24790463 1179
24790463 3485
24790457 22
24790457 545
24790457 67
24790457 4393
24790442 975
24790442 5380
24790442 1955
24790442 9236
24790442 309
24790442 1083
24790440 9237
24790440 553
24790440 1361
24790440 1363
24790440 545
24790440 2215
24790440 464
24790440 9238
24790440 9239
24790161 9240
24790046 2200
24790046 72
24790046 9241
24790046 601
24790046 35
24790046 36
24790046 75
24790046 4349
24790046 9242
24789843 9243
24789843 9244
24789843 9245
24789843 9246
24789843 7309
24789843 9247
24789810 534
24789793 425
24789793 12
24789793 36
24789793 240
24789793 9248
24789767 3209
24789767 9249
24789767 26
24789767 2277
24789767 140
24789676 134
24789676 9250
24789676 545
24789676 67
24789676 3506
24789676 9251
24789676 458
24789676 38
24789676 3009
24789574 35
24789574 8869
24789574 9252
24789574 38
24789430 9253
24789430 366
24789430 175
24789430 26
24789430 971
24789430 572
24789430 1370
24789420 9254
24789420 12
24789420 26
24789420 9255
24789420 9256
24789420 38
24789253 9257
24789253 1776
24789253 253
24789253 9258
24789253 3407
24789253 409
24789253 9259
24789207 1497
24789207 26
24789207 971
24789207 8120
24789207 1245
24789207 5758
24789207 9260
24789207 7782
24789206 9261
24789206 324
24789206 9262
24788990 9263
24788990 4025
24788990 9264
24788990 35
24788990 67
24788990 9265
24788845 33
24788845 40
24788845 545
24788845 9266
24788770 9267
24788770 78
24788770 67
24788770 108
24788770 79
24788770 1629
24788770 649
24788521 1558
24788521 1955
24788521 9268
24788521 9269
24788521 9270
24788521 181
24788521 8826
24788521 9271
24788521 9272
24788521 33
24788521 3163
24788521 9273
24788521 9274
24788521 9275
24788521 7532
24788521 4099
24788521 9276
24788521 9277
24788521 2989
24788505 532
24788505 9278
24788349 257
24788349 9279
24788349 1685
24788349 67
24788349 148
24788349 893
24788349 6385
24788349 9280
24788349 1275
24788349 1778
24788349 9281
24788319 9282
24788319 8153
24788319 9283
24788319 72
24788319 2574
24788140 526
24788140 660
24788133 9284
24788133 558
24788133 336
24788133 9285
24788133 9286
24788133 26
24788133 1034
24788058 9287
24788058 9288
24788058 9289
24788058 9290
24788058 9291
24788058 569
24788058 5
24788058 8720
24788036 124
24788036 9292
24788036 9293
24788036 532
24788036 384
24788036 38
24787960 9294
24787960 309
24787960 26
24787960 971
24787960 7224
24787960 8692
24787960 1308
24787960 9295
24787960 739
24787691 9296
24787691 9297
24787691 9298
24787691 9299
24787296 2709
24787296 317
24787296 35
24787296 67
24787296 1975
24787296 419
24787296 38
24787296 9300
24787292 123
24787292 317
24787292 9301
24787292 9302
24787292 12
24787292 5205
24787292 9303
24787292 1975
24787292 419
24787292 1671
24787292 368
24787266 168
24787266 169
24787266 317
24787266 3765
24787266 72
24787266 3416
24787266 416
24787266 480
24787266 368
24787230 81
24787230 4300
24787230 9304
24787230 366
24787230 213
24787230 29
24787230 9305
24787230 2509
24787230 7775
24787115 9306
24787115 534
24787115 9307
24787022 660
24787022 9308
24787022 9309
24787022 1421
24786787 253
24786787 9310
24786787 1430
24786787 701
24786787 1447
24786787 1448
24786787 241
24786787 797
24786484 9311
24786484 9312
24786484 170
24786484 9313
24786484 35
24786484 5
24786317 1802
24786317 2232
24786317 9314
24786317 9315
24786317 9316
24786317 416
24786317 843
24786290 7694
24786290 9317
24786290 840
24786290 9318
24786290 9319
24786290 7250
24786290 33
24786290 129
24786290 1560
24786290 35
24786290 416
24786290 4510
24786290 2811
24786226 9320
24786226 9321
24786226 26
24785953 123
24785953 9322
24785953 72
24785953 33
24785953 35
24785953 240
24785953 9323
24785953 3299
24785953 38
24785953 843
24785882 320
24785882 33
24785882 601
24785882 12
24785882 3388
24785882 9324
24785882 38
24785510 838
24785510 35
24785510 198
24785457 3344
24785457 6391
24785457 204
24785457 35
24785457 67
24785457 1629
24785457 9325
24785457 38
24785457 1828
24785457 598
24785453 967
24785453 9326
24785453 676
24785453 177
24785453 79
24785285 457
24785285 421
24785285 405
24785285 407
24785285 9327
24785285 290
24785285 67
24785285 176
24785285 439
24785285 1535
24785283 401
24785283 558
24785283 934
24785283 405
24785283 2325
24785283 406
24785283 407
24785283 9328
24785283 9329
24785283 1136
24785283 79
24785282 9330
24785282 4889
24785282 35
24785282 9331
24785282 108
24785098 1240
24785098 253
24785098 9332
24785098 2744
24785098 342
24785098 78
24785098 3583
24785098 416
24785098 9333
24785098 9334
24785098 26
24785098 9335
24785098 9336
24785098 9337
24785097 9338
24785097 12
24785097 9339
24785097 21
24785097 1005
24785097 9340
24785097 9341
24785097 9342
24785097 9343
24785097 38
24784908 310
24784908 309
24784908 344
24784861 9344
24784861 9345
24784861 9346
24784861 9347
24784861 9348
24784861 9349
24784861 9350
24784861 9351
24784861 9352
24784861 9353
24784861 7301
24784861 9354
24784861 9355
24784861 9356
24784861 9357
24784431 9358
24784431 9359
24784431 9360
24784431 67
24784431 9361
24784431 4676
24784431 4845
24784431 2573
24784431 9362
24784414 9363
24784414 310
24784414 236
24784414 35
24784414 36
24784414 416
24784414 75
24784414 334
24784384 35
24784384 6408
24784222 874
24784222 5451
24784222 9364
24784222 9365
24784222 9366
24784222 534
24783928 168
24783928 9367
24783928 4486
24783928 5290
24783928 1415
24783928 9368
24783928 9369
24783928 2588
24783928 470
24783928 9370
24783928 6824
24783928 1744
24783928 9371
24783928 1373
24783928 253
24783928 1764
24783928 25
24783928 9372
24783928 3368
24783928 9373
24783928 26
24783906 1282
24783906 878
24783906 441
24783906 839
24783906 2232
24783906 9374
24783906 24
24783906 2068
24783906 7474
24783906 72
24783906 35
24783906 131
24783906 324
24783906 3485
24783906 622
24783906 843
24783267 9375
24783267 67
24783267 9376
24783267 295
24783239 913
24783239 9377
24783222 9378
24783222 26
24783222 177
24783222 2594
24783098 7552
24783098 1704
24783098 3964
24783098 1020
24782652 9379
24782652 5330
24782652 26
24782652 2721
24782625 1536
24782625 34
24782625 9380
24782625 3502
24782625 67
24782625 9381
24782625 9382
24782625 38
24782625 1694
24782355 5417
24782355 9383
24782355 490
24782263 3755
24782263 9384
24782263 9385
24782263 1317
24782263 344
24782263 324
24782260 9386
24782260 33
24782260 9387
24782260 1538
24782260 120
24782229 9388
24782229 9389
24782229 9390
24782229 9391
24782229 9392
24782229 2769
24782229 2036
24782229 2305
24782229 9393
24782229 26
24782229 1298
24782229 9394
24782229 139
24782229 263
24782228 1230
24782228 9395
24782228 9396
24782228 9397
24782228 9398
24782228 9399
24782228 9400
24782228 9401
24782228 893
24782228 1689
24782228 622
24782228 9402
24782228 9403
24782152 9404
24782152 9405
24782152 499
24782152 191
24782152 9406
24782152 9407
24782033 831
24782033 12
24782033 136
24782033 38
24782033 9408
24781870 6082
24781870 380
24781870 7352
24781870 4724
24781730 2206
24781730 309
24781730 9409
24781730 59
24781730 2209
24781730 63
24781355 168
24781355 169
24781355 317
24781355 72
24781355 425
24781355 35
24781355 36
24781355 323
24781355 75
24781355 1528
24781336 469
24781336 35
24781336 416
24781336 9410
24781336 2959
24781336 7957
24781336 889
24781336 2969
24781336 638
24781191 9411
24781191 1941
24781191 9412
24781191 26
24781191 3452
24781191 6089
24781191 9413
24780948 9414
24780948 9415
24780786 9416
24780786 967
24780786 9417
24780744 404
24780744 9418
24780744 253
24780744 67
24780744 121
24780655 331
24780655 9419
24780655 532
24780302 33
24780302 35
24780302 1538
24780302 9420
24780302 3388
24780294 67
24780294 6539
24780294 177
24780294 2573
24780294 308
24780294 4016
24780098 9421
24780098 9422
24780098 9423
24780098 6679
24780098 26
24780098 9424
24780098 9425
24780098 9426
24780098 9427
24780098 9428
24780098 9429
24779770 4553
24779770 9430
24779770 545
24779770 26
24779770 9143
24779770 893
24779770 7047
24779770 814
24779770 158
24779770 139
24779770 2212
24779766 8156
24779766 934
24779766 9431
24779766 9432
24779766 149
24779766 9433
24779747 168
24779747 169
24779747 1922
24779747 9434
24779747 1131
24779747 12
24779747 38
24779711 9435
24779711 9436
24779711 33
24779711 35
24779518 1925
24779518 12
24779300 9437
24779300 9438
24779300 416
24779300 9439
24779300 3656
24779300 9440
24779300 9441
24779300 227
24779300 5815
24779292 3166
24779292 8442
24779292 420
24779288 1558
24779288 9442
24779288 9443
24779288 33
24779288 309
24779288 5547
24778878 9444
24778878 454
24778878 72
24778878 12
24778878 343
24778878 344
24778878 3043
24778878 9445
24778878 9446
24778325 1282
24778325 1036
24778325 124
24778325 1698
24778325 4735
24778325 471
24778325 309
24778325 344
24778325 9447
24778325 98
24778325 9448
24778325 3985
24778325 5238
24778325 9449
24778325 62
24778325 9450
24778163 9451
24778163 9452
24778163 3337
24778163 327
24778163 9453
24778163 5769
24778163 5309
24778054 9454
24778054 9455
24778054 2428
24778054 38
24778053 806
24778053 401
24778053 366
24778053 7331
24777958 4226
24777958 878
24777958 8495
24777958 525
24777958 67
24777958 2307
24777958 9456
24777843 3435
24777843 168
24777843 934
24777843 927
24777843 777
24777843 778
24777843 9457
24777843 3857
24777843 1925
24777843 3208
24777813 1213
24777813 3993
24777813 9458
24777813 26
24777813 5482
24777647 4127
24777613 7489
24777613 366
24777613 618
24777613 5038
24777613 534
24777610 12
24777610 13
24777610 9459
24777610 38
24777600 123
24777600 1155
24777600 9460
24777600 9461
24777600 33
24777600 12
24777600 532
24777600 9462
24777600 534
24777600 334
24777354 2031
24777354 2862
24777354 35
24777354 532
24777354 79
24777334 83
24777334 12
24777334 384
24777334 38
24777334 87
24776955 7364
24776955 9463
24776955 67
24776955 9464
24776955 2656
24776939 9465
24776939 409
24776939 9466
24776939 9467
24776939 276
24776915 9468
24776915 6755
24776915 9469
24776915 9470
24776915 7758
24776810 9471
24776759 35
24776759 618
24776759 67
24776759 38
24776759 9472
24776092 748
24776092 6082
24776092 9473
24776092 9474
24776092 878
24776092 9475
24776092 1316
24776092 35
24776092 9476
24776092 323
24776092 9477
24776092 1040
24776092 9478
24776092 2307
24776092 9479
24776092 1184
24775713 119
24775713 9480
24775713 9481
24775713 9482
24775713 9483
24775713 3017
24775713 136
24775713 4540
24775713 9484
24775713 3020
24775713 3668
24775713 5824
24775713 9485
24775713 684
24774719 12
24774719 67
24774645 72
24774645 310
24774645 40
24774645 34
24774645 2283
24774645 601
24774645 35
24774645 41
24774645 240
24774645 9486
24774301 35
24774301 26
24774301 677
24774224 35
24774224 26
24774224 79
24774224 9487
24774224 9488
24774224 9489
24774224 9490
24774224 9491
24774224 9492
24774224 9493
24774224 38
24774070 6605
24774070 9494
24773940 2473
24773940 134
24773940 9495
24773940 4490
24773940 9496
24773940 35
24773940 9497
24773940 316
24773940 769
24773940 113
24773464 854
24773464 2598
24773464 31
24773464 33
24773464 9498
24773464 35
24773464 9499
24773464 416
24773464 364
24773464 3668
24773464 418
24773347 5451
24773347 9500
24773347 9501
24773347 9502
24773347 569
24773347 26
24773347 5219
24773257 404
24773257 239
24773257 9503
24773257 129
24773257 35
24773257 74
24773257 6689
24773257 2428
24773154 1786
24773154 26
24773154 5769
24773154 5309
24772959 123
24772959 126
24772959 9504
24772959 33
24772959 9505
24772959 416
24772959 2553
24772959 9506
24772959 9507
24772621 9508
24772621 5005
24772621 9509
24772621 67
24772345 340
24772345 181
24772345 9510
24772345 26
24772345 9511
24772343 366
24772343 618
24772343 676
24772343 9512
24772306 545
24772306 2215
24772306 67
24772306 6642
24772304 134
24772304 9513
24772304 9514
24772304 9515
24772299 1622
24772299 1623
24772299 4913
24772299 2428
24772137 33
24772137 35
24772137 6381
24772137 67
24772137 419
24772137 38
24771736 9516
24771736 9517
24771736 545
24771736 67
24771603 317
24771603 9518
24771603 1198
24771603 3337
24771603 6539
24771603 480
24771410 26
24771354 2893
24771354 9519
24771354 12
24771354 26
24771338 5491
24771338 9520
24771268 4920
24771268 67
24771268 177
24771268 9521
24771259 676
24771259 9522
24771259 9523
24771259 9524
24771259 9525
24771259 9526
24771256 446
24771256 9527
24771256 9528
24771256 618
24771256 26
24771094 9529
24771094 9530
24771094 857
24771094 913
24771094 1105
24771094 618
24771094 26
24771094 1060
24771094 2468
24771094 1171
24770997 3310
24770997 9531
24770997 469
24770997 9532
24770997 9533
24770997 67
24770997 2410
24770997 9534
24770608 12
24770608 2815
24770608 7143
24770608 8799
24770608 38
24770608 87
24770582 134
24770582 83
24770582 12
24770582 87
24770568 482
24770568 257
24770568 558
24770568 7770
24770568 1065
24770568 26
24770568 2468
24770568 9535
24770568 21
24770538 1282
24770538 253
24770538 9536
24770538 489
24770538 9537
24770466 9529
24770466 7664
24770466 12
24770466 532
24770466 9538
24770466 9539
24770466 328
24770339 12
24770339 9540
24770339 9541
24769862 22
24769862 2400
24769862 2150
24769862 2246
24769862 9542
24769862 9543
24769862 9544
24769671 1148
24769671 33
24769671 1356
24769671 545
24769671 1695
24769671 26
24769671 327
24769671 9545
24769671 860
24769633 1080
24769633 9546
24769633 5477
24769633 8518
24769633 35
24769633 4886
24769633 9547
24769518 9548
24769518 9549
24769518 8891
24769518 283
24769518 38
24769509 9550
24769509 9551
24769509 7221
24769509 9552
24769509 336
24769509 33
24769509 35
24769509 26
24769509 3362
24769487 9553
24769487 1782
24769487 1784
24769487 9554
24769487 9555
24769487 1787
24769487 49
24769469 340
24769469 9556
24769469 9557
24769469 9558
24769464 7401
24769464 971
24769464 9559
24769427 441
24769427 9560
24769427 25
24769427 3403
24769427 1497
24769427 26
24769427 324
24769427 9561
24769427 349
24769427 9562
24769427 622
24769316 759
24769316 2019
24769316 79
24769235 72
24769235 5095
24769235 12
24769235 41
24769235 75
24769235 26
24769235 9563
24769235 418
24769073 67
24769073 534
24769073 1308
24769073 3125
24769073 9564
24769073 9565
24769044 6062
24769044 9566
24769044 526
24769044 9567
24769044 334
24769044 9568
24768559 9569
24768559 818
24768559 9570
24768559 1658
24768559 9571
24768559 819
24768559 9572
24768559 26
24768559 2086
24768559 1179
24768559 1662
24768559 9573
24768559 3723
24768454 123
24768454 72
24768454 33
24768454 545
24768454 240
24768454 38
24768235 406
24768235 35
24768205 660
24768205 67
24768205 9574
24768205 717
24768205 4157
24768205 797
24768205 5460
24768182 2016
24768182 35
24768182 79
24768182 9575
24768182 4813
24768182 2167
24768182 244
24768182 241
24768182 9576
24768182 38
24768182 3563
24768182 1449
24768164 22
24768164 9577
24768164 9578
24768164 893
24768164 1275
24768164 9579
24768164 2246
24768164 9580
24768112 55
24768112 2172
24768112 6882
24768112 4724
24768112 9581
24768112 9582
24767858 552
24767858 553
24767858 5935
24767858 9583
24767858 366
24767858 600
24767858 9584
24767858 9585
24767858 419
24767858 5023
24767858 9586
24767858 6726
24767856 22
24767856 960
24767856 33
24767856 526
24767856 35
24767856 9587
24767856 3362
24767856 9588
24767856 29
24767856 9589
24767856 6012
24767805 35
24767805 9590
24767701 1092
24767701 34
24767701 545
24767701 4773
24767701 26
24767600 6082
24767600 9591
24767600 9592
24767600 9593
24767600 9594
24767600 9595
24767600 205
24767600 9596
24767525 9597
24767525 767
24767525 489
24767525 1136
24767525 2594
24767525 9209
24767525 4994
24767470 9598
24767470 344
24767470 1765
24767470 9599
24767470 490
24767405 9600
24767405 9601
24767405 9602
24767405 9603
24767405 2655
24767405 3566
24767404 7034
24767404 234
24767404 1131
24767404 9604
24767404 7499
24767404 9605
24767404 422
24767404 4640
24767404 489
24767404 2162
24767404 9606
24767404 9607
24767403 9608
24767403 8863
24767403 35
24767403 416
24767403 9609
24767403 9610
24767403 9611
24767403 9612
24767397 72
24767397 236
24767397 35
24767373 710
24767373 40
24767373 129
24767373 601
24767373 35
24767373 9613
24767373 67
24767373 419
24767373 38
24767367 1802
24767367 441
24767367 234
24767367 5270
24767367 2316
24767367 1010
24767367 904
24767367 9614
24767367 7525
24767367 9615
24767367 622
24767367 237
24767356 470
24767356 319
24767356 9616
24767356 35
24767356 2737
24767356 9617
24767356 2303
24767356 9618
24767346 9619
24767346 660
24767346 789
24767346 3910
24767339 230
24767339 35
24767339 9620
24767339 438
24767339 3043
24767339 38
24767334 35
24767334 67
24767334 419
24767257 9621
24767257 35
24767257 5374
24766969 123
24766969 9622
24766969 253
24766969 2316
24766969 7262
24766969 842
24766969 344
24766969 9623
24766969 9624
24766798 9625
24766798 336
24766798 9626
24766798 9627
24766798 12
24766798 1419
24766798 9628
24766798 9629
24766798 9630
24766798 9631
24766798 3393
24766798 453
24766798 9632
24766727 83
24766727 12
24766727 416
24766727 67
24766727 384
24766727 87
24766683 873
24766683 967
24766683 35
24766683 13
24766683 9633
24766682 198
24766301 9634
24766301 469
24766301 34
24766301 1010
24766301 35
24766301 1615
24766301 9635
24766301 9636
24766251 12
24766251 75
24766251 2175
24766091 320
24766091 529
24766091 425
24766091 1011
24765602 981
24765602 535
24765602 1020
24765539 9637
24765539 600
24765539 9638
24765539 9639
24765539 9640
24765539 7534
24765538 1678
24765538 2533
24765538 291
24765538 26
24765538 1072
24765538 4579
24765205 9641
24765205 3227
24765205 35
24765205 78
24765205 904
24765205 67
24765205 79
24765205 38
24765205 87
24765201 12
24765201 1864
24765201 4264
24765201 1713
24765201 38
24765190 6946
24765190 9642
24765190 26
24765190 4611
24765190 889
24765190 3645
24765190 21
24765190 638
24765185 2516
24765185 9519
24765185 5418
24765185 9643
24765185 309
24765185 9644
24765185 9645
24765185 9646
24765183 806
24765183 170
24765183 401
24765183 6798
24765183 5038
24765183 534
24765183 1121
24765183 1421
24765175 257
24765175 9647
24765175 2045
24765175 2136
24765175 35
24765175 9648
24765173 508
24765173 175
24765173 26
24765173 2090
24765173 637
24765173 1245
24765161 9649
24765161 9650
24765161 35
24765151 3748
24765151 9651
24765151 35
24765151 9652
24765151 9653
24764777 123
24764777 3324
24764777 72
24764777 33
24764777 129
24764777 35
24764777 544
24764777 240
24764777 334
24764777 5146
24764777 4952
24764777 2811
24764717 123
24764717 1155
24764717 72
24764717 2318
24764717 129
24764717 545
24764717 2055
24764717 4731
24764717 532
24764717 621
24764717 9654
24764713 1587
24764713 9086
24764713 9655
24764696 428
24764696 558
24764696 173
24764696 2325
24764696 9656
24764696 9657
24764696 4676
24764684 9658
24764684 35
24764684 2055
24764684 198
24764684 2596
24764678 9659
24764678 3166
24764664 170
24764664 268
24764664 171
24764664 733
24764664 9660
24764664 4738
24764664 9661
24764664 9662
24764664 79
24764664 432
24764664 432
24764664 2883
24764660 9663
24764660 67
24764660 9664
24764660 906
24764659 170
24764659 457
24764659 171
24764659 733
24764659 177
24764659 308
24764659 585
24764659 432
24764659 1204
24764654 12
24764654 9665
24764654 6100
24764654 384
24764654 38
24764653 134
24764653 265
24764653 67
24764652 545
24764652 38
24764651 35
24764651 67
24764650 134
24764650 2502
24764650 12
24764650 67
24764650 621
24764650 38
24764240 9666
24764240 9667
24763901 9668
24763901 1240
24763901 72
24763901 35
24763901 323
24763901 67
24763901 2280
24763901 2307
24763901 149
24763901 1255
24763901 76
24763901 7084
24763901 1255
24763901 9669
24763901 1068
24763901 9670
24763901 9671
24763901 9672
24763612 9673
24763612 35
24763612 618
24763612 1430
24763612 9674
24763612 315
24763612 9675
24763612 9676
24763612 9677
24763612 9678
24763612 9679
24763554 9680
24763554 1802
24763554 9367
24763554 9681
24763554 9682
24763554 9370
24763554 1559
24763554 4026
24763554 5485
24763554 9683
24763554 1636
24763554 569
24763554 240
24763554 9684
24763554 1920
24763554 9685
24763553 3151
24763553 26
24763553 5382
24763553 9686
24763553 9687
24763553 9688
24763545 9689
24763545 660
24763545 67
24763545 6714
24763545 1992
24763132 72
24763132 33
24763132 40
24763132 35
24763132 323
24762634 81
24762634 9690
24762634 9691
24762634 9692
24762634 35
24762634 2055
24762634 9693
24762634 136
24762634 9694
24762634 9695
24762634 38
24762575 9696
24762575 3766
24762575 5380
24762575 309
24762575 26
24762510 9697
24762510 9698
24762510 9699
24762510 2111
24762510 9700
24762488 404
24762488 9701
24762488 9702
24762488 67
24762488 8416
24761926 123
24761926 1155
24761926 33
24761926 9703
24761926 35
24761926 9704
24761926 419
24761908 354
24761908 927
24761908 897
24761908 1209
24761908 4385
24761908 3208
24761908 892
24761904 257
24761904 1764
24761904 35
24761904 499
24761904 67
24761904 2539
24761897 9705
24761897 6278
24761897 328
24761896 672
24761896 67
24761896 585
24761896 9706
24761896 9707
24761884 317
24761884 67
24761880 35
24761880 26
24761880 649
24761880 9708
24761880 9709
24761879 253
24761879 342
24761879 842
24761879 106
24761879 343
24761879 9710
24761879 5378
24761879 5181
24761873 9711
24761873 660
24761873 67
24761873 5106
24761873 6750
24761873 101
24761873 113
24761873 1438
24761873 9712
24761872 660
24761872 67
24761872 9713
24761872 6076
24761872 8940
24761872 9714
24761872 38
24761872 3563
24761872 1448
24761865 4050
24761865 660
24761865 136
24761865 4678
24761865 7179
24761861 35
24761861 191
24761861 9715
24761861 4225
24761861 419
24761861 9716
24761861 87
24761857 35
24761857 9717
24761850 1802
24761850 9718
24761850 878
24761850 441
24761850 5886
24761850 9719
24761850 25
24761850 6868
24761850 9720
24761850 677
24761850 9614
24761850 8444
24761850 5887
24761692 5298
24761692 314
24761692 240
24761692 9721
24761692 971
24761692 419
24761680 639
24761680 124
24761680 1840
24761680 67
24761680 9722
24761662 9723
24761662 309
24761662 67
24761662 9724
24761614 5388
24761614 9725
24761614 9726
24761614 9727
24761614 9728
24761614 9729
24761614 422
24761614 26
24761423 806
24761423 177
24761420 169
24761420 3344
24761420 311
24761420 12
24761420 3677
24761420 67
24761416 12
24761416 38
24761410 9730
24761410 9731
24761381 2103
24761381 2538
24761381 9732
24761381 9733
24760894 310
24760894 601
24760894 9734
24760894 9735
24760750 9736
24760750 469
24760750 470
24760750 1023
24760750 1025
24760750 9737
24760750 9738
24760750 3993
24760750 2283
24760750 2162
24760750 6689
24760750 9739
24760734 3765
24760734 9740
24760734 9741
24760734 9742
24760723 9743
24760723 1040
24760723 859
24760634 1230
24760634 304
24760634 3236
24760634 2383
24760634 3095
24760634 366
24760634 307
24760634 9744
24760630 3232
24760630 9745
24760630 660
24760630 38
24760630 7337
24760444 6700
24760417 9746
24760417 4274
24760417 203
24760417 1208
24760417 9747
24760417 480
24760391 873
24760391 33
24760391 1010
24760391 9748
24760391 36
24760391 9749
24760391 591
24760324 4350
24760324 12
24760324 9750
24760275 161
24760275 9751
24760275 6359
24760275 6695
24760275 3175
24760275 569
24760275 67
24760275 3144
24760275 102
24760275 893
24760275 3146
24760275 1664
24760275 1614
24760057 878
24760057 470
24760057 1955
24760057 839
24760057 2301
24760057 2019
24760057 236
24760057 35
24760057 4072
24760057 1116
24760057 9752
24760056 967
24760056 366
24760056 175
24760056 26
24760056 490
24760049 253
24760049 309
24760049 782
24760049 377
24760049 3017
24760049 489
24760049 3020
24760049 120
24760049 1447
24760049 6514
24760012 2031
24760012 12
24760012 2215
24760012 1671
24760010 9753
24760010 499
24760010 9754
24760010 9755
24760010 8424
24760010 4590
24759835 9756
24759835 12
24759835 110
24759835 7053
24759835 9757
24759835 9758
24759835 1237
24759835 2096
24759835 4753
24759835 9759
24759835 9760
24759835 38
24759835 9761
24759835 5735
24759789 4228
24759789 2557
24759789 9762
24759789 9763
24759789 9764
24759789 9765
24759789 9766
24759789 7129
24759663 168
24759663 9767
24759663 3324
24759663 840
24759663 2200
24759663 34
24759663 12
24759663 314
24759663 323
24759663 544
24759663 75
24759663 130
24759663 1639
24759495 934
24759495 3422
24759495 9768
24759495 5418
24759495 9769
24759495 175
24759495 9770
24759495 9771
24759351 314
24759351 1772
24759351 534
24759351 9772
24759351 3964
24759351 3113
24759340 801
24759340 9773
24759340 5374
24759340 7762
24759340 9774
24759340 3940
24759340 9775
24759340 3245
24759018 934
24759018 404
24759018 2516
24759018 5418
24759018 9776
24759018 9777
24759018 1131
24759018 3336
24759018 9778
24759018 67
24759018 1136
24759018 2762
24759018 2308
24759015 5417
24759015 934
24759015 2557
24759015 404
24759015 5418
24759015 9779
24759015 9780
24759015 79
24758892 1077
24758892 309
24758892 7301
24758892 534
24758892 677
24758892 9781
24758684 35
24758672 291
24758672 136
24758672 9782
24758670 181
24758670 9783
24758670 4114
24758670 600
24758376 7963
24758376 1415
24758376 9784
24758376 9785
24758376 9786
24758376 526
24758376 34
24758376 569
24758376 67
24758317 1955
24758317 9787
24758317 9788
24758317 9789
24758317 26
24758317 438
24758241 72
24758241 40
24758241 35
24758241 136
24758241 1975
24757677 309
24757677 5444
24757677 29
24757677 1275
24757675 35
24757675 5608
24757675 7181
24757661 1587
24757661 9790
24757661 9791
24757661 9792
24757661 25
24757661 4802
24757661 1951
24757661 2737
24757661 9793
24757661 9794
24757661 9795
24757661 9796
24757660 190
24757660 384
24757656 975
24757656 3175
24757656 9797
24757656 12
24757656 177
24757656 649
24757656 9798
24757656 9799
24757653 35
24757653 314
24757653 416
24757653 344
24757653 1709
24757467 340
24757467 253
24757467 309
24757467 377
24757467 9800
24757467 2529
24757467 677
24757411 5530
24757411 257
24757411 6359
24757411 9801
24757411 9802
24757411 67
24757411 108
24757411 893
24757411 9803
24757411 1275
24757411 139
24757411 1694
24757411 263
24757305 9804
24757305 2291
24757305 9160
24757305 441
24757305 9805
24757305 489
24757305 2681
24757305 9806
24757164 9807
24757164 9808
24757164 9809
24757164 79
24756914 9810
24756914 490
24756914 9811
24756793 81
24756793 2387
24756793 2291
24756793 9812
24756793 9813
24756793 9814
24756793 9815
24756793 4935
24756793 136
24756793 585
24756793 4936
24756793 9816
24756793 9817
24756793 8726
24756792 81
24756792 9818
24756792 9819
24756792 4148
24756792 496
24756792 35
24756792 67
24756792 2391
24756792 177
24756792 307
24756792 2881
24756792 7053
24756792 770
24756792 9820
24756792 771
24756792 602
24756788 81
24756788 653
24756788 271
24756788 26
24756788 534
24756788 585
24756788 88
24756786 81
24756786 304
24756786 9821
24756786 4322
24756786 4324
24756786 9822
24756786 9823
24756786 9824
24756786 9825
24756786 9826
24756786 9827
24756786 459
24756786 88
24756364 9828
24756364 12
24756364 618
24756364 9829
24756364 2353
24756364 5321
24756364 889
24756364 38
24756364 1828
24756364 4611
24756364 638
24756364 3645
24756331 9830
24756331 354
24756331 9831
24756331 1698
24756331 750
24756331 1209
24756331 9832
24756331 35
24756331 139
24756331 140
24756331 260
24756331 892
24756331 9706
24756331 368
24756331 933
24756073 12
24756073 26
24756005 12
24756005 26
24756005 108
24756005 38
24755824 33
24755824 9833
24755824 323
24755824 240
24755818 82
24755818 9834
24755818 9835
24755818 9836
24755818 67
24755818 1722
24755711 748
24755711 1855
24755711 1314
24755711 67
24755711 2396
24755711 4337
24755711 9837
24755711 4033
24755711 226
24755711 9838
24755711 158
24755710 2315
24755710 72
24755710 35
24755710 9839
24755568 925
24755568 9840
24755568 2291
24755568 470
24755568 5910
24755568 336
24755568 9841
24755568 778
24755568 2076
24755568 1744
24755568 9842
24755568 23
24755568 2605
24755568 9843
24755568 932
24755568 7119
24755568 1034
24755568 8202
24755544 401
24755544 2382
24755544 9844
24755544 67
24755544 9845
24755544 9846
24755533 1771
24755533 9847
24755533 143
24755533 9848
24755533 328
24755528 5894
24755528 9849
24755528 9850
24755528 9851
24755528 534
24755528 9852
24755528 9853
24755475 4506
24755475 9854
24755475 9855
24755475 1315
24755475 1316
24755475 8255
24755475 2225
24755475 4582
24755475 4084
24755475 1369
24755470 5914
24755470 421
24755470 3187
24755470 2388
24755470 9856
24755470 2558
24755470 9857
24755470 9858
24755470 9859
24755470 9860
24755405 3968
24755405 290
24755405 366
24755405 9861
24755405 9862
24755405 677
24755295 366
24755295 618
24755295 67
24755295 294
24755295 9863
24755295 3940
24755295 3245
24755086 9864
24755086 9865
24755086 35
24755086 67
24754993 35
24754993 67
24754993 5321
24754993 2573
24754993 38
24754991 873
24754991 67
24754887 9866
24754887 9867
24754887 7828
24754616 9868
24754616 72
24754616 35
24754616 6276
24754591 72
24754591 33
24754591 35
24754591 9869
24754522 777
24754522 778
24754522 1419
24754522 9870
24754522 9871
24754522 9872
24754522 7802
24754522 9873
24754522 9874
24754473 1065
24754473 26
24754394 9875
24754394 9876
24754394 3205
24754394 1536
24754394 9877
24754394 6934
24754394 9878
24754394 9879
24754394 26
24754394 9880
24754394 9881
24754301 9882
24754301 5893
24754301 9883
24754301 26
24754267 9884
24754267 9885
24754267 38
24754267 87
24754260 72
24754260 321
24754260 4004
24754260 344
24754260 736
24754004 257
24754004 9886
24754004 677
24754004 121
24754004 4169
24754004 9887
24753992 9888
24753992 9889
24753992 6824
24753992 2316
24753992 26
24753984 1080
24753984 5870
24753984 1198
24753984 67
24753984 1136
24753984 327
24753984 9890
24753984 102
24753761 9891
24753761 366
24753761 7973
24753761 8189
24753761 79
24753761 9892
24753753 9893
24753753 5708
24753753 9894
24753753 9895
24753753 9896
24753753 2164
24753753 7036
24753753 9897
24753753 1447
24753753 1421
24753753 598
24753705 72
24753705 40
24753705 35
24753705 41
24753705 418
24753705 9898
24753433 9899
24753433 9900
24753433 5844
24753206 9901
24753206 12
24753206 67
24753206 87
24752996 6025
24752996 853
24752996 9902
24752996 39
24752996 4721
24752996 9903
24752996 311
24752996 35
24752996 6613
24752996 9904
24752996 5822
24752996 1447
24752868 35
24752868 3712
24752868 26
24752868 9905
24752868 5491
24752868 2096
24752868 1664
24752868 38
24752601 975
24752601 3845
24752601 558
24752601 336
24752601 405
24752601 12
24752601 67
24752601 955
24752601 149
24752601 1034
24752601 38
24752601 140
24752340 2381
24752340 82
24752340 2383
24752340 496
24752340 366
24752340 85
24752340 8299
24752340 2594
24752340 3510
24752340 9209
24752339 83
24752339 12
24752339 3451
24752339 79
24752339 38
24752339 87
24752155 9906
24752095 3415
24752095 72
24752095 1065
24752095 416
24752095 67
24752088 9907
24752088 67
24752088 5321
24752088 736
24752088 9908
24752088 9909
24752088 38
24752087 600
24752087 9910
24752087 9911
24751946 9912
24751946 9913
24751946 9914
24751946 9915
24751946 9916
24751946 960
24751946 9917
24751946 2553
24751946 26
24751946 535
24751946 9918
24751946 4393
24751946 9919
24751946 9920
24751946 3145
24751946 9921
24751946 9922
24751946 140
24751931 1802
24751931 878
24751931 441
24751931 9923
24751931 1510
24751931 4605
24751931 72
24751931 35
24751931 9924
24751931 2307
24751931 9925
24751931 9926
24751931 5654
24751931 9927
24751931 9928
24751931 9929
24751829 72
24751829 12
24751829 9930
24751829 244
24751829 38
24751829 572
24751683 9931
24751683 40
24751683 35
24751683 67
24751683 9932
24751611 925
24751611 81
24751611 3236
24751611 211
24751611 927
24751611 777
24751611 335
24751611 336
24751611 9933
24751611 9934
24751611 9935
24751611 64
24751611 9936
24751611 2681
24751611 218
24751611 157
24751611 2135
24751611 88
24751611 697
24751611 3208
24751611 9937
24751611 598
24751574 1954
24751574 9938
24751574 9939
24751574 8069
24751574 1147
24751574 9940
24751574 9941
24751574 9942
24751574 9943
24751572 3096
24751572 9944
24751572 9945
24751572 9946
24751572 303
24751572 7129
24751572 9947
24751572 9948
24751572 8773
24751410 401
24751410 9949
24751410 143
24751389 9950
24751389 366
24751389 26
24750955 9951
24750955 9952
24750955 9953
24750955 72
24750955 4418
24750955 9954
24750955 5181
24750955 9955
24750853 55
24750853 6340
24750853 9956
24750853 67
24750853 9957
24750705 9958
24750705 5698
24750705 9959
24750705 67
24750665 3486
24750665 3783
24750665 8527
24750665 9960
24750587 2052
24750587 1954
24750587 1175
24750587 878
24750587 441
24750587 1314
24750587 9961
24750587 840
24750587 3710
24750587 72
24750587 35
24750587 2107
24750587 844
24750587 843
24750429 33
24750429 35
24750429 532
24750339 33
24750339 40
24750339 9962
24750339 130
24750339 9963
24750339 1585
24750339 9964
24750255 4721
24750255 72
24750255 34
24750255 7799
24750255 1695
24750255 334
24750171 126
24750171 1780
24750171 236
24750171 9965
24750171 240
24750171 130
24750171 1157
24749874 9966
24749874 26
24749698 9967
24749698 9968
24749698 238
24749698 72
24749698 129
24749698 35
24749698 1419
24749698 75
24749394 569
24749394 9969
24749339 257
24749339 309
24749339 9970
24749339 26
24749339 9971
24749339 9972
24748871 134
24748871 290
24748871 1776
24748871 9973
24748871 12
24748871 9974
24748871 67
24748871 9975
24748871 971
24748871 1629
24748871 328
24748867 25
24748867 3403
24748867 26
24748867 9976
24748867 7780
24748867 9977
24748867 276
24748862 9978
24748862 9979
24748862 9980
24748862 5378
24748862 9981
24748862 9982
24748862 1236
24748831 3556
24748831 3748
24748831 2697
24748831 9983
24748831 1636
24748831 25
24748831 2068
24748831 841
24748831 2150
24748831 26
24748831 324
24748733 9984
24748733 9985
24748733 1253
24748733 9986
24748733 3166
24748733 9987
24748733 9988
24748580 401
24748580 733
24748580 3740
24748580 9989
24748580 9990
24748580 366
24748580 175
24748580 9991
24748580 3819
24748463 168
24748463 9992
24748463 2498
24748463 35
24748463 1695
24748463 416
24748335 170
24748335 3347
24748335 55
24748335 9993
24748335 12
24748335 67
24748335 176
24748335 1136
24748335 9994
24748335 4393
24748335 79
24748335 419
24748183 168
24748183 169
24748183 317
24748183 9086
24748183 5061
24748183 7499
24748183 9995
24748183 9996
24748183 26
24748183 1179
24748183 5774
24748183 3668
24748183 99
24748183 3723
24748183 998
24748164 12
24748164 67
24748164 79
24748164 480
24748164 384
24748164 38
24748164 786
24748017 35
24748017 38
24748017 9997
24747601 35
24747601 600
24747592 2200
24747592 72
24747592 34
24747592 12
24747592 26
24747592 9998
24747592 1042
24747592 2823
24747592 9999
24747592 10000
24747592 10001
24747592 38
24747240 7420
24747240 960
24747240 12
24747240 67
24747240 10002
24747240 591
24747240 10003
24747240 1042
24747074 558
24747074 927
24747074 10004
24747074 10005
24747074 9814
24747074 26
24747074 1787
24747074 1789
24746965 1361
24746965 12
24746965 67
24746965 6387
24746917 340
24746917 25
24746917 6869
24746917 131
24746917 2306
24746917 1127
24746828 441
24746828 10006
24746828 10007
24746828 205
24746828 366
24746828 618
24746828 10008
24746828 2225
24746828 59
24746828 519
24746747 10009
24746747 6347
24746747 1776
24746747 366
24746747 175
24746747 10010
24746747 6658
24746747 621
24746671 1282
24746671 4931
24746671 3206
24746671 336
24746671 778
24746671 5918
24746671 309
24746671 26
24746669 2291
24746669 336
24746669 10011
24746669 1311
24746669 8991
24746315 124
24746315 10012
24746315 5867
24746315 198
24746315 384
24746280 2100
24746280 177
24746205 123
24746205 251
24746205 3889
24746205 10013
24746205 10014
24746205 10015
24746205 10016
24746205 8293
24746205 324
24746205 10017
24746205 10018
24746205 10019
24746205 10020
24746205 7384
24746205 10021
24746205 10022
24746205 10023
24746201 1036
24746201 898
24746201 1740
24746201 10024
24746201 35
24746201 600
24746201 858
24746201 10025
24746201 510
24746201 673
24746201 859
24746201 3985
24746201 5641
24746091 311
24746091 12
24746091 41
24746091 10026
24746091 67
24746085 35
24746085 416
24745988 1558
24745988 10027
24745988 23
24745988 25
24745988 26
24745988 10028
24745988 10029
24745988 10030
24745988 10031
24745988 10032
24745988 10033
24745988 622
24745988 10034
24745988 10035
24745904 35
24745904 8037
24745904 67
24745904 5161
24745904 38
24745619 873
24745619 67
24745619 591
24745619 10036
24745187 34
24745187 35
24745187 36
24745187 416
24745029 123
24745029 1636
24745029 2316
24745029 10037
24745029 2016
24745029 311
24745029 35
24745029 79
24745023 840
24745023 238
24745023 72
24745023 12
24745023 2175
24745023 844
24745007 660
24745007 10038
24745007 1505
24745007 38
24744967 10039
24744967 6555
24744967 10040
24744967 12
24744967 10041
24744967 6463
24744967 10042
24744948 2984
24744948 175
24744948 67
24744948 677
24744948 10043
24744930 170
24744930 428
24744930 173
24744930 175
24744930 10044
24744930 10045
24744930 10046
24744927 457
24744927 862
24744927 7955
24744927 10047
24744927 9527
24744927 10048
24744927 2572
24744927 26
24744927 10049
24744927 10050
24744927 10051
24744927 10052
24744927 1949
24744795 168
24744795 169
24744795 1786
24744795 34
24744795 416
24744795 344
24744795 5
24744795 10053
24744795 295
24744795 1535
24744795 10054
24744602 10055
24744602 10056
24744596 33
24744596 5988
24744596 67
24744588 3324
24744588 10057
24744588 6432
24744588 10058
24744588 10059
24744588 10060
24744588 10061
24744588 6895
24744588 2464
24744588 1121
24744588 2308
24744586 175
24744586 67
24744586 971
24744570 10062
24744570 177
24744262 134
24744262 10063
24744262 265
24744262 842
24744262 64
24744262 1204
24744259 35
24744259 10064
24744259 2690
24744259 8810
24744259 10065
24744259 8632
24744190 168
24744190 925
24744190 2904
24744190 317
24744190 934
24744190 927
24744190 778
24744190 3573
24744190 10066
24744190 929
24744190 7119
24744190 10067
24744190 785
24744190 4753
24744190 368
24744190 931
24744190 933
24744161 401
24744161 10068
24744161 10069
24744161 3337
24744161 327
24744161 3510
24744093 2816
24744093 7616
24744093 2650
24744093 4617
24744093 10070
24743907 10071
24743907 10072
24743907 10073
24743907 10074
24743907 1660
24743907 1218
24743907 10075
24743907 10076
24743904 1523
24743904 10077
24743904 12
24743904 67
24743904 79
24743895 10078
24743895 67
24743895 10079
24743895 1662
24743895 10080
24743895 7131
24743895 797
24743888 10081
24743888 136
24743888 8208
24743888 38
24743888 5585
24743847 10082
24743847 5844
24743847 79
24743702 840
24743702 72
24743702 12
24743702 416
24743702 10083
24743702 843
24743702 10084
24743702 844
24743578 1587
24743578 10085
24743578 10086
24743578 64
24743578 10087
24743578 10088
24743578 10089
24743578 8329
24743578 2958
24743578 5790
24743578 1099
24743578 10090
24743525 3751
24743525 2318
24743525 10091
24743525 366
24743525 693
24743525 534
24743525 7594
24743525 345
24743511 10092
24743511 136
24743511 10093
24743511 10094
24743511 10095
24743511 195
24743511 10096
24743511 458
24743475 10097
24743475 10098
24743475 10099
24743475 1534
24743475 8299
24743384 10100
24743384 1772
24743384 10101
24743384 213
24743384 10102
24743384 10103
24743384 8112
24743384 8113
24743384 10104
24743369 413
24743369 733
24743369 431
24743369 9729
24743369 1178
24743369 2559
24743369 10105
24743369 366
24743369 10106
24743369 2913
24743367 2058
24743367 421
24743367 558
24743367 1680
24743367 1722
24743367 6357
24743367 1535
24743357 1131
24743357 10107
24743357 26
24743357 10108
24743292 170
24743292 175
24743292 10109
24743289 170
24743289 428
24743289 413
24743289 173
24743289 67
24743289 10110
24743287 10111
24743287 5615
24743287 366
24743287 67
24743287 6487
24743287 10112
24743286 558
24743286 10113
24743286 826
24743286 10114
24743286 7576
24743286 10115
24743286 10116
24743286 1121
24743286 10117
24743282 421
24743282 428
24743282 4323
24743282 10118
24743282 6347
24743282 301
24743282 366
24743282 67
24743282 10119
24743271 12
24743271 75
24743271 67
24743271 38
24743216 1036
24743216 10120
24743216 801
24743216 545
24743216 67
24743216 10121
24743216 673
24743216 1042
24743216 3985
24743216 989
24743216 10122
24743211 431
24743211 10123
24743211 10124
24743211 2528
24743211 295
24743211 2425
24743205 55
24743205 10125
24743205 1720
24743205 12
24743205 4310
24743205 10126
24743205 10127
24743205 612
24743203 10128
24743203 33
24743203 309
24743203 7216
24743203 10129
24743198 558
24743198 710
24743198 12
24743198 67
24743198 439
24743198 2594
24743198 3510
24743017 10130
24743017 35
24743017 10131
24743017 10132
24742989 81
24742989 825
24742989 818
24742989 10133
24742989 10134
24742989 10135
24742989 10136
24742989 7085
24742989 7083
24742622 1029
24742622 10137
24742622 10138
24742622 72
24742622 74
24742622 971
24742622 635
24742622 7931
24742622 149
24742622 955
24742622 68
24742622 4780
24742622 586
24742622 76
24742622 4478
24742622 3563
24742622 140
24742543 10139
24742543 340
24742543 8293
24742543 2579
24742543 10140
24742543 10141
24742543 10142
24742531 26
24742531 6223
24742531 10143
24742531 283
24742421 10144
24742421 10145
24742411 55
24742411 83
24742411 10146
24742411 12
24742411 2175
24742411 419
24742411 38
24742404 291
24742404 10147
24742404 177
24742330 4041
24742330 5284
24742330 10148
24742330 4427
24742330 6505
24742330 67
24742330 10149
24742330 10150
24741629 26
24741629 177
24741629 7723
24741617 7576
24741617 26
24741617 177
24741617 308
24741617 10151
24741617 4440
24741617 5196
24741325 35
24741325 67
24741325 2156
24741325 585
24741325 4088
24741325 6727
24741325 63
24741325 1449
24740829 2041
24740829 660
24740829 26
24740829 7512
24740829 4611
24740829 4355
24740829 10152
24740829 10153
24740829 10154
24740829 10155
24740829 6751
24740829 6752
24740829 10156
24740829 7732
24740829 10157
24740828 10158
24740828 10159
24740828 10160
24740759 12
24740759 67
24740759 1975
24740759 1082
24740680 10161
24740680 4689
24740680 366
24740680 136
24740680 177
24740680 10162
24740680 10163
24740650 55
24740650 265
24740650 3189
24740650 2394
24740650 480
24740626 401
24740626 421
24740626 10164
24740626 10165
24740626 10166
24740626 63
24740565 1587
24740565 35
24740565 67
24740565 2404
24740565 10167
24740565 10090
24740327 10168
24740327 161
24740327 1288
24740327 10169
24740327 10170
24740327 10171
24740327 2045
24740327 963
24740327 10172
24740327 1314
24740327 10173
24740327 26
24740327 10174
24740327 10175
24740327 10176
24740327 10177
24740327 10178
24740327 10179
24740260 10180
24740260 10181
24740260 10182
24740260 5872
24740208 10183
24740208 10184
24740208 1185
24740208 441
24740208 10185
24740208 10186
24740208 1636
24740208 10187
24740208 10188
24740208 10189
24740208 10190
24740208 622
24739845 873
24739845 35
24739845 976
24739845 108
24739733 1557
24739733 1517
24739733 1682
24739733 253
24739733 10191
24739733 67
24739733 423
24739733 3452
24739733 68
24739733 315
24739733 10192
24739733 814
24739733 1275
24739733 113
24739733 158
24739733 260
24739733 139
24739733 4555
24739733 1824
24739733 10193
24739690 9516
24739690 72
24739690 33
24739690 35
24739690 10194
24739690 10195
24739373 10196
24739373 10197
24739373 10198
24739373 26
24739373 108
24739241 6010
24739241 12
24739241 10199
24739241 10200
24739241 10201
24739241 38
24738957 6024
24738957 257
24738957 10202
24738957 2291
24738957 35
24738957 26
24738957 10203
24738788 1148
24738788 10204
24738788 1955
24738788 1413
24738788 26
24738629 169
24738629 10205
24738629 35
24738629 10206
24738629 1136
24738629 368
24738629 87
24738446 10207
24738446 10208
24738446 10209
24738446 10210
24738446 34
24738446 35
24738446 416
24738422 10211
24738422 1415
24738422 2356
24738422 10212
24738422 336
24738422 10213
24738422 10214
24738422 1065
24738422 26
24738422 1034
24738354 12
24738354 67
24738335 337
24738335 10215
24738335 325
24738335 10216
24738335 508
24738335 35
24738335 26
24738330 337
24738330 10217
24738330 1359
24738330 3192
24738330 1361
24738330 10218
24738330 10219
24738141 10220
24738141 1195
24738141 3748
24738141 10221
24738141 2103
24738141 3899
24738141 10222
24738141 10223
24738141 4095
24738141 10224
24738133 10225
24738133 35
24738133 10226
24738133 10227
24738129 35
24738129 600
24738081 10228
24738081 10229
24738081 336
24738081 1744
24738081 660
24738081 10230
24738081 2762
24738081 1920
24738081 68
24738081 649
24738081 1900
24738081 1437
24738081 158
24738081 139
24738081 2212
24738081 1034
24738081 697
24738043 123
24738043 840
24738043 1155
24738043 40
24738043 34
24738043 10231
24738043 12
24738043 416
24738043 10232
24738043 3792
24738040 1392
24738040 10233
24738040 10234
24738040 6576
24738040 216
24738040 815
24738038 10235
24738038 404
24738038 10236
24738038 2081
24738038 377
24737950 10237
24737950 10238
24737950 10239
24737950 1698
24737950 2458
24737950 10240
24737950 545
24737950 988
24737950 10241
24737950 10242
24737950 10243
24737950 10243
24737779 10244
24737779 558
24737779 10245
24737779 10246
24737685 490
24737664 10247
24737664 291
24737664 10248
24737664 10249
24737664 177
24737664 10250
24737664 308
24737664 432
24737664 2721
24737664 1693
24737442 26
24737402 428
24737402 134
24737402 10251
24737402 3371
24737402 10252
24737402 2594
24737173 1239
24737173 10253
24737173 12
24737173 3451
24737173 38
24737173 4440
24737173 598
24737173 5196
24737121 1
24737121 12
24737121 67
24737121 3149
24737121 2959
24737121 1308
24737121 8909
24737121 8670
24737121 638
24737008 1143
24737008 257
24737008 6489
24737008 10254
24737008 10255
24737008 35
24737008 26
24737008 10256
24737008 260
24737008 139
24737008 263
24737008 10257
24737008 1440
24736851 10258
24736851 4077
24736851 26
24736851 1204
24736611 10259
24736611 12
24736611 67
24736611 10260
24736611 10261
24736611 2958
24736611 10262
24736611 10263
24736395 10264
24736395 10265
24736395 25
24736395 10266
24736395 10267
24736395 10268
24736395 324
24736395 10269
24736105 404
24736105 1523
24736105 83
24736105 981
24736105 468
24736105 416
24736105 10270
24736105 2655
24736105 2428
24736105 87
24736102 4050
24736102 33
24736102 35
24736102 600
24736102 4952
24736102 10271
24736102 10272
24736102 673
24736102 156
24736102 38
24736102 160
24735981 10273
24735981 7380
24735981 294
24735981 5701
24735981 101
24735981 102
24735981 5734
24735981 10274
24735926 1873
24735926 545
24735926 26
24735922 2454
24735922 35
24735922 198
24735922 4359
24735922 673
24735922 10275
24735922 715
24735922 2457
24735922 459
24735922 717
24735922 2472
24735920 489
24735920 914
24735920 859
24735751 134
24735751 10276
24735751 35
24735751 4544
24735751 38
24735751 717
24735598 10277
24735598 582
24735598 10278
24735598 1082
24735598 1042
24735595 33
24735595 35
24735595 67
24735595 3362
24735595 150
24735595 10279
24735595 1275
24735595 158
24735595 3534
24735540 9723
24735540 10280
24735540 35
24735540 618
24735540 2655
24735540 10281
24735540 1471
24735540 283
24735536 81
24735536 3609
24735536 8175
24735536 10282
24735536 26
24735536 102
24735536 2875
24735536 5589
24734957 34
24734957 10283
24734957 600
24734957 38
24734643 569
24734643 67
24734643 1441
24734522 12
24734522 26
24734522 10284
24734507 10285
24734315 67
24734315 2468
24734315 419
24734314 33
24734314 311
24734314 35
24734314 10286
24734314 419
24734314 384
24734307 234
24734307 25
24734307 10287
24734307 35
24734307 3734
24734307 10288
24734152 8078
24734152 4271
24734152 4647
24734152 2674
24734152 1844
24734152 10289
24734152 422
24734152 10290
24734152 26
24733796 10291
24733796 1136
24733796 1535
24733569 8947
24733569 4694
24733569 33
24733569 5095
24733569 12
24733569 41
24733569 416
24733266 10292
24733266 67
24733266 10293
24733266 1492
24733266 10294
24733266 10295
24733266 2989
24733266 10296
24733257 12
24733257 439
24733257 79
24733257 2214
24733070 10297
24733070 10298
24733070 3811
24733070 10299
24733070 10300
24733070 10301
24733070 10302
24732869 168
24732869 33
24732869 10303
24732869 1357
24732869 236
24732869 35
24732869 7798
24732869 10304
24732869 4127
24732869 120
24732811 558
24732811 1361
24732811 4320
24732811 10305
24732811 972
24732793 3527
24732793 1802
24732793 392
24732793 898
24732793 8886
24732793 10306
24732793 10307
24732793 2000
24732793 35
24732793 36
24732793 1108
24732643 12
24732643 75
24732643 26
24732643 510
24732643 480
24732643 970
24732427 10308
24732427 3771
24732397 10309
24732397 5547
24732358 831
24732358 12
24732358 10310
24732358 2655
24732358 2472
24732358 638
24732044 12
24732044 416
24732044 67
24732044 5751
24732044 2096
24732044 10311
24732044 1778
24732044 38
24732028 10312
24732028 10313
24732028 10314
24732028 6320
24732028 10315
24732028 10316
24732028 10317
24731940 10318
24731940 129
24731940 462
24731940 344
24731794 526
24731794 462
24731794 240
24731794 26
24731794 10319
24731669 1839
24731669 441
24731669 839
24731669 1803
24731669 24
24731669 25
24731669 2068
24731669 10320
24731669 72
24731669 35
24731669 4731
24731669 324
24731669 843
24731669 844
24731669 10321
24731666 10322
24731666 10323
24731666 7022
24731666 441
24731666 10324
24731666 10325
24731666 24
24731666 10326
24731666 10327
24731666 10328
24731666 10329
24731666 10330
24731666 9055
24731666 622
24731490 428
24731490 251
24731490 3889
24731490 10331
24731490 253
24731490 366
24731490 175
24731490 79
24731490 2040
24731490 7384
24731471 5364
24731471 457
24731471 401
24731471 428
24731471 733
24731471 10332
24731471 10333
24731471 10334
24731471 177
24731471 102
24731471 432
24731221 35
24731221 67
24731221 7685
24731221 38
24731221 1694
24731211 1131
24731211 8207
24731211 67
24731211 971
24731211 1136
24731186 323
24731186 9559
24731186 2428
24731186 598
24731153 1955
24731153 10335
24731153 12
24731153 3712
24731153 79
24731153 1629
24731153 10336
24731153 7483
24730702 34
24730702 35
24730702 419
24730698 1251
24730698 4274
24730698 1185
24730698 10337
24730698 10338
24730698 10339
24730698 10340
24730698 1941
24730698 10341
24730698 1255
24730698 1824
24730671 10342
24730671 33
24730671 265
24730643 1802
24730643 10343
24730643 878
24730643 441
24730643 2232
24730643 1376
24730643 3030
24730643 35
24730643 3707
24730643 131
24730643 1765
24730643 10344
24730643 843
24730525 3279
24730525 253
24730525 10345
24730525 10346
24730525 534
24730525 10347
24730525 5297
24730525 10348
24730525 10349
24730442 9968
24730442 26
24730442 3286
24730442 10350
24730442 969
24730442 4662
24730442 10351
24730442 7032
24730442 10352
24730441 10353
24730441 340
24730441 5754
24730441 12
24730441 532
24730441 10354
24730441 1040
24730441 892
24730244 257
24730244 10355
24730244 10356
24730244 10357
24730244 35
24730244 67
24730244 10358
24729685 10359
24729685 3873
24729685 1240
24729685 547
24729685 24
24729685 67
24729685 10360
24729685 10361
24729685 244
24729685 10362
24729624 2291
24729624 878
24729624 3318
24729624 7891
24729624 10281
24729624 7604
24729624 7893
24729624 10363
24729624 481
24729581 337
24729581 10364
24729581 309
24729581 67
24729546 10365
24729546 508
24729546 10366
24729546 4122
24729546 10367
24729546 3493
24729546 10368
24729546 6425
24729546 10369
24729546 596
24729546 4440
24729511 33
24729511 6196
24729511 26
24729511 1202
24729511 445
24729511 10370
24729464 10371
24729464 404
24729464 10372
24729464 10373
24729464 10374
24729464 10375
24729409 1131
24729409 253
24729409 10376
24729409 67
24729409 971
24729409 1136
24729409 108
24729409 1404
24729314 9532
24729314 253
24729314 618
24729314 10377
24729314 10378
24729314 10379
24729223 9593
24729223 336
24729223 10380
24729223 3890
24729223 26
24729223 4406
24728968 10381
24728968 311
24728968 1357
24728968 12
24728968 26
24728944 660
24728944 10382
24728944 79
24728944 419
24728944 3460
24728944 38
24728822 5132
24728822 1649
24728740 83
24728740 660
24728740 67
24728740 87
24728669 309
24728669 344
24728669 7667
24728669 5636
24728669 3348
24728665 393
24728665 2016
24728665 33
24728665 35
24728148 2041
24728148 1515
24728148 257
24728148 4647
24728148 10383
24728148 1198
24728148 67
24728148 282
24728148 283
24728083 1276
24728083 10384
24728083 7221
24728083 9711
24728083 441
24728083 927
24728083 336
24728083 10385
24728083 569
24728083 67
24728083 6750
24728083 8277
24728083 1034
24728076 4336
24728076 12
24728076 240
24728076 2175
24728076 2820
24728076 6977
24728076 4339
24728076 10386
24728076 38
24728076 717
24728076 38
24728076 6977
24728071 119
24728071 24
24728071 10387
24728071 10195
24728071 136
24728071 120
24728071 1489
24728071 1447
24727985 170
24727985 10388
24727985 291
24727985 3700
24727985 10389
24727985 10390
24727985 585
24727985 63
24727952 6091
24727952 33
24727952 425
24727952 569
24727952 36
24727952 5595
24727874 10391
24727874 10392
24727874 9792
24727874 2004
24727874 534
24727734 7499
24727642 10393
24727642 26
24727551 10394
24727551 1840
24727551 1842
24727551 233
24727551 1843
24727551 10395
24727551 10396
24727551 8471
24727551 7187
24727551 6687
24727551 1075
24727551 10397
24727456 7784
24727456 6439
24727456 10398
24727456 67
24727456 1920
24727456 814
24727456 10399
24727456 10400
24727456 2212
24727456 1034
24727456 1441
24727439 927
24727439 336
24727439 1966
24727439 489
24727439 10401
24727439 10402
24727439 2573
24727322 10403
24727322 457
24727322 3040
24727322 5698
24727322 2070
24727322 10404
24727322 4169
24727322 29
24727322 3803
24727322 10405
24727176 2350
24727176 2672
24727176 10406
24727176 10407
24727176 2637
24727176 10408
24727176 10409
24727059 10410
24727059 10411
24727059 134
24727059 35
24727059 10412
24727059 328
24726886 134
24726886 1359
24726886 10413
24726886 35
24726886 600
24726886 419
24726886 10414
24726745 10415
24726745 532
24726745 677
24726745 79
24726738 72
24726738 425
24726738 10416
24726738 10417
24726738 344
24726738 3792
24726738 621
24726675 134
24726675 12
24726675 10418
24726675 10419
24726645 10420
24726645 1337
24726645 1559
24726645 10421
24726645 3657
24726645 35
24726645 67
24726645 10422
24726442 3310
24726442 6862
24726442 469
24726442 336
24726442 310
24726442 2000
24726442 36
24726413 1373
24726413 2744
24726413 5703
24726413 25
24726413 1511
24726413 5704
24726413 342
24726413 4113
24726413 344
24726413 7667
24726413 26
24726413 10423
24726368 336
24726368 10424
24726368 10425
24726368 600
24726368 10426
24726368 432
24726368 140
24726368 1245
24726234 1922
24726234 26
24726234 10427
24726234 10428
24726234 140
24725700 838
24725700 10429
24725700 10430
24725680 1698
24725680 1209
24725680 9185
24725680 35
24725680 1419
24725680 2818
24725680 10431
24725680 10432
24725680 7828
24725680 244
24725680 10433
24725680 3145
24725680 3434
24725680 10434
24725680 62
24725274 10435
24725274 10436
24725274 10437
24725274 140
24725274 10438
24725274 10439
24725126 401
24725126 558
24725126 10440
24725126 253
24725126 10441
24725126 26
24725126 85
24725126 295
24725126 5814
24725118 257
24725118 10442
24725118 7516
24725118 3334
24725118 10443
24725118 1412
24725118 35
24725118 6700
24725118 1506
24725017 10444
24725017 26
24725017 10445
24724756 72
24724756 34
24724756 569
24724756 10446
24724756 10195
24724756 1629
24724719 1230
24724719 1231
24724719 10447
24724719 10448
24724719 4113
24724719 191
24724719 10449
24724719 500
24724719 9407
24724719 10450
24724096 257
24724096 35
24724096 10451
24724096 10452
24724096 1614
24724096 9229
24724047 83
24724047 688
24724047 10453
24724047 38
24724047 87
24724046 10454
24724046 79
24724046 10455
24723983 10456
24723983 10457
24723983 10458
24723983 124
24723983 10459
24723983 67
24723983 1825
24723983 9362
24723944 317
24723944 10460
24723944 35
24723944 600
24723944 10461
24723815 10462
24723815 10463
24723815 10464
24723815 10465
24723815 404
24723815 10466
24723815 9101
24723740 340
24723740 309
24723740 4114
24723740 26
24723740 3278
24723503 72
24723503 6365
24723503 35
24723503 1709
24723503 3043
24723503 1714
24723470 1504
24723470 10467
24723470 10468
24723470 10469
24723470 10470
24723470 10471
24723452 10472
24723452 569
24723452 67
24723452 1505
24723452 3999
24723452 3696
24723452 1309
24723452 1447
24723452 1448
24723129 168
24723129 12
24723129 344
24723129 110
24723129 419
24723129 480
24723129 38
24723077 1131
24723077 2316
24723077 10473
24723077 1254
24723077 1709
24723077 120
24723071 10474
24723071 340
24723071 2983
24723071 10475
24723071 6517
24722724 873
24722724 35
24722724 10476
24722719 2704
24722719 10477
24722719 9435
24722719 5649
24722719 842
24722719 10478
24722719 5297
24722539 10479
24722539 2077
24722539 4008
24722539 253
24722539 26
24722530 247
24722530 383
24722530 35
24722530 67
24722530 38
24722367 22
24722367 10480
24722367 10481
24722367 12
24722367 67
24722367 315
24722367 29
24722367 1237
24722367 63
24722357 934
24722357 10482
24722357 1131
24722357 1925
24722357 10483
24722295 136
24722295 177
24722295 1308
24722295 10484
24722295 4416
24722295 282
24722295 283
24722295 10484
24722295 157
24722295 138
24722282 2290
24722282 10485
24722282 10486
24722282 10487
24722282 26
24722282 4680
24722282 10488
24722282 10489
24722282 10490
24722282 10491
24722282 3533
24722282 1443
24722282 10492
24722209 81
24722209 10493
24722209 422
24722209 618
24722209 67
24722209 3878
24722209 10494
24722209 10495
24722014 35
24722014 26
24722014 2164
24722014 10496
24721996 10497
24721996 3175
24721996 12
24721996 10498
24721996 26
24721996 893
24721996 1245
24721996 4753
24721996 38
24721996 1778
24721996 21
24721706 12
24721706 3162
24721706 3746
24721706 8653
24721706 4813
24721706 10499
24721706 10500
24721706 38
24721706 226
24721706 10501
24721706 2802
24721462 10502
24721462 878
24721462 251
24721462 441
24721462 6026
24721462 252
24721462 681
24721462 25
24721462 4599
24721462 131
24721462 324
24721462 10503
24721462 10504
24721462 10505
24721462 303
24721462 10506
24721462 8000
24721462 10507
24721462 8000
24721404 257
24721404 35
24721404 282
24721396 10508
24721396 10509
24721396 1744
24721396 10510
24721396 35
24721396 67
24721396 2683
24721396 419
24721396 1910
24721396 4813
24721396 2167
24721396 5946
24721396 1083
24721396 1449
24721347 10511
24721347 7762
24721326 1744
24721326 366
24721326 3387
24721326 177
24721326 79
24721326 295
24721326 308
24721243 168
24721243 1415
24721243 317
24721243 416
24721243 26
24721243 480
24721242 310
24721242 311
24721242 6196
24721241 1282
24721241 3709
24721241 12
24721241 130
24721105 10512
24721105 291
24721105 534
24721105 2699
24721049 10513
24721049 35
24721049 10514
24721049 8928
24721049 10515
24721049 464
24721049 10516
24721049 10517
24721049 63
24720952 12
24720952 1298
24720952 4753
24720952 9760
24720952 38
24720750 10518
24720750 383
24720750 10519
24720750 67
24720722 10520
24720722 10521
24720722 35
24720722 6463
24720722 10522
24720722 10523
24720722 914
24720722 10524
24720722 1042
24720675 257
24720675 6506
24720675 5364
24720675 67
24720675 677
24720675 10525
24720538 10526
24720538 75
24720538 26
24720538 2280
24720538 5193
24720253 10527
24720253 10528
24720253 532
24720253 177
24720253 10529
24720141 10530
24720141 366
24720141 177
24720137 309
24720137 67
24720137 384
24719951 10531
24719951 34
24719951 12
24719951 527
24719951 418
24719951 10532
24719951 1202
24719951 6253
24719951 38
24719950 317
24719950 83
24719950 4694
24719950 10533
24719950 1951
24719950 532
24719950 10534
24719950 87
24719949 10535
24719948 9619
24719948 545
24719948 920
24719948 108
24719948 10536
24719947 10537
24719947 67
24719947 10538
24719946 31
24719946 32
24719946 34
24719946 35
24719946 419
24719946 2428
24719946 4422
24719946 38
24719946 745
24719945 253
24719944 10539
24719944 38
24719943 2055
24719930 177
24719930 10540
24719930 295
24719929 428
24719929 10541
24719929 7973
24719929 67
24719929 10542
24719929 63
24719926 170
24719926 428
24719926 317
24719926 10543
24719926 2410
24719926 4782
24719926 10544
24719926 10044
24719926 439
24719926 308
24719918 72
24719918 12
24719918 10545
24719916 35
24719916 26
24719915 532
24719915 10546
24719915 2814
24719890 6638
24719890 5459
24719890 656
24719890 526
24719890 660
24719890 110
24719890 1535
24719752 22
24719752 10547
24719752 25
24719752 10548
24719752 131
24719752 10549
24719752 4393
24719752 29
24719628 10550
24719628 1552
24719628 4244
24719628 10551
24719628 253
24719628 3077
24719628 2316
24719628 10552
24719628 8237
24719628 616
24719628 3223
24719628 10553
24719628 344
24719628 10554
24719628 4843
24719628 26
24719628 324
24719628 535
24719628 10555
24719628 10556
24719628 10557
24719628 10558
24719628 10559
24719559 10560
24719559 10561
24719559 1239
24719559 569
24719559 67
24719559 684
24719559 241
24719559 4123
24719559 717
24719559 10562
24719559 10563
24719559 38
24719333 908
24719333 620
24719333 9635
24719333 10564
24719119 253
24719119 10565
24719119 366
24719119 175
24719119 2216
24719116 928
24719116 1119
24719116 10566
24719116 10567
24719116 9336
24719116 10568
24719116 10569
24719020 660
24719020 416
24719020 26
24719020 2428
24719020 38
24718894 10570
24718894 10571
24718894 2172
24718894 10572
24718894 600
24718894 423
24718894 10573
24718894 2135
24718703 10574
24718703 10575
24718703 10576
24718703 6199
24718703 309
24718703 10577
24718703 1470
24718703 10578
24718703 10579
24718703 10580
24718703 10581
24718594 10582
24718594 1557
24718594 10583
24718594 10584
24718594 1003
24718594 10585
24718594 10586
24718594 10587
24718594 10588
24718594 10589
24718594 26
24718594 2528
24718594 3819
24718422 83
24718422 2807
24718422 10590
24718422 67
24718422 79
24718422 10591
24718422 87
24718422 745
24718254 317
24718254 310
24718254 190
24718254 334
24718254 38
24717919 170
24717919 457
24717919 428
24717919 733
24717919 10592
24717919 10593
24717919 6798
24717919 342
24717919 532
24717919 2410
24717919 274
24717919 490
24717919 10594
24717919 621
24717919 10595
24717764 10596
24717764 10597
24717764 2712
24717764 5980
24717764 1780
24717764 72
24717764 35
24717764 240
24717764 622
24717764 843
24717680 311
24717680 35
24717680 41
24717680 334
24717580 81
24717580 10598
24717580 10599
24717580 722
24717580 545
24717580 10600
24717580 10601
24717580 5372
24717550 10602
24717550 10603
24717550 6308
24717550 240
24717522 35
24717522 38
24717514 6702
24717514 2041
24717514 2941
24717514 10604
24717514 5451
24717514 10605
24717514 441
24717514 3691
24717514 10606
24717514 336
24717514 10607
24717514 10608
24717514 5453
24717514 10609
24717514 324
24717514 1787
24717514 10610
24717514 10611
24717514 10612
24717514 10613
24717514 10614
24717514 167
24717415 10615
24717415 10616
24717415 9968
24717415 33
24717415 34
24717415 35
24717415 10617
24717415 4510
24717415 5850
24717415 10618
24717415 10619
24717415 1040
24717415 7266
24717415 10620
24717393 726
24717393 10621
24717393 558
24717393 10622
24717393 569
24717393 600
24717393 140
24716979 223
24716979 336
24716979 10623
24716979 10624
24716979 1034
24716979 10625
24716979 263
24716979 3747
24716943 168
24716943 169
24716943 10626
24716943 317
24716943 10627
24716943 354
24716943 10628
24716943 439
24716943 785
24716943 786
24716943 892
24716943 157
24716943 368
24716943 933
24716934 6217
24716934 10629
24716934 172
24716934 10630
24716934 10631
24716934 1136
24716934 3459
24716934 87
24716934 328
24716919 660
24716919 101
24716919 102
24716919 113
24716919 1866
24716919 10632
24716919 7449
24716919 38
24716838 10633
24716838 4657
24716838 12
24716838 67
24716838 79
24716838 4663
24716838 745
24716791 928
24716791 25
24716791 72
24716791 33
24716791 35
24716791 416
24716791 131
24716791 10634
24716791 324
24716791 4733
24716791 38
24716791 10635
24716738 10636
24716738 35
24716738 10637
24716736 854
24716736 4721
24716736 8947
24716736 5095
24716736 34
24716736 35
24716736 10638
24716736 41
24716736 344
24716736 120
24716715 253
24716715 660
24716715 4666
24716715 67
24716715 38
24716715 889
24716715 10639
24716638 168
24716638 31
24716638 236
24716638 35
24716638 36
24716523 392
24716523 428
24716523 1626
24716523 134
24716523 4721
24716523 10640
24716523 10641
24716523 33
24716523 35
24716523 10642
24716523 10643
24716227 134
24716227 340
24716227 12
24716227 67
24716227 10644
24716215 168
24716215 10645
24716215 2598
24716215 7885
24716215 72
24716215 10646
24716215 311
24716215 35
24716215 418
24716202 35
24716202 2818
24716202 67
24716182 10647
24716182 12
24716182 26
24716182 38
24716178 301
24716178 26
24716178 8676
24716084 251
24716084 3889
24716084 10648
24716084 301
24716084 10649
24716084 10650
24716053 470
24716053 251
24716053 10651
24716053 10652
24716053 253
24716053 291
24716053 10653
24716053 2861
24716053 26
24716053 10654
24716010 35
24716010 8404
24716010 10655
24716010 619
24716010 2762
24715921 10656
24715921 10657
24715921 10225
24715921 12
24715921 67
24715902 33
24715902 35
24715902 36
24715902 416
24715902 75
24715651 490
24715651 10658
24715615 123
24715615 35
24715615 240
24715615 136
24715615 10659
24715615 445
24715615 3348
24715268 10660
24715268 35
24715268 10661
24715268 3162
24715268 113
24715268 10662
24715268 38
24715238 177
24715238 79
24715238 10663
24715093 2628
24715093 7708
24715093 10664
24715093 10665
24715093 10666
24715093 10667
24715093 280
24715093 4672
24715093 253
24715093 1413
24715093 309
24715093 10668
24715093 26
24715093 4738
24715093 6270
24714932 253
24714932 618
24714932 600
24714932 10669
24714841 1288
24714841 35
24714841 136
24714841 5622
24714841 10670
24714841 38
24714841 1694
24714731 72
24714731 311
24714728 8871
24714728 422
24714728 6313
24714728 1450
24714728 10671
24714452 10672
24714452 31
24714452 424
24714452 10673
24714452 10674
24714452 2000
24714452 10675
24714452 2002
24714400 10676
24714400 10677
24714400 8404
24714400 10678
24714400 10679
24714400 10680
24714400 294
24714400 6517
24714400 10681
24714185 33
24714185 35
24714185 67
24714086 9263
24714086 878
24714086 1337
24714086 1698
24714086 1185
24714086 1559
24714086 10682
24714086 1342
24714086 10683
24714086 9314
24714086 35
24714086 344
24714086 10684
24714086 10685
24714086 843
24714086 10686
24713812 257
24713812 10687
24713812 175
24713812 67
24713812 2090
24713513 10688
24713513 10689
24713513 10690
24713513 1208
24713513 336
24713513 2081
24713513 10691
24713513 1837
24713513 3208
24713513 10692
24713513 3813
24713513 10693
24713513 150
24713418 10694
24713418 67
24713397 10695
24713397 12
24713397 416
24713397 75
24713397 67
24713397 922
24713397 419
24713397 368
24713397 38
24713374 10696
24713374 10697
24713374 12
24713374 136
24713374 10698
24713374 3459
24713374 10699
24713189 10700
24713189 12
24713189 1419
24713189 2496
24713189 7828
24713189 10701
24713189 10702
24713189 2208
24713119 310
24713119 10703
24713003 123
24713003 10704
24713003 10705
24713003 72
24713003 1483
24713003 12
24713003 36
24713003 323
24713003 856
24712914 10706
24712914 1143
24712914 3515
24712914 1146
24712914 1147
24712914 2172
24712914 3192
24712914 10707
24712914 660
24712914 67
24712894 2754
24712894 10708
24712894 253
24712894 10709
24712894 10710
24712894 622
24712894 8790
24712771 722
24712771 12
24712771 773
24712771 67
24712771 10711
24712771 9459
24712771 4827
24712771 10712
24712771 10713
24712771 38
24712690 10714
24712690 199
24712261 1
24712261 175
24712261 67
24712172 291
24712172 545
24712172 2538
24712172 10715
24712144 2560
24712144 3276
24712144 10716
24712144 10717
24712144 4853
24712144 3943
24712144 10718
24712135 10719
24712135 10720
24712135 26
24712135 3792
24712135 3043
24712101 12
24712101 26
24712101 10721
24712101 452
24712001 3040
24712001 878
24712001 1371
24712001 1131
24712001 10722
24712001 823
24712001 10723
24712001 10724
24712001 10725
24712001 3451
24712001 3041
24712001 4782
24712001 79
24712001 769
24711895 441
24711895 10726
24711895 10727
24711895 10728
24711895 10729
24711895 2823
24711895 780
24711847 257
24711847 446
24711847 2676
24711847 10730
24711847 10731
24711847 26
24711847 3878
24711847 10732
24711831 10733
24711831 253
24711831 26
24711651 10734
24711651 10735
24711651 600
24711651 143
24711651 1722
24711563 777
24711563 10736
24711563 26
24711563 704
24711563 2451
24711563 6427
24711260 878
24711260 10737
24711260 10738
24711260 4813
24711260 2167
24711260 5946
24711260 1121
24711260 3696
24711260 1447
24711260 10739
24711260 6417
24710903 10740
24710903 10741
24710903 10742
24710903 2316
24710903 2280
24710903 409
24710903 5511
24710903 10743
24710903 2307
24710571 123
24710571 10744
24710571 10745
24710571 1555
24710571 2263
24710571 10746
24710571 43
24710571 3711
24710571 75
24710571 1179
24710571 1180
24710571 4261
24710307 304
24710307 82
24710307 2387
24710307 1682
24710307 10747
24710307 22
24710307 10748
24710307 1720
24710307 10749
24710307 26
24710307 10750
24710307 10751
24710307 10752
24710307 1189
24710307 10753
24710307 10754
24710307 585
24710307 768
24710307 1275
24710307 1535
24710307 29
24710307 1838
24710307 1275
24710222 317
24710222 10755
24710222 10756
24710222 10757
24710222 67
24710222 10758
24710173 81
24710173 8857
24710173 1251
24710173 4412
24710173 309
24710173 1531
24710173 1255
24710173 769
24710173 63
24709998 2290
24709998 878
24709998 441
24709998 2697
24709998 10759
24709998 12
24709998 26
24709998 649
24709998 10760
24709998 38
24709998 38
24709982 168
24709982 169
24709982 878
24709982 10761
24709982 2172
24709982 10762
24709982 3760
24709982 368
24709982 10763
24709546 10764
24709546 10765
24709546 35
24709545 422
24709545 10766
24709545 423
24709545 10767
24709545 8670
24709521 6288
24709521 878
24709521 280
24709521 10768
24709521 2079
24709521 26
24709425 482
24709425 1786
24709425 508
24709425 26
24709425 10769
24709425 1409
24709425 1245
24709263 10770
24709263 10771
24709263 31
24709263 1010
24709263 344
24709233 9437
24709233 33
24709233 416
24709233 5815
24709168 10772
24709168 846
24709168 10773
24709168 67
24709168 10774
24709168 113
24709168 38
24709168 3851
24708861 10775
24708861 72
24708861 12
24708861 41
24708861 3234
24708861 149
24708861 419
24708861 10776
24708861 2875
24708861 38
24708861 140
24708820 12
24708820 26
24708820 10777
24708820 2938
24708807 251
24708807 12
24708807 344
24708807 605
24708807 5051
24708807 2040
24708807 244
24708807 717
24708784 124
24708784 9193
24708784 35
24708784 26
24708784 2616
24708784 3959
24708606 10778
24708606 253
24708606 35
24708606 6313
24708606 26
24708606 971
24708606 10779
24708606 10780
24708606 10781
24708606 10782
24708606 10783
24708606 10784
24708606 10785
24708606 10786
24708606 9766
24708606 9764
24708527 421
24708527 10787
24708527 10788
24708527 2529
24708527 10789
24708527 1535
24708487 10790
24708487 257
24708487 10791
24708487 35
24708487 67
24708487 157
24708487 10792
24708487 139
24708263 10793
24708263 12
24708263 10794
24708263 10795
24708192 134
24708192 83
24708192 12
24708192 10796
24708192 10797
24708192 87
24708095 10798
24708095 5526
24708095 10799
24708095 10800
24708095 309
24708095 1977
24708095 4113
24708095 26
24708095 10801
24708056 253
24708056 26
24708056 63
24707966 23
24707966 10802
24707966 309
24707863 10803
24707863 10804
24707863 462
24707863 87
24707821 72
24707821 33
24707821 311
24707821 35
24707497 33
24707497 34
24707497 601
24707497 35
24707497 106
24707497 1497
24707497 8691
24707497 3332
24707411 8851
24707411 2459
24707411 10805
24707411 2184
24707411 10806
24707411 10807
24707411 10808
24707155 10809
24707155 10810
24707155 3342
24707155 723
24707155 10811
24707155 10812
24707155 2573
24707142 10813
24707142 10040
24707142 545
24707142 416
24707142 10814
24707142 3357
24707142 10815
24707141 33
24707141 1356
24707141 34
24707141 35
24707141 416
24707135 5269
24707135 234
24707135 10816
24707135 818
24707135 3324
24707135 547
24707135 525
24707135 1704
24707135 294
24707135 1179
24707135 572
24707125 33
24707125 601
24707125 35
24707125 416
24707125 334
24706397 168
24706397 169
24706397 7537
24706397 31
24706397 32
24706397 33
24706397 529
24706397 10817
24706397 35
24706397 416
24706397 10818
24706397 334
24706397 3792
24706377 26
24706377 294
24706377 5204
24706377 5309
24706309 340
24706309 253
24706309 291
24706309 10819
24706309 4387
24706304 257
24706304 35
24706304 26
24706304 2642
24706304 38
24706304 10820
24706168 253
24706168 1808
24706168 67
24706168 1535
24706101 123
24706101 10821
24706101 898
24706101 2074
24706101 10822
24706101 25
24706101 4605
24706101 239
24706101 33
24706101 344
24706101 3135
24706101 26
24706101 10823
24706101 649
24705689 123
24705689 10824
24705689 4765
24705689 10825
24705689 1316
24705689 33
24705689 527
24705689 10268
24705689 26
24705689 10826
24705689 10827
24705689 1179
24705689 3668
24705689 6400
24705689 10828
24705689 10829
24705650 523
24705650 35
24705650 10830
24705650 10831
24705601 10832
24705601 26
24705351 55
24705351 2291
24705351 22
24705351 10833
24705351 35
24705351 577
24705351 10834
24705351 893
24705351 29
24705351 3158
24705283 960
24705283 10835
24705283 10836
24705283 10837
24705283 282
24705283 6111
24705113 10838
24705113 35
24705113 416
24705113 240
24705113 10839
24705113 439
24704991 1740
24704991 12
24704991 136
24704991 10840
24704991 38
24704991 10841
24704991 10842
24704835 4350
24704835 12
24704835 10843
24704835 10844
24704835 244
24704835 10845
24704835 1664
24704835 10846
24704724 526
24704724 10847
24704724 3712
24704724 10848
24704720 8108
24704720 67
24704720 294
24704720 10849
24704720 2956
24704720 7453
24704720 10850
24704720 10851
24704720 10852
24704720 889
24704720 10853
24704686 660
24704686 67
24704686 10854
24704686 10855
24704527 317
24704527 24
24704527 10856
24704527 10857
24704527 1951
24704527 10858
24704527 10859
24704527 10860
24704527 131
24704527 26
24704527 10861
24704525 2229
24704525 2316
24704525 72
24704525 40
24704525 1357
24704525 660
24704525 334
24704525 38
24704453 35
24704453 26
24704453 10862
24704453 62
24704453 5518
24704424 558
24704424 173
24704424 10863
24704424 4689
24704424 960
24704424 12
24704424 67
24704424 3012
24704424 6086
24704346 10864
24704346 660
24704346 38
24704293 35
24704293 67
24704293 10865
24704293 157
24704293 38
24704207 7963
24704207 5854
24704207 10866
24704207 10867
24704207 10868
24704207 10869
24704207 4883
24704207 10870
24704207 1789
24704207 10871
24704207 10872
24704132 123
24704132 24
24704132 25
24704132 10737
24704132 309
24704132 26
24704132 345
24704115 8731
24704115 767
24704115 10873
24704115 79
24704115 7214
24704092 169
24704092 4350
24704092 35
24704092 7170
24704092 79
24704092 368
24704092 745
24704024 1536
24704024 12
24704024 67
24704024 137
24704024 10874
24704024 10875
24703956 134
24703956 35
24703956 67
24703840 336
24703840 10876
24703840 315
24703840 10877
24703840 1034
24703840 7640
24703840 6575
24703575 1080
24703575 1523
24703575 12
24703575 38
24703575 87
24703510 2016
24703510 33
24703510 34
24703510 12
24703510 1538
24703510 5850
24703510 334
24703510 1202
24703510 79
24703510 101
24703510 102
24703510 10878
24703479 10879
24703479 67
24703479 5161
24703425 748
24703425 10880
24703425 336
24703425 10881
24703425 2737
24703425 26
24703425 10882
24703425 10883
24703425 59
24703425 8470
24703425 1184
24703390 2894
24703390 310
24703390 10884
24703390 344
24703379 10885
24703379 26
24703379 10886
24702980 912
24702980 72
24702980 12
24702980 240
24702980 108
24702884 4604
24702884 72
24702884 33
24702884 34
24702884 12
24702884 10887
24702768 1185
24702768 1803
24702768 239
24702768 35
24702768 75
24702768 3483
24702768 324
24702768 3137
24702768 622
24702768 843
24702768 140
24702768 844
24702289 1129
24702289 83
24702289 468
24702289 10888
24702289 10889
24702289 38
24702289 87
24702179 4863
24702179 10890
24702179 10891
24702179 10892
24702179 2305
24702179 423
24702179 10893
24702179 10894
24702179 6009
24701735 35
24701735 600
24701735 5321
24701168 10895
24701168 404
24701168 7028
24701168 545
24701168 26
24701168 9543
24701168 1333
24701029 912
24701029 35
24700742 7994
24700742 134
24700742 10896
24700742 10897
24700742 35
24700742 618
24700742 67
24700742 1722
24700742 4287
24700742 1237
24700742 1097
24700742 38
24700365 1080
24700365 6719
24700365 5477
24700365 960
24700365 12
24700365 600
24700365 1060
24700365 419
24700365 5241
24700365 1506
24700365 388
24700365 38
24700316 1682
24700316 35
24700316 67
24700316 5237
24700316 38
24700253 325
24700253 873
24700253 253
24700253 67
24700253 591
24700253 10898
24700253 1269
24700253 10899
24700253 10900
24700176 136
24700176 3020
24700119 10901
24700119 7503
24700119 1699
24700119 4446
24699935 12
24699935 4127
24699935 328
24699568 173
24699568 441
24699568 366
24699568 175
24699568 67
24699568 177
24699568 4011
24699434 10902
24699434 26
24699434 10903
24699334 748
24699334 1175
24699334 317
24699334 10904
24699334 2234
24699334 4338
24699334 229
24699334 717
24699334 8717
24699334 6977
24699332 3435
24699332 3310
24699332 10905
24699332 469
24699332 10906
24699332 1208
24699332 336
24699332 9243
24699332 10907
24699332 3987
24699332 10908
24699332 10909
24699332 1034
24699332 10910
24699326 3468
24699326 6508
24699326 10911
24699326 67
24699326 10912
24699326 1127
24699326 4011
24699152 10913
24699152 5554
24699152 10914
24699152 6321
24699020 10915
24699020 908
24699020 4605
24699020 6432
24699020 2495
24699020 10882
24699020 910
24699008 10916
24699008 441
24699008 336
24699008 380
24699008 205
24699008 271
24699008 5
24699008 10917
24699008 8667
24698945 10918
24698945 337
24698945 6744
24698945 10919
24698945 1786
24698945 67
24698945 10920
24698945 328
24698672 55
24698672 265
24698520 3287
24698520 480
24698520 1358
24698520 5652
24698487 10921
24698487 10922
24698487 175
24698487 143
24697985 317
24697985 710
24697985 10923
24697985 190
24697985 67
24697985 10924
24697985 2428
24697985 1671
24697985 745
24697869 1558
24697869 10925
24697869 10926
24697869 10927
24697700 311
24697700 35
24697700 26
24697689 10928
24697689 336
24697689 3380
24697689 4648
24697689 10929
24697689 136
24697689 10930
24697689 10931
24697689 10932
24697689 10933
24697628 10934
24697628 10935
24697628 1955
24697628 2305
24697628 2707
24697186 10936
24697186 10937
24697186 309
24697169 9312
24697169 582
24697169 325
24697169 309
24697169 546
24697169 26
24697150 10938
24697150 8086
24697150 26
24697148 4295
24697148 600
24697121 6339
24697121 441
24697121 340
24697121 10939
24697121 67
24697121 10940
24697121 2581
24697119 317
24697119 35
24697119 67
24697119 2096
24697119 5731
24697119 10941
24697119 9759
24697119 38
24696843 558
24696843 10942
24696843 981
24696843 33
24696843 526
24696843 12
24696843 26
24696843 649
24696843 637
24696834 35
24696834 38
24696834 140
24696728 10943
24696728 41
24696728 10944
24696728 87
24696725 55
24696725 265
24696725 10945
24696725 113
24696725 315
24696725 10946
24696725 10947
24696725 10948
24696725 38
24696716 10949
24696716 35
24696716 67
24696716 140
24696716 638
24696716 5238
24696716 10950
24696716 10951
24696708 1415
24696708 1288
24696708 10952
24696708 10953
24696708 33
24696708 10954
24696708 619
24696708 10955
24696708 10956
24696708 6048
24696708 10957
24696677 1251
24696677 10958
24696677 5910
24696677 778
24696677 12
24696677 26
24696677 1488
24696677 3208
24696677 1255
24696614 12
24696614 67
24696614 79
24696614 4088
24696599 81
24696599 72
24696599 33
24696599 12
24696599 67
24696599 38
24696598 12
24696598 10959
24696598 38
24696597 12
24696597 2055
24696597 67
24696596 134
24696596 22
24696596 10960
24696596 35
24696596 605
24696596 585
24696595 336
24696595 5754
24696595 33
24696595 12
24696595 1497
24696595 240
24696595 67
24696595 10961
24696595 1346
24696595 2087
24696595 38
24696595 1449
24696594 35
24696594 26
24696415 204
24696415 72
24696415 236
24696415 12
24696415 36
24696415 4967
24696415 67
24696356 1240
24696356 408
24696356 620
24696356 227
24696356 10962
24696356 10963
24696356 6208
24696356 63
24696260 81
24696260 26
24696260 971
24696260 1899
24696260 638
24696192 310
24696192 311
24696192 35
24696192 67
24696183 10964
24696183 7889
24696183 10965
24696061 33
24696061 10966
24696061 12
24696061 1679
24696008 8826
24696008 12
24695938 72
24695938 12
24695938 344
24695938 10967
24695938 38
24695624 3232
24695624 12
24695624 67
24695579 83
24695579 10968
24695579 67
24695579 87
24694607 10969
24694607 10970
24694607 2365
24694607 10971
24694607 10972
24694607 660
24694607 2368
24694607 10973
24694607 260
24694607 140
24694607 4396
24694607 1441
24694360 10974
24694360 2216
24694360 79
24694308 161
24694308 441
24694308 25
24694308 10975
24694308 10976
24694308 10977
24694173 416
24694173 409
24694173 4256
24694173 10978
24694173 10979
24693996 5607
24693996 10980
24693996 10981
24693996 26
24693996 1409
24693879 67
24693879 177
24693879 10982
24693879 10983
24693879 1441
24693692 10984
24693692 10985
24693692 10986
24693692 6224
24693685 10987
24693685 7266
24693312 311
24693312 34
24693312 12
24693312 416
24693312 344
24693305 1080
24693305 912
24693305 5477
24693305 10988
24693305 35
24693305 1171
24692731 170
24692731 10989
24692731 10990
24692731 10991
24692731 366
24692731 4239
24692731 177
24692730 33
24692730 190
24692730 67
24692722 10497
24692722 2704
24692722 2557
24692722 6495
24692722 496
24692722 10992
24692722 26
24692722 2307
24692722 10993
24692722 10994
24692722 10995
24692722 978
24692720 223
24692720 660
24692720 26
24692720 315
24692720 2063
24692720 1275
24692720 113
24692720 3434
24692701 4295
24692701 1129
24692701 12
24692701 600
24692700 10996
24692700 134
24692700 6790
24692700 2769
24692700 10997
24692700 1149
24692700 68
24692700 1593
24692700 2881
24692700 4266
24692700 62
24692700 683
24692700 38
24692700 978
24692698 10998
24692698 134
24692698 1840
24692698 1744
24692698 12
24692698 10999
24692698 263
24692697 11000
24692697 1966
24692697 11001
24692697 253
24692697 26
24692689 1587
24692689 11002
24692689 11003
24692689 11004
24692689 11005
24692689 253
24692689 11006
24692683 268
24692683 134
24692683 12
24692683 67
24692683 11007
24692683 419
24692683 38
24692678 4536
24692678 55
24692678 11008
24692678 405
24692678 340
24692678 11009
24692678 600
24692678 2275
24692678 9661
24692678 8717
24692678 11010
24692678 2881
24692678 11011
24692678 889
24692678 63
24692097 11012
24692097 11013
24692097 11014
24692097 489
24692097 11015
24692097 11016
24692003 660
24692003 1597
24692003 11017
24692003 11018
24691944 11019
24691944 11020
24691944 26
24691944 2495
24691944 1421
24691943 12
24691943 67
24691943 439
24691943 384
24691943 38
24691926 8826
24691926 2321
24691926 12
24691926 7918
24691926 11021
24691926 785
24691926 38
24691872 9253
24691872 11022
24691872 67
24691872 143
24691773 11023
24691773 344
24691773 26
24691704 3076
24691704 960
24691704 10832
24691704 11024
24691704 600
24691449 354
24691449 11025
24691449 729
24691449 149
24691449 102
24691449 11026
24691449 4416
24691449 11027
24691449 1546
24691422 11028
24691422 26
24691422 11029
24691422 11030
24691419 3323
24691419 35
24691419 326
24691419 419
24691419 969
24691416 11031
24691416 251
24691416 252
24691416 26
24691105 320
24691105 33
24691105 660
24691105 67
24691105 38
24690765 123
24690765 2473
24690765 124
24690765 3473
24690765 354
24690765 72
24690765 35
24690765 74
24690765 344
24690765 892
24690765 11032
24690765 11033
24690765 833
24690765 11034
24690765 1789
24690765 11035
24690765 38
24690617 123
24690617 11036
24690617 11037
24690617 1780
24690617 72
24690617 35
24690617 600
24690617 108
24690595 10502
24690595 4588
24690595 7998
24690595 7999
24690595 11038
24690595 4590
24690595 11039
24690595 8991
24690595 11040
24690595 11041
24690595 8000
24690595 11042
24690595 5238
24690595 11043
24690556 2350
24690556 2672
24690556 2230
24690556 558
24690556 336
24690556 11044
24690556 6321
24690556 11045
24690556 971
24690556 1034
24690171 12
24690171 26
24690171 893
24690171 11046
24690171 11047
24690171 1459
24690156 35
24690156 789
24690156 11048
24690156 79
24690154 6192
24690154 552
24690154 95
24690154 553
24690154 1740
24690154 5395
24690154 3169
24690154 11049
24690154 3940
24690114 425
24690114 11050
24690114 36
24690114 240
24689883 55
24689883 35
24689883 3162
24689756 1587
24689756 6584
24689756 233
24689756 319
24689756 11051
24689756 4111
24689756 913
24689756 11052
24689756 11053
24689756 11054
24689756 11055
24689677 446
24689677 2676
24689677 11056
24689677 67
24689677 11057
24689657 726
24689657 1006
24689657 1007
24689657 11058
24689657 11059
24689657 280
24689657 425
24689657 309
24689657 5180
24689646 11060
24689646 12
24689646 11061
24689102 72
24689102 425
24689102 545
24689102 5223
24689102 416
24689102 344
24689102 26
24689102 120
24689102 11062
24689092 1
24689092 3987
24689092 11063
24689092 497
24689092 5977
24689092 11064
24689092 11065
24689092 26
24689092 9638
24689092 1662
24688546 7006
24688546 336
24688546 11066
24688546 1034
24688087 11067
24688087 1131
24688087 655
24688087 11068
24688087 176
24688087 1136
24688087 2619
24688079 5498
24688079 304
24688079 11069
24688079 11070
24688079 7023
24688079 4164
24688079 11071
24687833 5364
24687833 171
24687833 733
24687833 11072
24687833 177
24687833 79
24687833 308
24687833 432
24687833 2883
24687830 4323
24687830 1786
24687830 11073
24687830 1346
24687830 11074
24687830 11075
24687830 7723
24687799 401
24687799 11076
24687799 3473
24687799 2558
24687799 8402
24687799 67
24687799 143
24687799 11077
24687799 2699
24687799 11078
24687799 6849
24687737 11079
24687737 11080
24687737 3380
24687737 358
24687737 1014
24687737 11081
24687737 11082
24687737 11083
24687642 11084
24687642 11085
24687642 270
24687642 11086
24687642 12
24687642 1105
24687642 3278
24687642 1097
24687642 38
24687604 55
24687604 11087
24687604 11088
24687604 67
24687604 2156
24687604 11089
24687604 4287
24687604 38
24687604 5735
24687551 6897
24687551 545
24687551 416
24687551 240
24687551 11090
24687551 480
24687551 38
24687551 63
24687454 12
24687454 75
24687454 3459
24687454 833
24687454 4749
24687454 38
24687437 366
24687437 600
24687437 971
24687397 10168
24687397 11091
24687397 777
24687397 11092
24687397 11093
24687397 779
24687397 11094
24687397 26
24687397 8305
24687397 10177
24687397 11095
24686761 11096
24686761 11097
24686761 4450
24686761 11098
24686552 72
24686552 35
24686552 67
24686546 404
24686546 35
24686546 67
24686546 11099
24686546 889
24686546 3245
24686546 638
24686543 33
24686543 311
24686543 601
24686543 688
24686543 527
24686543 416
24686543 26
24686543 334
24686543 38
24686542 3344
24686542 12
24686542 600
24686542 2428
24686542 38
24686542 745
24686324 26
24686324 1730
24686270 72
24686270 311
24686270 35
24686270 11100
24686270 344
24686269 5061
24686269 72
24686269 545
24686265 55
24686265 545
24686252 11101
24686252 11102
24686252 11103
24686252 11104
24686252 11105
24686252 11106
24686252 11107
24686242 5086
24686242 5088
24686242 11108
24686242 11109
24686242 819
24686242 11110
24686242 11111
24686242 295
24686242 4590
24686196 1080
24686196 317
24686196 3344
24686196 11112
24686196 323
24686196 480
24686196 1671
24686196 1621
24686083 205
24686083 35
24686083 11113
24686083 59
24685721 425
24685721 569
24685721 1538
24685721 67
24685706 11114
24685706 2103
24685706 26
24685706 11115
24685706 596
24685706 596
24685706 11116
24685706 2308
24685671 5269
24685671 22
24685671 340
24685671 11117
24685671 26
24685671 29
24685089 83
24685089 35
24685089 11118
24685089 3668
24685089 87
24685086 7973
24685086 67
24685086 4579
24684482 336
24684482 340
24684482 12
24684482 67
24684482 893
24684482 1269
24684482 1275
24684482 1034
24684482 1614
24684440 11119
24684440 2041
24684440 11120
24684440 11121
24684440 3175
24684440 26
24684440 4753
24684440 3147
24684435 11122
24684435 492
24684435 11123
24684435 72
24684435 12
24684435 11124
24684435 79
24684435 38
24684379 1155
24684379 10799
24684379 11125
24684379 9968
24684379 26
24684379 786
24684301 161
24684301 11126
24684301 11127
24684301 441
24684301 6824
24684301 11128
24684301 11129
24684301 11130
24684301 952
24684301 11131
24684301 11132
24684267 11133
24684267 2617
24684267 11134
24684199 11135
24684199 4602
24684199 879
24684199 1116
24684199 324
24684199 11136
24684199 11137
24684199 5331
24683694 34
24683694 7887
24683694 4127
24683694 3792
24683532 89
24683532 469
24683532 67
24683532 423
24683532 3278
24683532 5323
24683532 10096
24683532 1723
24683532 11138
24683532 11139
24683532 11140
24683532 4624
24683532 4218
24683532 11141
24683497 11142
24683497 1771
24683497 12
24683497 67
24683497 10982
24683497 38
24683008 35
24683008 67
24683008 11143
24682902 558
24682902 5411
24682902 2669
24682902 67
24682719 11144
24682719 3570
24682719 5919
24682719 99
24682654 4536
24682654 11145
24682654 317
24682654 11146
24682654 1136
24682654 1535
24682592 11147
24682592 492
24682592 493
24682592 11148
24682592 11149
24682592 291
24682592 344
24682592 26
24682592 2428
24682467 404
24682467 358
24682467 11150
24682467 9518
24682467 1512
24682467 12
24682467 532
24682467 7908
24682467 140
24682467 11151
24682406 2031
24682406 1167
24682406 175
24682406 4236
24682406 177
24682227 3435
24682227 4506
24682227 569
24682227 11152
24682035 11153
24682035 3878
24682035 11154
24681962 726
24681962 11155
24681962 10867
24681962 1031
24681962 11156
24681962 8352
24681962 11157
24681962 11158
24681962 113
24681962 158
24681962 11159
24681951 12
24681951 11160
24681951 67
24681951 11161
24681951 38
24681951 889
24681951 638
24681885 1036
24681885 1415
24681885 309
24681885 600
24681885 2655
24681885 4561
24681885 5100
24681857 660
24681857 87
24681851 11162
24681851 11163
24681514 1253
24681514 35
24681514 67
24681514 11164
24681514 263
24681514 3746
24681514 4123
24681514 11165
24681508 11166
24681508 2296
24681508 11167
24681432 11168
24681432 35
24681432 67
24681432 11169
24681432 11170
24681432 419
24681432 11171
24681432 1735
24681432 38
24681432 11172
24681432 11173
24681432 11174
24681432 11175
24681432 1739
24681432 11176
24681342 55
24681342 5690
24681342 12
24681342 38
24681337 123
24681337 124
24681337 11177
24681337 878
24681337 1955
24681337 336
24681337 11178
24681337 35
24681337 600
24681050 11179
24681050 526
24681050 35
24680928 793
24680928 11180
24680928 26
24680928 11181
24680928 2958
24680928 2063
24680928 795
24680928 38
24680928 3245
24680928 638
24680709 11182
24680709 672
24680709 67
24680709 814
24680709 10400
24680709 260
24680690 11183
24680690 11184
24680690 3380
24680690 1089
24680690 11185
24680647 1636
24680647 2744
24680647 25
24680647 5667
24680647 26
24680647 2307
24680647 622
24679659 5995
24679424 8402
24679424 11186
24679424 3440
24679424 11187
24679423 11188
24679423 99
24679182 11189
24679182 11190
24679182 11191
24679182 11192
24679182 26
24679182 11193
24679182 11194
24679166 11195
24679166 175
24679166 600
24679166 7762
24679166 1052
24679166 2662
24679101 11196
24679101 340
24679101 11197
24679101 11198
24679101 2820
24679101 11199
24679101 1629
24679099 4988
24679099 457
24679099 1941
24679099 11200
24679099 67
[truncated: 14,168,377 more chars]
